# Supplementary material for: Longitudinal lineage tracing reveals early clonal attrition during Drosophila midgut aging
Source: PLoS Biol. 2026 Jun 24;24(6):e3003866. doi: 10.1371/journal.pbio.3003866 (PMC13293388; doi:10.1371/journal.pbio.3003866)
Supplement: S1 Table — (XLSX) [file pbio.3003866.s029.xlsx]

## Sheet: Supplementary Table 1
Supplementary Table 1. Per-sample sequencing depth and tree sampling metrics (MiSeq PE300)
Series	Age (days post-eclosion)	Sample	UMI-min threshold	Raw reads (post UMI-min filter)	Mutated reads (including duplicates)	Tips used for tree construction
Tubulin-GAL4	3	1	3	8278	6838	2952
		2	2	2852	2392	1763
		3	3	2504	2139	1662
	13	1	3	2323	1341	658
		2	2	3206	2510	1536
		3	2	1773	1486	1218
	23	1	3	1442	1194	1050
		2	2	1737	1427	1097
		3	3	10125	8071	4422
	33	1	3	2242	1774	839
		2	2	2337	1946	1536
		3	3	3263	2481	1352
Dl-GAL4	33	1	2	9289	8841	1180
		2	2	15050	4643	802
		3	2	19553	18825	764
	43	1	2	18841	6113	987
		2	2	18082	12154	2904
		3	2	10016	9447	2616
	53	1	3	9414	9273	2146
		2	3	16399	12902	5256
		3	3	6074	5957	1568
	63	1	3	5294	5154	1541
		2	2	5153	4321	1509
		3	2	13307	12993	2599
Table note: Raw reads denote paired-end read pairs retained after applying a minimum-UMI support filter. Mutated reads denote merged read pairs that contain at least one mutation prior to deduplication and therefore include amplification-derived duplicates. Depending on library complexity of each sample, we applied a conservative threshold of UMI ≥ 2 or, where indicated, UMI ≥ 3 to reduce potenti…
