# Supplementary material for: Longitudinal lineage tracing reveals early clonal attrition during Drosophila midgut aging
Source: PLoS Biol. 2026 Jun 24;24(6):e3003866. doi: 10.1371/journal.pbio.3003866 (PMC13293388; doi:10.1371/journal.pbio.3003866)
Supplement: S1 Data — (XLSX) [file pbio.3003866.s035.xlsx]

## Sheet: Fig 1B
Tip name	Number of mutations	Sample ID	Age post-eclosion				Age post-eclosion	Mean number of mutations
3A_bc1_M04958_54_000000000-J7Y7F_1_1101_11113_8876_3	12	Sample 1	Day 3				Day 3	6.74428
3A_bc1_M04958_54_000000000-J7Y7F_1_1101_11927_4456_3	2	Sample 1	Day 3				Day 13	7.37791
3A_bc1_M04958_54_000000000-J7Y7F_1_1101_12478_9337_3	3	Sample 1	Day 3				Day 23	10.6064
3A_bc1_M04958_54_000000000-J7Y7F_1_1101_12924_12416_5	1	Sample 1	Day 3				Day 33	12.5452
3A_bc1_M04958_54_000000000-J7Y7F_1_1101_13116_18985_4	5	Sample 1	Day 3
3A_bc1_M04958_54_000000000-J7Y7F_1_1101_13290_11895_4	2	Sample 1	Day 3
3A_bc1_M04958_54_000000000-J7Y7F_1_1101_13421_5412_3	4	Sample 1	Day 3
3A_bc1_M04958_54_000000000-J7Y7F_1_1101_15414_19878_3	4	Sample 1	Day 3
3A_bc1_M04958_54_000000000-J7Y7F_1_1101_15473_5378_7	2	Sample 1	Day 3
3A_bc1_M04958_54_000000000-J7Y7F_1_1101_15478_17061_3	3	Sample 1	Day 3
3A_bc1_M04958_54_000000000-J7Y7F_1_1101_16407_11433_3	3	Sample 1	Day 3
3A_bc1_M04958_54_000000000-J7Y7F_1_1101_16970_11318_3	1	Sample 1	Day 3
3A_bc1_M04958_54_000000000-J7Y7F_1_1101_18342_18400_3	5	Sample 1	Day 3
3A_bc1_M04958_54_000000000-J7Y7F_1_1101_18658_19942_3	22	Sample 1	Day 3
3A_bc1_M04958_54_000000000-J7Y7F_1_1101_18749_16074_3	4	Sample 1	Day 3
3A_bc1_M04958_54_000000000-J7Y7F_1_1101_18854_4783_4	1	Sample 1	Day 3
3A_bc1_M04958_54_000000000-J7Y7F_1_1101_20723_5108_3	8	Sample 1	Day 3
3A_bc1_M04958_54_000000000-J7Y7F_1_1101_20760_10299_3	4	Sample 1	Day 3				Table note: Columns A-D show the individual tip-level mutation counts, whereas columns H-I show the age-level summary statistics. Columns E-G are intentionally left blank to separate the two sections.
3A_bc1_M04958_54_000000000-J7Y7F_1_1101_20786_10487_3	2	Sample 1	Day 3
3A_bc1_M04958_54_000000000-J7Y7F_1_1101_21191_14977_4	6	Sample 1	Day 3
3A_bc1_M04958_54_000000000-J7Y7F_1_1101_21966_10573_3	3	Sample 1	Day 3
3A_bc1_M04958_54_000000000-J7Y7F_1_1101_22869_15627_3	8	Sample 1	Day 3
3A_bc1_M04958_54_000000000-J7Y7F_1_1101_23015_20334_3	6	Sample 1	Day 3
3A_bc1_M04958_54_000000000-J7Y7F_1_1101_23257_21979_3	4	Sample 1	Day 3
3A_bc1_M04958_54_000000000-J7Y7F_1_1101_23606_11324_3	4	Sample 1	Day 3
3A_bc1_M04958_54_000000000-J7Y7F_1_1101_24478_7017_4	2	Sample 1	Day 3
3A_bc1_M04958_54_000000000-J7Y7F_1_1101_27848_10405_7	1	Sample 1	Day 3
3A_bc1_M04958_54_000000000-J7Y7F_1_1101_28372_18628_3	3	Sample 1	Day 3
3A_bc1_M04958_54_000000000-J7Y7F_1_1102_10136_9057_3	2	Sample 1	Day 3
3A_bc1_M04958_54_000000000-J7Y7F_1_1102_10992_18150_3	10	Sample 1	Day 3
3A_bc1_M04958_54_000000000-J7Y7F_1_1102_11481_15611_3	5	Sample 1	Day 3
3A_bc1_M04958_54_000000000-J7Y7F_1_1102_11550_7524_3	3	Sample 1	Day 3
3A_bc1_M04958_54_000000000-J7Y7F_1_1102_11605_20518_3	2	Sample 1	Day 3
3A_bc1_M04958_54_000000000-J7Y7F_1_1102_12400_15078_6	1	Sample 1	Day 3
3A_bc1_M04958_54_000000000-J7Y7F_1_1102_12610_10832_10	3	Sample 1	Day 3
3A_bc1_M04958_54_000000000-J7Y7F_1_1102_13313_5227_3	6	Sample 1	Day 3
3A_bc1_M04958_54_000000000-J7Y7F_1_1102_13732_12606_3	7	Sample 1	Day 3
3A_bc1_M04958_54_000000000-J7Y7F_1_1102_13732_3488_3	4	Sample 1	Day 3
3A_bc1_M04958_54_000000000-J7Y7F_1_1102_14348_5778_5	4	Sample 1	Day 3
3A_bc1_M04958_54_000000000-J7Y7F_1_1102_14620_12360_4	4	Sample 1	Day 3
3A_bc1_M04958_54_000000000-J7Y7F_1_1102_14689_12815_3	4	Sample 1	Day 3
3A_bc1_M04958_54_000000000-J7Y7F_1_1102_15429_17753_3	4	Sample 1	Day 3
3A_bc1_M04958_54_000000000-J7Y7F_1_1102_16115_20957_3	3	Sample 1	Day 3
3A_bc1_M04958_54_000000000-J7Y7F_1_1102_16496_20832_6	2	Sample 1	Day 3
3A_bc1_M04958_54_000000000-J7Y7F_1_1102_16557_16051_3	3	Sample 1	Day 3
3A_bc1_M04958_54_000000000-J7Y7F_1_1102_17166_11468_3	4	Sample 1	Day 3
3A_bc1_M04958_54_000000000-J7Y7F_1_1102_17300_10731_3	6	Sample 1	Day 3
3A_bc1_M04958_54_000000000-J7Y7F_1_1102_17472_5275_3	3	Sample 1	Day 3
3A_bc1_M04958_54_000000000-J7Y7F_1_1102_18693_17598_3	3	Sample 1	Day 3
3A_bc1_M04958_54_000000000-J7Y7F_1_1102_18878_10875_4	3	Sample 1	Day 3
3A_bc1_M04958_54_000000000-J7Y7F_1_1102_19540_14376_5	6	Sample 1	Day 3
3A_bc1_M04958_54_000000000-J7Y7F_1_1102_21849_16117_7	1	Sample 1	Day 3
3A_bc1_M04958_54_000000000-J7Y7F_1_1102_22179_14929_3	4	Sample 1	Day 3
3A_bc1_M04958_54_000000000-J7Y7F_1_1102_22575_23616_3	6	Sample 1	Day 3
3A_bc1_M04958_54_000000000-J7Y7F_1_1102_22847_16802_3	4	Sample 1	Day 3
3A_bc1_M04958_54_000000000-J7Y7F_1_1102_23905_11792_3	2	Sample 1	Day 3
3A_bc1_M04958_54_000000000-J7Y7F_1_1102_23969_8891_3	1	Sample 1	Day 3
3A_bc1_M04958_54_000000000-J7Y7F_1_1102_23978_4491_3	2	Sample 1	Day 3
3A_bc1_M04958_54_000000000-J7Y7F_1_1102_24126_8729_7	1	Sample 1	Day 3
3A_bc1_M04958_54_000000000-J7Y7F_1_1102_24277_3651_3	7	Sample 1	Day 3
3A_bc1_M04958_54_000000000-J7Y7F_1_1102_24437_9973_3	3	Sample 1	Day 3
3A_bc1_M04958_54_000000000-J7Y7F_1_1102_28031_6943_3	4	Sample 1	Day 3
3A_bc1_M04958_54_000000000-J7Y7F_1_1102_28102_11602_3	1	Sample 1	Day 3
3A_bc1_M04958_54_000000000-J7Y7F_1_1102_28220_12879_4	3	Sample 1	Day 3
3A_bc1_M04958_54_000000000-J7Y7F_1_1102_28465_7509_3	4	Sample 1	Day 3
3A_bc1_M04958_54_000000000-J7Y7F_1_1102_6559_10949_3	4	Sample 1	Day 3
3A_bc1_M04958_54_000000000-J7Y7F_1_1102_9682_4946_3	3	Sample 1	Day 3
3A_bc1_M04958_54_000000000-J7Y7F_1_1102_9762_7103_3	7	Sample 1	Day 3
3A_bc1_M04958_54_000000000-J7Y7F_1_1103_11296_5640_3	3	Sample 1	Day 3
3A_bc1_M04958_54_000000000-J7Y7F_1_1103_11894_14883_3	3	Sample 1	Day 3
3A_bc1_M04958_54_000000000-J7Y7F_1_1103_12314_3331_3	6	Sample 1	Day 3
3A_bc1_M04958_54_000000000-J7Y7F_1_1103_12422_8878_3	6	Sample 1	Day 3
3A_bc1_M04958_54_000000000-J7Y7F_1_1103_12654_15741_3	7	Sample 1	Day 3
3A_bc1_M04958_54_000000000-J7Y7F_1_1103_12663_2853_3	3	Sample 1	Day 3
3A_bc1_M04958_54_000000000-J7Y7F_1_1103_12930_9394_3	3	Sample 1	Day 3
3A_bc1_M04958_54_000000000-J7Y7F_1_1103_13035_14609_4	5	Sample 1	Day 3
3A_bc1_M04958_54_000000000-J7Y7F_1_1103_13154_21226_3	3	Sample 1	Day 3
3A_bc1_M04958_54_000000000-J7Y7F_1_1103_13172_16856_3	5	Sample 1	Day 3
3A_bc1_M04958_54_000000000-J7Y7F_1_1103_13570_12404_3	5	Sample 1	Day 3
3A_bc1_M04958_54_000000000-J7Y7F_1_1103_13738_10418_3	3	Sample 1	Day 3
3A_bc1_M04958_54_000000000-J7Y7F_1_1103_14083_4922_3	4	Sample 1	Day 3
3A_bc1_M04958_54_000000000-J7Y7F_1_1103_14380_17696_4	3	Sample 1	Day 3
3A_bc1_M04958_54_000000000-J7Y7F_1_1103_14517_12652_3	3	Sample 1	Day 3
3A_bc1_M04958_54_000000000-J7Y7F_1_1103_14781_11916_3	4	Sample 1	Day 3
3A_bc1_M04958_54_000000000-J7Y7F_1_1103_15126_19328_4	4	Sample 1	Day 3
3A_bc1_M04958_54_000000000-J7Y7F_1_1103_15305_5856_3	3	Sample 1	Day 3
3A_bc1_M04958_54_000000000-J7Y7F_1_1103_16030_10504_3	1	Sample 1	Day 3
3A_bc1_M04958_54_000000000-J7Y7F_1_1103_16155_19204_3	2	Sample 1	Day 3
3A_bc1_M04958_54_000000000-J7Y7F_1_1103_16303_8198_3	4	Sample 1	Day 3
3A_bc1_M04958_54_000000000-J7Y7F_1_1103_16665_6183_3	2	Sample 1	Day 3
3A_bc1_M04958_54_000000000-J7Y7F_1_1103_16800_12045_3	6	Sample 1	Day 3
3A_bc1_M04958_54_000000000-J7Y7F_1_1103_17170_5964_3	5	Sample 1	Day 3
3A_bc1_M04958_54_000000000-J7Y7F_1_1103_17483_14674_3	9	Sample 1	Day 3
3A_bc1_M04958_54_000000000-J7Y7F_1_1103_18338_11593_3	4	Sample 1	Day 3
3A_bc1_M04958_54_000000000-J7Y7F_1_1103_18460_6675_3	3	Sample 1	Day 3
3A_bc1_M04958_54_000000000-J7Y7F_1_1103_19333_7913_3	3	Sample 1	Day 3
3A_bc1_M04958_54_000000000-J7Y7F_1_1103_19476_19811_3	5	Sample 1	Day 3
3A_bc1_M04958_54_000000000-J7Y7F_1_1103_19516_24375_3	4	Sample 1	Day 3
3A_bc1_M04958_54_000000000-J7Y7F_1_1103_19770_12750_5	3	Sample 1	Day 3
3A_bc1_M04958_54_000000000-J7Y7F_1_1103_20101_4574_3	7	Sample 1	Day 3
3A_bc1_M04958_54_000000000-J7Y7F_1_1103_20230_11413_3	5	Sample 1	Day 3
3A_bc1_M04958_54_000000000-J7Y7F_1_1103_20329_7940_3	10	Sample 1	Day 3
3A_bc1_M04958_54_000000000-J7Y7F_1_1103_21793_22923_3	5	Sample 1	Day 3
3A_bc1_M04958_54_000000000-J7Y7F_1_1103_22211_15566_3	4	Sample 1	Day 3
3A_bc1_M04958_54_000000000-J7Y7F_1_1103_22474_11240_3	8	Sample 1	Day 3
3A_bc1_M04958_54_000000000-J7Y7F_1_1103_23313_18339_3	5	Sample 1	Day 3
3A_bc1_M04958_54_000000000-J7Y7F_1_1103_23401_10832_4	4	Sample 1	Day 3
3A_bc1_M04958_54_000000000-J7Y7F_1_1103_23762_19649_3	7	Sample 1	Day 3
3A_bc1_M04958_54_000000000-J7Y7F_1_1103_24518_5581_3	7	Sample 1	Day 3
3A_bc1_M04958_54_000000000-J7Y7F_1_1103_24950_6385_3	1	Sample 1	Day 3
3A_bc1_M04958_54_000000000-J7Y7F_1_1103_24988_5988_4	2	Sample 1	Day 3
3A_bc1_M04958_54_000000000-J7Y7F_1_1103_25019_19706_3	5	Sample 1	Day 3
3A_bc1_M04958_54_000000000-J7Y7F_1_1103_25028_11578_3	6	Sample 1	Day 3
3A_bc1_M04958_54_000000000-J7Y7F_1_1103_25178_11221_3	2	Sample 1	Day 3
3A_bc1_M04958_54_000000000-J7Y7F_1_1103_25284_15786_3	3	Sample 1	Day 3
3A_bc1_M04958_54_000000000-J7Y7F_1_1103_25552_9872_3	3	Sample 1	Day 3
3A_bc1_M04958_54_000000000-J7Y7F_1_1103_25586_5481_5	2	Sample 1	Day 3
3A_bc1_M04958_54_000000000-J7Y7F_1_1103_26447_11506_3	4	Sample 1	Day 3
3A_bc1_M04958_54_000000000-J7Y7F_1_1103_26899_8611_3	4	Sample 1	Day 3
3A_bc1_M04958_54_000000000-J7Y7F_1_1103_28023_10207_3	4	Sample 1	Day 3
3A_bc1_M04958_54_000000000-J7Y7F_1_1103_28049_7792_3	4	Sample 1	Day 3
3A_bc1_M04958_54_000000000-J7Y7F_1_1103_28540_14530_3	6	Sample 1	Day 3
3A_bc1_M04958_54_000000000-J7Y7F_1_1103_7939_10185_3	3	Sample 1	Day 3
3A_bc1_M04958_54_000000000-J7Y7F_1_1103_9010_17237_6	2	Sample 1	Day 3
3A_bc1_M04958_54_000000000-J7Y7F_1_1104_11600_4524_3	6	Sample 1	Day 3
3A_bc1_M04958_54_000000000-J7Y7F_1_1104_11714_11324_3	6	Sample 1	Day 3
3A_bc1_M04958_54_000000000-J7Y7F_1_1104_11833_14651_3	6	Sample 1	Day 3
3A_bc1_M04958_54_000000000-J7Y7F_1_1104_12206_8746_4	6	Sample 1	Day 3
3A_bc1_M04958_54_000000000-J7Y7F_1_1104_12520_8661_3	2	Sample 1	Day 3
3A_bc1_M04958_54_000000000-J7Y7F_1_1104_13563_18021_3	2	Sample 1	Day 3
3A_bc1_M04958_54_000000000-J7Y7F_1_1104_15427_14002_3	3	Sample 1	Day 3
3A_bc1_M04958_54_000000000-J7Y7F_1_1104_15573_5932_3	8	Sample 1	Day 3
3A_bc1_M04958_54_000000000-J7Y7F_1_1104_15595_11246_3	2	Sample 1	Day 3
3A_bc1_M04958_54_000000000-J7Y7F_1_1104_16197_14699_3	7	Sample 1	Day 3
3A_bc1_M04958_54_000000000-J7Y7F_1_1104_16523_21099_4	5	Sample 1	Day 3
3A_bc1_M04958_54_000000000-J7Y7F_1_1104_17143_13974_3	4	Sample 1	Day 3
3A_bc1_M04958_54_000000000-J7Y7F_1_1104_17373_8289_3	8	Sample 1	Day 3
3A_bc1_M04958_54_000000000-J7Y7F_1_1104_17399_2484_3	7	Sample 1	Day 3
3A_bc1_M04958_54_000000000-J7Y7F_1_1104_17548_19651_3	5	Sample 1	Day 3
3A_bc1_M04958_54_000000000-J7Y7F_1_1104_18628_3517_3	4	Sample 1	Day 3
3A_bc1_M04958_54_000000000-J7Y7F_1_1104_18872_13303_3	7	Sample 1	Day 3
3A_bc1_M04958_54_000000000-J7Y7F_1_1104_19200_5178_3	2	Sample 1	Day 3
3A_bc1_M04958_54_000000000-J7Y7F_1_1104_19263_12496_3	7	Sample 1	Day 3
3A_bc1_M04958_54_000000000-J7Y7F_1_1104_19880_4410_3	3	Sample 1	Day 3
3A_bc1_M04958_54_000000000-J7Y7F_1_1104_20191_9348_3	6	Sample 1	Day 3
3A_bc1_M04958_54_000000000-J7Y7F_1_1104_20641_18291_3	3	Sample 1	Day 3
3A_bc1_M04958_54_000000000-J7Y7F_1_1104_20679_13239_4	6	Sample 1	Day 3
3A_bc1_M04958_54_000000000-J7Y7F_1_1104_20765_9899_3	5	Sample 1	Day 3
3A_bc1_M04958_54_000000000-J7Y7F_1_1104_22598_18972_3	5	Sample 1	Day 3
3A_bc1_M04958_54_000000000-J7Y7F_1_1104_23187_8151_3	4	Sample 1	Day 3
3A_bc1_M04958_54_000000000-J7Y7F_1_1104_23652_17851_3	6	Sample 1	Day 3
3A_bc1_M04958_54_000000000-J7Y7F_1_1104_24174_9709_3	5	Sample 1	Day 3
3A_bc1_M04958_54_000000000-J7Y7F_1_1104_24243_10074_3	6	Sample 1	Day 3
3A_bc1_M04958_54_000000000-J7Y7F_1_1104_24469_6018_3	3	Sample 1	Day 3
3A_bc1_M04958_54_000000000-J7Y7F_1_1104_24598_2649_3	3	Sample 1	Day 3
3A_bc1_M04958_54_000000000-J7Y7F_1_1104_24946_7210_3	7	Sample 1	Day 3
3A_bc1_M04958_54_000000000-J7Y7F_1_1104_26084_20724_3	2	Sample 1	Day 3
3A_bc1_M04958_54_000000000-J7Y7F_1_1104_26501_6437_3	3	Sample 1	Day 3
3A_bc1_M04958_54_000000000-J7Y7F_1_1104_26857_18466_3	4	Sample 1	Day 3
3A_bc1_M04958_54_000000000-J7Y7F_1_1104_26863_5111_3	4	Sample 1	Day 3
3A_bc1_M04958_54_000000000-J7Y7F_1_1104_26963_20679_3	5	Sample 1	Day 3
3A_bc1_M04958_54_000000000-J7Y7F_1_1105_10075_2985_3	4	Sample 1	Day 3
3A_bc1_M04958_54_000000000-J7Y7F_1_1105_10190_17770_3	4	Sample 1	Day 3
3A_bc1_M04958_54_000000000-J7Y7F_1_1105_11010_18277_3	8	Sample 1	Day 3
3A_bc1_M04958_54_000000000-J7Y7F_1_1105_12721_11516_3	4	Sample 1	Day 3
3A_bc1_M04958_54_000000000-J7Y7F_1_1105_13444_22119_6	1	Sample 1	Day 3
3A_bc1_M04958_54_000000000-J7Y7F_1_1105_13516_6906_3	5	Sample 1	Day 3
3A_bc1_M04958_54_000000000-J7Y7F_1_1105_14258_9992_3	4	Sample 1	Day 3
3A_bc1_M04958_54_000000000-J7Y7F_1_1105_14522_13355_4	1	Sample 1	Day 3
3A_bc1_M04958_54_000000000-J7Y7F_1_1105_14726_11409_3	4	Sample 1	Day 3
3A_bc1_M04958_54_000000000-J7Y7F_1_1105_15571_15648_3	2	Sample 1	Day 3
3A_bc1_M04958_54_000000000-J7Y7F_1_1105_15832_15955_4	2	Sample 1	Day 3
3A_bc1_M04958_54_000000000-J7Y7F_1_1105_15923_19535_3	4	Sample 1	Day 3
3A_bc1_M04958_54_000000000-J7Y7F_1_1105_16542_16207_3	7	Sample 1	Day 3
3A_bc1_M04958_54_000000000-J7Y7F_1_1105_17372_10282_4	2	Sample 1	Day 3
3A_bc1_M04958_54_000000000-J7Y7F_1_1105_18011_18718_4	2	Sample 1	Day 3
3A_bc1_M04958_54_000000000-J7Y7F_1_1105_18245_7984_3	3	Sample 1	Day 3
3A_bc1_M04958_54_000000000-J7Y7F_1_1105_18255_5461_3	4	Sample 1	Day 3
3A_bc1_M04958_54_000000000-J7Y7F_1_1105_18402_17315_4	4	Sample 1	Day 3
3A_bc1_M04958_54_000000000-J7Y7F_1_1105_19372_14812_3	3	Sample 1	Day 3
3A_bc1_M04958_54_000000000-J7Y7F_1_1105_19559_15096_3	8	Sample 1	Day 3
3A_bc1_M04958_54_000000000-J7Y7F_1_1105_19647_14294_3	4	Sample 1	Day 3
3A_bc1_M04958_54_000000000-J7Y7F_1_1105_19849_6692_3	4	Sample 1	Day 3
3A_bc1_M04958_54_000000000-J7Y7F_1_1105_20556_13784_3	5	Sample 1	Day 3
3A_bc1_M04958_54_000000000-J7Y7F_1_1105_20773_8119_3	5	Sample 1	Day 3
3A_bc1_M04958_54_000000000-J7Y7F_1_1105_21020_10852_3	10	Sample 1	Day 3
3A_bc1_M04958_54_000000000-J7Y7F_1_1105_21240_20371_3	3	Sample 1	Day 3
3A_bc1_M04958_54_000000000-J7Y7F_1_1105_21573_14792_3	4	Sample 1	Day 3
3A_bc1_M04958_54_000000000-J7Y7F_1_1105_21917_2333_3	3	Sample 1	Day 3
3A_bc1_M04958_54_000000000-J7Y7F_1_1105_22250_3362_3	3	Sample 1	Day 3
3A_bc1_M04958_54_000000000-J7Y7F_1_1105_23443_2853_3	3	Sample 1	Day 3
3A_bc1_M04958_54_000000000-J7Y7F_1_1105_23685_3994_3	7	Sample 1	Day 3
3A_bc1_M04958_54_000000000-J7Y7F_1_1105_23887_17640_3	6	Sample 1	Day 3
3A_bc1_M04958_54_000000000-J7Y7F_1_1105_24895_21757_3	3	Sample 1	Day 3
3A_bc1_M04958_54_000000000-J7Y7F_1_1105_24900_11618_3	1	Sample 1	Day 3
3A_bc1_M04958_54_000000000-J7Y7F_1_1105_25226_10786_3	6	Sample 1	Day 3
3A_bc1_M04958_54_000000000-J7Y7F_1_1105_25279_3181_3	3	Sample 1	Day 3
3A_bc1_M04958_54_000000000-J7Y7F_1_1105_25703_17788_3	3	Sample 1	Day 3
3A_bc1_M04958_54_000000000-J7Y7F_1_1105_26926_17102_3	4	Sample 1	Day 3
3A_bc1_M04958_54_000000000-J7Y7F_1_1105_27194_8641_3	13	Sample 1	Day 3
3A_bc1_M04958_54_000000000-J7Y7F_1_1105_27983_13469_3	5	Sample 1	Day 3
3A_bc1_M04958_54_000000000-J7Y7F_1_1105_28364_9354_3	1	Sample 1	Day 3
3A_bc1_M04958_54_000000000-J7Y7F_1_1105_28399_13323_3	5	Sample 1	Day 3
3A_bc1_M04958_54_000000000-J7Y7F_1_1105_6550_5785_3	5	Sample 1	Day 3
3A_bc1_M04958_54_000000000-J7Y7F_1_1105_6551_8671_3	1	Sample 1	Day 3
3A_bc1_M04958_54_000000000-J7Y7F_1_1105_7559_8760_3	4	Sample 1	Day 3
3A_bc1_M04958_54_000000000-J7Y7F_1_1105_8740_5381_4	3	Sample 1	Day 3
3A_bc1_M04958_54_000000000-J7Y7F_1_1105_9576_14789_3	6	Sample 1	Day 3
3A_bc1_M04958_54_000000000-J7Y7F_1_1105_9823_4153_3	6	Sample 1	Day 3
3A_bc1_M04958_54_000000000-J7Y7F_1_1106_10271_9763_3	2	Sample 1	Day 3
3A_bc1_M04958_54_000000000-J7Y7F_1_1106_10386_5477_4	2	Sample 1	Day 3
3A_bc1_M04958_54_000000000-J7Y7F_1_1106_10669_12765_3	8	Sample 1	Day 3
3A_bc1_M04958_54_000000000-J7Y7F_1_1106_11044_10094_3	3	Sample 1	Day 3
3A_bc1_M04958_54_000000000-J7Y7F_1_1106_11695_9644_3	6	Sample 1	Day 3
3A_bc1_M04958_54_000000000-J7Y7F_1_1106_11730_14772_3	4	Sample 1	Day 3
3A_bc1_M04958_54_000000000-J7Y7F_1_1106_12063_10422_3	2	Sample 1	Day 3
3A_bc1_M04958_54_000000000-J7Y7F_1_1106_12256_18453_3	5	Sample 1	Day 3
3A_bc1_M04958_54_000000000-J7Y7F_1_1106_12397_20692_3	5	Sample 1	Day 3
3A_bc1_M04958_54_000000000-J7Y7F_1_1106_13090_9176_5	2	Sample 1	Day 3
3A_bc1_M04958_54_000000000-J7Y7F_1_1106_14552_16798_3	4	Sample 1	Day 3
3A_bc1_M04958_54_000000000-J7Y7F_1_1106_15339_13182_3	9	Sample 1	Day 3
3A_bc1_M04958_54_000000000-J7Y7F_1_1106_15613_11363_4	4	Sample 1	Day 3
3A_bc1_M04958_54_000000000-J7Y7F_1_1106_15979_7800_7	4	Sample 1	Day 3
3A_bc1_M04958_54_000000000-J7Y7F_1_1106_16045_24023_3	3	Sample 1	Day 3
3A_bc1_M04958_54_000000000-J7Y7F_1_1106_16615_20341_5	1	Sample 1	Day 3
3A_bc1_M04958_54_000000000-J7Y7F_1_1106_17254_3283_3	3	Sample 1	Day 3
3A_bc1_M04958_54_000000000-J7Y7F_1_1106_17793_17727_3	4	Sample 1	Day 3
3A_bc1_M04958_54_000000000-J7Y7F_1_1106_18040_7085_3	2	Sample 1	Day 3
3A_bc1_M04958_54_000000000-J7Y7F_1_1106_18241_20207_3	6	Sample 1	Day 3
3A_bc1_M04958_54_000000000-J7Y7F_1_1106_18284_6110_3	4	Sample 1	Day 3
3A_bc1_M04958_54_000000000-J7Y7F_1_1106_18818_7685_3	3	Sample 1	Day 3
3A_bc1_M04958_54_000000000-J7Y7F_1_1106_18962_14042_3	4	Sample 1	Day 3
3A_bc1_M04958_54_000000000-J7Y7F_1_1106_19242_20643_3	5	Sample 1	Day 3
3A_bc1_M04958_54_000000000-J7Y7F_1_1106_19729_2676_5	1	Sample 1	Day 3
3A_bc1_M04958_54_000000000-J7Y7F_1_1106_19860_17237_3	2	Sample 1	Day 3
3A_bc1_M04958_54_000000000-J7Y7F_1_1106_20886_16359_7	3	Sample 1	Day 3
3A_bc1_M04958_54_000000000-J7Y7F_1_1106_21040_14241_4	2	Sample 1	Day 3
3A_bc1_M04958_54_000000000-J7Y7F_1_1106_21651_2782_3	3	Sample 1	Day 3
3A_bc1_M04958_54_000000000-J7Y7F_1_1106_22037_11823_3	3	Sample 1	Day 3
3A_bc1_M04958_54_000000000-J7Y7F_1_1106_23365_2793_3	4	Sample 1	Day 3
3A_bc1_M04958_54_000000000-J7Y7F_1_1106_23592_7016_3	2	Sample 1	Day 3
3A_bc1_M04958_54_000000000-J7Y7F_1_1106_25114_19490_4	3	Sample 1	Day 3
3A_bc1_M04958_54_000000000-J7Y7F_1_1106_26043_11860_3	4	Sample 1	Day 3
3A_bc1_M04958_54_000000000-J7Y7F_1_1106_26533_14538_3	3	Sample 1	Day 3
3A_bc1_M04958_54_000000000-J7Y7F_1_1106_26782_9813_3	4	Sample 1	Day 3
3A_bc1_M04958_54_000000000-J7Y7F_1_1106_27289_12321_3	6	Sample 1	Day 3
3A_bc1_M04958_54_000000000-J7Y7F_1_1106_27814_13083_3	10	Sample 1	Day 3
3A_bc1_M04958_54_000000000-J7Y7F_1_1106_28872_14953_3	2	Sample 1	Day 3
3A_bc1_M04958_54_000000000-J7Y7F_1_1106_7305_16077_3	5	Sample 1	Day 3
3A_bc1_M04958_54_000000000-J7Y7F_1_1106_8053_6964_3	3	Sample 1	Day 3
3A_bc1_M04958_54_000000000-J7Y7F_1_1106_8881_12035_3	3	Sample 1	Day 3
3A_bc1_M04958_54_000000000-J7Y7F_1_1106_9362_13373_3	5	Sample 1	Day 3
3A_bc1_M04958_54_000000000-J7Y7F_1_1107_10699_3082_3	5	Sample 1	Day 3
3A_bc1_M04958_54_000000000-J7Y7F_1_1107_11014_8679_3	2	Sample 1	Day 3
3A_bc1_M04958_54_000000000-J7Y7F_1_1107_11753_5824_3	3	Sample 1	Day 3
3A_bc1_M04958_54_000000000-J7Y7F_1_1107_11960_12765_3	4	Sample 1	Day 3
3A_bc1_M04958_54_000000000-J7Y7F_1_1107_12143_6123_3	3	Sample 1	Day 3
3A_bc1_M04958_54_000000000-J7Y7F_1_1107_12437_9335_3	2	Sample 1	Day 3
3A_bc1_M04958_54_000000000-J7Y7F_1_1107_12764_10957_4	3	Sample 1	Day 3
3A_bc1_M04958_54_000000000-J7Y7F_1_1107_13717_17565_3	6	Sample 1	Day 3
3A_bc1_M04958_54_000000000-J7Y7F_1_1107_13995_19262_3	1	Sample 1	Day 3
3A_bc1_M04958_54_000000000-J7Y7F_1_1107_14165_11625_3	4	Sample 1	Day 3
3A_bc1_M04958_54_000000000-J7Y7F_1_1107_14221_12619_4	3	Sample 1	Day 3
3A_bc1_M04958_54_000000000-J7Y7F_1_1107_14861_8269_3	4	Sample 1	Day 3
3A_bc1_M04958_54_000000000-J7Y7F_1_1107_16055_13370_3	5	Sample 1	Day 3
3A_bc1_M04958_54_000000000-J7Y7F_1_1107_16097_18596_3	8	Sample 1	Day 3
3A_bc1_M04958_54_000000000-J7Y7F_1_1107_16100_19458_3	11	Sample 1	Day 3
3A_bc1_M04958_54_000000000-J7Y7F_1_1107_16771_10625_3	6	Sample 1	Day 3
3A_bc1_M04958_54_000000000-J7Y7F_1_1107_16774_9597_3	8	Sample 1	Day 3
3A_bc1_M04958_54_000000000-J7Y7F_1_1107_17086_3174_3	3	Sample 1	Day 3
3A_bc1_M04958_54_000000000-J7Y7F_1_1107_17171_13228_4	3	Sample 1	Day 3
3A_bc1_M04958_54_000000000-J7Y7F_1_1107_17302_16937_4	2	Sample 1	Day 3
3A_bc1_M04958_54_000000000-J7Y7F_1_1107_17414_18113_3	6	Sample 1	Day 3
3A_bc1_M04958_54_000000000-J7Y7F_1_1107_17928_22473_3	5	Sample 1	Day 3
3A_bc1_M04958_54_000000000-J7Y7F_1_1107_18121_5169_3	3	Sample 1	Day 3
3A_bc1_M04958_54_000000000-J7Y7F_1_1107_18466_17108_3	3	Sample 1	Day 3
3A_bc1_M04958_54_000000000-J7Y7F_1_1107_19437_18707_3	7	Sample 1	Day 3
3A_bc1_M04958_54_000000000-J7Y7F_1_1107_19513_17581_3	6	Sample 1	Day 3
3A_bc1_M04958_54_000000000-J7Y7F_1_1107_19646_14910_3	5	Sample 1	Day 3
3A_bc1_M04958_54_000000000-J7Y7F_1_1107_19967_12366_3	5	Sample 1	Day 3
3A_bc1_M04958_54_000000000-J7Y7F_1_1107_20236_11829_3	5	Sample 1	Day 3
3A_bc1_M04958_54_000000000-J7Y7F_1_1107_20821_4433_3	3	Sample 1	Day 3
3A_bc1_M04958_54_000000000-J7Y7F_1_1107_21181_4074_3	4	Sample 1	Day 3
3A_bc1_M04958_54_000000000-J7Y7F_1_1107_21379_19541_3	7	Sample 1	Day 3
3A_bc1_M04958_54_000000000-J7Y7F_1_1107_22031_21340_3	7	Sample 1	Day 3
3A_bc1_M04958_54_000000000-J7Y7F_1_1107_22110_13314_3	6	Sample 1	Day 3
3A_bc1_M04958_54_000000000-J7Y7F_1_1107_22398_23609_3	3	Sample 1	Day 3
3A_bc1_M04958_54_000000000-J7Y7F_1_1107_22563_20613_3	2	Sample 1	Day 3
3A_bc1_M04958_54_000000000-J7Y7F_1_1107_23140_18411_3	5	Sample 1	Day 3
3A_bc1_M04958_54_000000000-J7Y7F_1_1107_23148_13623_3	5	Sample 1	Day 3
3A_bc1_M04958_54_000000000-J7Y7F_1_1107_24482_22036_3	4	Sample 1	Day 3
3A_bc1_M04958_54_000000000-J7Y7F_1_1107_25654_3462_3	4	Sample 1	Day 3
3A_bc1_M04958_54_000000000-J7Y7F_1_1107_26311_4871_3	3	Sample 1	Day 3
3A_bc1_M04958_54_000000000-J7Y7F_1_1107_27871_7458_3	3	Sample 1	Day 3
3A_bc1_M04958_54_000000000-J7Y7F_1_1107_7495_6294_4	3	Sample 1	Day 3
3A_bc1_M04958_54_000000000-J7Y7F_1_1107_8221_13000_3	9	Sample 1	Day 3
3A_bc1_M04958_54_000000000-J7Y7F_1_1108_10042_13070_3	4	Sample 1	Day 3
3A_bc1_M04958_54_000000000-J7Y7F_1_1108_12263_9991_3	5	Sample 1	Day 3
3A_bc1_M04958_54_000000000-J7Y7F_1_1108_12886_10080_3	3	Sample 1	Day 3
3A_bc1_M04958_54_000000000-J7Y7F_1_1108_13592_16979_3	2	Sample 1	Day 3
3A_bc1_M04958_54_000000000-J7Y7F_1_1108_14669_11495_3	4	Sample 1	Day 3
3A_bc1_M04958_54_000000000-J7Y7F_1_1108_14963_11451_3	3	Sample 1	Day 3
3A_bc1_M04958_54_000000000-J7Y7F_1_1108_15222_17867_3	8	Sample 1	Day 3
3A_bc1_M04958_54_000000000-J7Y7F_1_1108_15325_2949_3	5	Sample 1	Day 3
3A_bc1_M04958_54_000000000-J7Y7F_1_1108_16053_5565_3	3	Sample 1	Day 3
3A_bc1_M04958_54_000000000-J7Y7F_1_1108_16132_12480_3	5	Sample 1	Day 3
3A_bc1_M04958_54_000000000-J7Y7F_1_1108_16276_2110_4	2	Sample 1	Day 3
3A_bc1_M04958_54_000000000-J7Y7F_1_1108_16393_11725_5	4	Sample 1	Day 3
3A_bc1_M04958_54_000000000-J7Y7F_1_1108_16741_6613_3	3	Sample 1	Day 3
3A_bc1_M04958_54_000000000-J7Y7F_1_1108_17407_15793_4	1	Sample 1	Day 3
3A_bc1_M04958_54_000000000-J7Y7F_1_1108_17484_10438_4	1	Sample 1	Day 3
3A_bc1_M04958_54_000000000-J7Y7F_1_1108_17608_14486_4	2	Sample 1	Day 3
3A_bc1_M04958_54_000000000-J7Y7F_1_1108_17629_9985_4	2	Sample 1	Day 3
3A_bc1_M04958_54_000000000-J7Y7F_1_1108_18444_20007_3	5	Sample 1	Day 3
3A_bc1_M04958_54_000000000-J7Y7F_1_1108_18474_21890_5	2	Sample 1	Day 3
3A_bc1_M04958_54_000000000-J7Y7F_1_1108_19093_18668_3	3	Sample 1	Day 3
3A_bc1_M04958_54_000000000-J7Y7F_1_1108_19542_15413_3	5	Sample 1	Day 3
3A_bc1_M04958_54_000000000-J7Y7F_1_1108_20756_14666_3	5	Sample 1	Day 3
3A_bc1_M04958_54_000000000-J7Y7F_1_1108_21482_17832_3	2	Sample 1	Day 3
3A_bc1_M04958_54_000000000-J7Y7F_1_1108_21668_9227_4	2	Sample 1	Day 3
3A_bc1_M04958_54_000000000-J7Y7F_1_1108_23730_10551_3	2	Sample 1	Day 3
3A_bc1_M04958_54_000000000-J7Y7F_1_1108_24482_13661_3	3	Sample 1	Day 3
3A_bc1_M04958_54_000000000-J7Y7F_1_1108_24505_19000_3	9	Sample 1	Day 3
3A_bc1_M04958_54_000000000-J7Y7F_1_1108_25478_18424_3	3	Sample 1	Day 3
3A_bc1_M04958_54_000000000-J7Y7F_1_1108_27723_8177_4	3	Sample 1	Day 3
3A_bc1_M04958_54_000000000-J7Y7F_1_1108_27738_6025_3	2	Sample 1	Day 3
3A_bc1_M04958_54_000000000-J7Y7F_1_1108_27922_12486_3	5	Sample 1	Day 3
3A_bc1_M04958_54_000000000-J7Y7F_1_1108_8574_15779_3	3	Sample 1	Day 3
3A_bc1_M04958_54_000000000-J7Y7F_1_1109_10348_10616_3	7	Sample 1	Day 3
3A_bc1_M04958_54_000000000-J7Y7F_1_1109_10766_12026_4	2	Sample 1	Day 3
3A_bc1_M04958_54_000000000-J7Y7F_1_1109_11054_14886_3	4	Sample 1	Day 3
3A_bc1_M04958_54_000000000-J7Y7F_1_1109_11776_13090_3	4	Sample 1	Day 3
3A_bc1_M04958_54_000000000-J7Y7F_1_1109_13864_19391_3	7	Sample 1	Day 3
3A_bc1_M04958_54_000000000-J7Y7F_1_1109_14334_18438_3	5	Sample 1	Day 3
3A_bc1_M04958_54_000000000-J7Y7F_1_1109_14674_15654_3	5	Sample 1	Day 3
3A_bc1_M04958_54_000000000-J7Y7F_1_1109_15029_14091_3	2	Sample 1	Day 3
3A_bc1_M04958_54_000000000-J7Y7F_1_1109_15130_2730_3	3	Sample 1	Day 3
3A_bc1_M04958_54_000000000-J7Y7F_1_1109_15180_18339_5	3	Sample 1	Day 3
3A_bc1_M04958_54_000000000-J7Y7F_1_1109_15353_16159_3	5	Sample 1	Day 3
3A_bc1_M04958_54_000000000-J7Y7F_1_1109_15824_19964_3	6	Sample 1	Day 3
3A_bc1_M04958_54_000000000-J7Y7F_1_1109_16744_20097_5	5	Sample 1	Day 3
3A_bc1_M04958_54_000000000-J7Y7F_1_1109_17218_13477_3	3	Sample 1	Day 3
3A_bc1_M04958_54_000000000-J7Y7F_1_1109_17790_16520_3	4	Sample 1	Day 3
3A_bc1_M04958_54_000000000-J7Y7F_1_1109_18016_4025_3	8	Sample 1	Day 3
3A_bc1_M04958_54_000000000-J7Y7F_1_1109_18034_7885_3	4	Sample 1	Day 3
3A_bc1_M04958_54_000000000-J7Y7F_1_1109_19323_2953_3	7	Sample 1	Day 3
3A_bc1_M04958_54_000000000-J7Y7F_1_1109_20630_19707_3	2	Sample 1	Day 3
3A_bc1_M04958_54_000000000-J7Y7F_1_1109_21123_9843_3	3	Sample 1	Day 3
3A_bc1_M04958_54_000000000-J7Y7F_1_1109_21549_3499_3	4	Sample 1	Day 3
3A_bc1_M04958_54_000000000-J7Y7F_1_1109_22050_19987_3	8	Sample 1	Day 3
3A_bc1_M04958_54_000000000-J7Y7F_1_1109_22880_2354_3	2	Sample 1	Day 3
3A_bc1_M04958_54_000000000-J7Y7F_1_1109_23379_19048_3	5	Sample 1	Day 3
3A_bc1_M04958_54_000000000-J7Y7F_1_1109_23682_11925_3	5	Sample 1	Day 3
3A_bc1_M04958_54_000000000-J7Y7F_1_1109_24369_14294_3	4	Sample 1	Day 3
3A_bc1_M04958_54_000000000-J7Y7F_1_1109_24732_19421_3	3	Sample 1	Day 3
3A_bc1_M04958_54_000000000-J7Y7F_1_1109_24863_3143_3	2	Sample 1	Day 3
3A_bc1_M04958_54_000000000-J7Y7F_1_1109_25727_11989_3	7	Sample 1	Day 3
3A_bc1_M04958_54_000000000-J7Y7F_1_1109_26680_6877_7	5	Sample 1	Day 3
3A_bc1_M04958_54_000000000-J7Y7F_1_1109_27863_8461_3	1	Sample 1	Day 3
3A_bc1_M04958_54_000000000-J7Y7F_1_1109_28209_11071_3	7	Sample 1	Day 3
3A_bc1_M04958_54_000000000-J7Y7F_1_1109_28379_9018_3	7	Sample 1	Day 3
3A_bc1_M04958_54_000000000-J7Y7F_1_1109_8744_14052_3	5	Sample 1	Day 3
3A_bc1_M04958_54_000000000-J7Y7F_1_1109_9341_15925_3	6	Sample 1	Day 3
3A_bc1_M04958_54_000000000-J7Y7F_1_1109_9916_17888_3	4	Sample 1	Day 3
3A_bc1_M04958_54_000000000-J7Y7F_1_1110_10873_6106_3	6	Sample 1	Day 3
3A_bc1_M04958_54_000000000-J7Y7F_1_1110_11166_20660_3	6	Sample 1	Day 3
3A_bc1_M04958_54_000000000-J7Y7F_1_1110_12060_8616_3	7	Sample 1	Day 3
3A_bc1_M04958_54_000000000-J7Y7F_1_1110_12433_13737_3	4	Sample 1	Day 3
3A_bc1_M04958_54_000000000-J7Y7F_1_1110_12725_9932_3	3	Sample 1	Day 3
3A_bc1_M04958_54_000000000-J7Y7F_1_1110_14074_7342_3	3	Sample 1	Day 3
3A_bc1_M04958_54_000000000-J7Y7F_1_1110_16150_13333_3	3	Sample 1	Day 3
3A_bc1_M04958_54_000000000-J7Y7F_1_1110_16165_6078_4	2	Sample 1	Day 3
3A_bc1_M04958_54_000000000-J7Y7F_1_1110_16265_11492_3	2	Sample 1	Day 3
3A_bc1_M04958_54_000000000-J7Y7F_1_1110_16842_13150_3	5	Sample 1	Day 3
3A_bc1_M04958_54_000000000-J7Y7F_1_1110_17141_20342_3	3	Sample 1	Day 3
3A_bc1_M04958_54_000000000-J7Y7F_1_1110_17435_6543_3	2	Sample 1	Day 3
3A_bc1_M04958_54_000000000-J7Y7F_1_1110_17933_3168_3	4	Sample 1	Day 3
3A_bc1_M04958_54_000000000-J7Y7F_1_1110_18050_14272_3	3	Sample 1	Day 3
3A_bc1_M04958_54_000000000-J7Y7F_1_1110_18164_8930_3	4	Sample 1	Day 3
3A_bc1_M04958_54_000000000-J7Y7F_1_1110_19024_5673_3	4	Sample 1	Day 3
3A_bc1_M04958_54_000000000-J7Y7F_1_1110_20410_14353_3	6	Sample 1	Day 3
3A_bc1_M04958_54_000000000-J7Y7F_1_1110_20606_13466_4	2	Sample 1	Day 3
3A_bc1_M04958_54_000000000-J7Y7F_1_1110_20646_10259_3	3	Sample 1	Day 3
3A_bc1_M04958_54_000000000-J7Y7F_1_1110_20838_9981_3	6	Sample 1	Day 3
3A_bc1_M04958_54_000000000-J7Y7F_1_1110_21137_18202_3	6	Sample 1	Day 3
3A_bc1_M04958_54_000000000-J7Y7F_1_1110_22005_18242_3	3	Sample 1	Day 3
3A_bc1_M04958_54_000000000-J7Y7F_1_1110_22051_10145_3	5	Sample 1	Day 3
3A_bc1_M04958_54_000000000-J7Y7F_1_1110_23256_15930_3	3	Sample 1	Day 3
3A_bc1_M04958_54_000000000-J7Y7F_1_1110_23432_15108_3	6	Sample 1	Day 3
3A_bc1_M04958_54_000000000-J7Y7F_1_1110_24231_7827_3	2	Sample 1	Day 3
3A_bc1_M04958_54_000000000-J7Y7F_1_1110_24603_10744_3	9	Sample 1	Day 3
3A_bc1_M04958_54_000000000-J7Y7F_1_1110_25710_10298_3	2	Sample 1	Day 3
3A_bc1_M04958_54_000000000-J7Y7F_1_1110_26416_7667_3	2	Sample 1	Day 3
3A_bc1_M04958_54_000000000-J7Y7F_1_1110_28582_18501_3	2	Sample 1	Day 3
3A_bc1_M04958_54_000000000-J7Y7F_1_1110_8612_12827_3	5	Sample 1	Day 3
3A_bc1_M04958_54_000000000-J7Y7F_1_1110_9849_13216_3	3	Sample 1	Day 3
3A_bc1_M04958_54_000000000-J7Y7F_1_1111_10702_5435_3	6	Sample 1	Day 3
3A_bc1_M04958_54_000000000-J7Y7F_1_1111_10794_6617_3	10	Sample 1	Day 3
3A_bc1_M04958_54_000000000-J7Y7F_1_1111_11164_20482_3	5	Sample 1	Day 3
3A_bc1_M04958_54_000000000-J7Y7F_1_1111_11362_10357_3	3	Sample 1	Day 3
3A_bc1_M04958_54_000000000-J7Y7F_1_1111_13405_7538_3	6	Sample 1	Day 3
3A_bc1_M04958_54_000000000-J7Y7F_1_1111_14399_6808_3	10	Sample 1	Day 3
3A_bc1_M04958_54_000000000-J7Y7F_1_1111_14437_12356_3	3	Sample 1	Day 3
3A_bc1_M04958_54_000000000-J7Y7F_1_1111_14921_8243_4	1	Sample 1	Day 3
3A_bc1_M04958_54_000000000-J7Y7F_1_1111_15109_22349_3	2	Sample 1	Day 3
3A_bc1_M04958_54_000000000-J7Y7F_1_1111_15281_18452_3	5	Sample 1	Day 3
3A_bc1_M04958_54_000000000-J7Y7F_1_1111_15903_11902_3	5	Sample 1	Day 3
3A_bc1_M04958_54_000000000-J7Y7F_1_1111_15947_19594_3	6	Sample 1	Day 3
3A_bc1_M04958_54_000000000-J7Y7F_1_1111_16251_12141_3	7	Sample 1	Day 3
3A_bc1_M04958_54_000000000-J7Y7F_1_1111_17101_18735_3	8	Sample 1	Day 3
3A_bc1_M04958_54_000000000-J7Y7F_1_1111_18986_14525_3	7	Sample 1	Day 3
3A_bc1_M04958_54_000000000-J7Y7F_1_1111_20248_22148_3	4	Sample 1	Day 3
3A_bc1_M04958_54_000000000-J7Y7F_1_1111_20284_20936_3	4	Sample 1	Day 3
3A_bc1_M04958_54_000000000-J7Y7F_1_1111_20495_23037_3	6	Sample 1	Day 3
3A_bc1_M04958_54_000000000-J7Y7F_1_1111_20909_20347_3	6	Sample 1	Day 3
3A_bc1_M04958_54_000000000-J7Y7F_1_1111_21453_14867_3	4	Sample 1	Day 3
3A_bc1_M04958_54_000000000-J7Y7F_1_1111_21735_3315_3	1	Sample 1	Day 3
3A_bc1_M04958_54_000000000-J7Y7F_1_1111_21830_4748_3	9	Sample 1	Day 3
3A_bc1_M04958_54_000000000-J7Y7F_1_1111_22008_19347_3	3	Sample 1	Day 3
3A_bc1_M04958_54_000000000-J7Y7F_1_1111_23675_24289_3	13	Sample 1	Day 3
3A_bc1_M04958_54_000000000-J7Y7F_1_1111_24024_6107_4	4	Sample 1	Day 3
3A_bc1_M04958_54_000000000-J7Y7F_1_1111_24434_21890_3	4	Sample 1	Day 3
3A_bc1_M04958_54_000000000-J7Y7F_1_1111_25647_10457_3	3	Sample 1	Day 3
3A_bc1_M04958_54_000000000-J7Y7F_1_1111_26046_22195_6	2	Sample 1	Day 3
3A_bc1_M04958_54_000000000-J7Y7F_1_1111_28344_9411_3	7	Sample 1	Day 3
3A_bc1_M04958_54_000000000-J7Y7F_1_1111_6026_10051_3	5	Sample 1	Day 3
3A_bc1_M04958_54_000000000-J7Y7F_1_1111_7870_10535_3	4	Sample 1	Day 3
3A_bc1_M04958_54_000000000-J7Y7F_1_1111_8856_17292_4	2	Sample 1	Day 3
3A_bc1_M04958_54_000000000-J7Y7F_1_1112_10369_7956_3	6	Sample 1	Day 3
3A_bc1_M04958_54_000000000-J7Y7F_1_1112_11205_14018_3	8	Sample 1	Day 3
3A_bc1_M04958_54_000000000-J7Y7F_1_1112_11206_10391_3	2	Sample 1	Day 3
3A_bc1_M04958_54_000000000-J7Y7F_1_1112_11538_9408_3	8	Sample 1	Day 3
3A_bc1_M04958_54_000000000-J7Y7F_1_1112_12531_8222_4	3	Sample 1	Day 3
3A_bc1_M04958_54_000000000-J7Y7F_1_1112_13308_18364_3	7	Sample 1	Day 3
3A_bc1_M04958_54_000000000-J7Y7F_1_1112_13471_14806_3	4	Sample 1	Day 3
3A_bc1_M04958_54_000000000-J7Y7F_1_1112_14860_2466_3	2	Sample 1	Day 3
3A_bc1_M04958_54_000000000-J7Y7F_1_1112_15644_3493_3	4	Sample 1	Day 3
3A_bc1_M04958_54_000000000-J7Y7F_1_1112_15785_18001_4	2	Sample 1	Day 3
3A_bc1_M04958_54_000000000-J7Y7F_1_1112_15997_9503_3	5	Sample 1	Day 3
3A_bc1_M04958_54_000000000-J7Y7F_1_1112_17014_17334_3	6	Sample 1	Day 3
3A_bc1_M04958_54_000000000-J7Y7F_1_1112_17251_14216_3	4	Sample 1	Day 3
3A_bc1_M04958_54_000000000-J7Y7F_1_1112_18091_7709_3	2	Sample 1	Day 3
3A_bc1_M04958_54_000000000-J7Y7F_1_1112_18258_23086_3	4	Sample 1	Day 3
3A_bc1_M04958_54_000000000-J7Y7F_1_1112_18805_14125_3	4	Sample 1	Day 3
3A_bc1_M04958_54_000000000-J7Y7F_1_1112_18885_8259_3	2	Sample 1	Day 3
3A_bc1_M04958_54_000000000-J7Y7F_1_1112_19229_14460_5	1	Sample 1	Day 3
3A_bc1_M04958_54_000000000-J7Y7F_1_1112_19294_17461_4	4	Sample 1	Day 3
3A_bc1_M04958_54_000000000-J7Y7F_1_1112_21548_20243_3	4	Sample 1	Day 3
3A_bc1_M04958_54_000000000-J7Y7F_1_1112_22053_20796_3	3	Sample 1	Day 3
3A_bc1_M04958_54_000000000-J7Y7F_1_1112_23093_9509_3	2	Sample 1	Day 3
3A_bc1_M04958_54_000000000-J7Y7F_1_1112_23136_5189_4	2	Sample 1	Day 3
3A_bc1_M04958_54_000000000-J7Y7F_1_1112_23408_19656_3	2	Sample 1	Day 3
3A_bc1_M04958_54_000000000-J7Y7F_1_1112_23628_13229_3	6	Sample 1	Day 3
3A_bc1_M04958_54_000000000-J7Y7F_1_1112_23952_3987_3	9	Sample 1	Day 3
3A_bc1_M04958_54_000000000-J7Y7F_1_1112_24137_14181_3	2	Sample 1	Day 3
3A_bc1_M04958_54_000000000-J7Y7F_1_1112_25005_12994_3	6	Sample 1	Day 3
3A_bc1_M04958_54_000000000-J7Y7F_1_1112_25478_20086_3	2	Sample 1	Day 3
3A_bc1_M04958_54_000000000-J7Y7F_1_1112_27143_18828_3	7	Sample 1	Day 3
3A_bc1_M04958_54_000000000-J7Y7F_1_1112_28602_8331_5	3	Sample 1	Day 3
3A_bc1_M04958_54_000000000-J7Y7F_1_1112_7181_12902_3	5	Sample 1	Day 3
3A_bc1_M04958_54_000000000-J7Y7F_1_1112_7864_6775_3	2	Sample 1	Day 3
3A_bc1_M04958_54_000000000-J7Y7F_1_1112_8691_9055_3	2	Sample 1	Day 3
3A_bc1_M04958_54_000000000-J7Y7F_1_1112_9977_8394_3	3	Sample 1	Day 3
3A_bc1_M04958_54_000000000-J7Y7F_1_1113_10976_16494_4	4	Sample 1	Day 3
3A_bc1_M04958_54_000000000-J7Y7F_1_1113_11690_19646_3	5	Sample 1	Day 3
3A_bc1_M04958_54_000000000-J7Y7F_1_1113_11790_7461_3	4	Sample 1	Day 3
3A_bc1_M04958_54_000000000-J7Y7F_1_1113_11820_11998_3	4	Sample 1	Day 3
3A_bc1_M04958_54_000000000-J7Y7F_1_1113_12223_13599_3	4	Sample 1	Day 3
3A_bc1_M04958_54_000000000-J7Y7F_1_1113_12310_19027_3	2	Sample 1	Day 3
3A_bc1_M04958_54_000000000-J7Y7F_1_1113_12388_4369_3	3	Sample 1	Day 3
3A_bc1_M04958_54_000000000-J7Y7F_1_1113_12517_20535_3	6	Sample 1	Day 3
3A_bc1_M04958_54_000000000-J7Y7F_1_1113_13905_9693_3	6	Sample 1	Day 3
3A_bc1_M04958_54_000000000-J7Y7F_1_1113_13957_15967_3	5	Sample 1	Day 3
3A_bc1_M04958_54_000000000-J7Y7F_1_1113_14401_14920_3	2	Sample 1	Day 3
3A_bc1_M04958_54_000000000-J7Y7F_1_1113_14419_4201_3	4	Sample 1	Day 3
3A_bc1_M04958_54_000000000-J7Y7F_1_1113_14692_5967_3	6	Sample 1	Day 3
3A_bc1_M04958_54_000000000-J7Y7F_1_1113_15190_12963_3	3	Sample 1	Day 3
3A_bc1_M04958_54_000000000-J7Y7F_1_1113_15897_15194_3	2	Sample 1	Day 3
3A_bc1_M04958_54_000000000-J7Y7F_1_1113_17257_10728_3	4	Sample 1	Day 3
3A_bc1_M04958_54_000000000-J7Y7F_1_1113_17473_17175_3	4	Sample 1	Day 3
3A_bc1_M04958_54_000000000-J7Y7F_1_1113_17972_5798_3	3	Sample 1	Day 3
3A_bc1_M04958_54_000000000-J7Y7F_1_1113_18612_13142_3	7	Sample 1	Day 3
3A_bc1_M04958_54_000000000-J7Y7F_1_1113_19039_23810_3	8	Sample 1	Day 3
3A_bc1_M04958_54_000000000-J7Y7F_1_1113_19234_6266_3	3	Sample 1	Day 3
3A_bc1_M04958_54_000000000-J7Y7F_1_1113_19721_15910_3	8	Sample 1	Day 3
3A_bc1_M04958_54_000000000-J7Y7F_1_1113_21699_7318_3	6	Sample 1	Day 3
3A_bc1_M04958_54_000000000-J7Y7F_1_1113_21833_20876_3	3	Sample 1	Day 3
3A_bc1_M04958_54_000000000-J7Y7F_1_1113_22158_17991_3	5	Sample 1	Day 3
3A_bc1_M04958_54_000000000-J7Y7F_1_1113_22437_14438_3	2	Sample 1	Day 3
3A_bc1_M04958_54_000000000-J7Y7F_1_1113_22876_19232_4	1	Sample 1	Day 3
3A_bc1_M04958_54_000000000-J7Y7F_1_1113_23115_10083_5	2	Sample 1	Day 3
3A_bc1_M04958_54_000000000-J7Y7F_1_1113_23587_15687_5	2	Sample 1	Day 3
3A_bc1_M04958_54_000000000-J7Y7F_1_1113_23628_12663_3	3	Sample 1	Day 3
3A_bc1_M04958_54_000000000-J7Y7F_1_1113_23688_10199_3	6	Sample 1	Day 3
3A_bc1_M04958_54_000000000-J7Y7F_1_1113_23697_13611_3	3	Sample 1	Day 3
3A_bc1_M04958_54_000000000-J7Y7F_1_1113_23870_7361_3	3	Sample 1	Day 3
3A_bc1_M04958_54_000000000-J7Y7F_1_1113_23874_11627_3	6	Sample 1	Day 3
3A_bc1_M04958_54_000000000-J7Y7F_1_1113_24224_4727_3	3	Sample 1	Day 3
3A_bc1_M04958_54_000000000-J7Y7F_1_1113_24625_14060_3	6	Sample 1	Day 3
3A_bc1_M04958_54_000000000-J7Y7F_1_1113_24883_6655_3	6	Sample 1	Day 3
3A_bc1_M04958_54_000000000-J7Y7F_1_1113_25032_11667_3	4	Sample 1	Day 3
3A_bc1_M04958_54_000000000-J7Y7F_1_1113_26933_17580_3	4	Sample 1	Day 3
3A_bc1_M04958_54_000000000-J7Y7F_1_1113_28912_9865_3	4	Sample 1	Day 3
3A_bc1_M04958_54_000000000-J7Y7F_1_1113_7264_4336_3	5	Sample 1	Day 3
3A_bc1_M04958_54_000000000-J7Y7F_1_1113_9464_13129_3	5	Sample 1	Day 3
3A_bc1_M04958_54_000000000-J7Y7F_1_1114_10194_13471_3	4	Sample 1	Day 3
3A_bc1_M04958_54_000000000-J7Y7F_1_1114_12836_14950_3	3	Sample 1	Day 3
3A_bc1_M04958_54_000000000-J7Y7F_1_1114_13180_6563_3	7	Sample 1	Day 3
3A_bc1_M04958_54_000000000-J7Y7F_1_1114_14395_7973_5	3	Sample 1	Day 3
3A_bc1_M04958_54_000000000-J7Y7F_1_1114_14529_3386_3	3	Sample 1	Day 3
3A_bc1_M04958_54_000000000-J7Y7F_1_1114_14653_6938_3	4	Sample 1	Day 3
3A_bc1_M04958_54_000000000-J7Y7F_1_1114_14710_11765_3	6	Sample 1	Day 3
3A_bc1_M04958_54_000000000-J7Y7F_1_1114_15448_19666_3	5	Sample 1	Day 3
3A_bc1_M04958_54_000000000-J7Y7F_1_1114_16873_23199_3	5	Sample 1	Day 3
3A_bc1_M04958_54_000000000-J7Y7F_1_1114_17380_17612_3	5	Sample 1	Day 3
3A_bc1_M04958_54_000000000-J7Y7F_1_1114_17945_10227_3	5	Sample 1	Day 3
3A_bc1_M04958_54_000000000-J7Y7F_1_1114_18854_11626_3	4	Sample 1	Day 3
3A_bc1_M04958_54_000000000-J7Y7F_1_1114_18934_7872_3	3	Sample 1	Day 3
3A_bc1_M04958_54_000000000-J7Y7F_1_1114_19049_12695_3	2	Sample 1	Day 3
3A_bc1_M04958_54_000000000-J7Y7F_1_1114_21025_13154_3	5	Sample 1	Day 3
3A_bc1_M04958_54_000000000-J7Y7F_1_1114_23112_22195_3	3	Sample 1	Day 3
3A_bc1_M04958_54_000000000-J7Y7F_1_1114_23294_8094_4	1	Sample 1	Day 3
3A_bc1_M04958_54_000000000-J7Y7F_1_1114_23677_9931_3	9	Sample 1	Day 3
3A_bc1_M04958_54_000000000-J7Y7F_1_1114_23901_13358_3	5	Sample 1	Day 3
3A_bc1_M04958_54_000000000-J7Y7F_1_1114_24375_7386_3	5	Sample 1	Day 3
3A_bc1_M04958_54_000000000-J7Y7F_1_1114_24899_7165_3	5	Sample 1	Day 3
3A_bc1_M04958_54_000000000-J7Y7F_1_1114_25053_14993_3	5	Sample 1	Day 3
3A_bc1_M04958_54_000000000-J7Y7F_1_1114_25057_10296_3	6	Sample 1	Day 3
3A_bc1_M04958_54_000000000-J7Y7F_1_1114_25989_6086_3	2	Sample 1	Day 3
3A_bc1_M04958_54_000000000-J7Y7F_1_1114_26021_7190_4	1	Sample 1	Day 3
3A_bc1_M04958_54_000000000-J7Y7F_1_1114_26666_16118_3	3	Sample 1	Day 3
3A_bc1_M04958_54_000000000-J7Y7F_1_1114_27120_8052_3	7	Sample 1	Day 3
3A_bc1_M04958_54_000000000-J7Y7F_1_1114_27856_18272_3	3	Sample 1	Day 3
3A_bc1_M04958_54_000000000-J7Y7F_1_1114_7265_15725_3	6	Sample 1	Day 3
3A_bc1_M04958_54_000000000-J7Y7F_1_1114_7719_14611_3	3	Sample 1	Day 3
3A_bc1_M04958_54_000000000-J7Y7F_1_1114_8436_7823_3	2	Sample 1	Day 3
3A_bc1_M04958_54_000000000-J7Y7F_1_1114_9087_14298_3	5	Sample 1	Day 3
3A_bc1_M04958_54_000000000-J7Y7F_1_1115_12759_9030_3	6	Sample 1	Day 3
3A_bc1_M04958_54_000000000-J7Y7F_1_1115_14002_5951_3	11	Sample 1	Day 3
3A_bc1_M04958_54_000000000-J7Y7F_1_1115_14590_4997_3	5	Sample 1	Day 3
3A_bc1_M04958_54_000000000-J7Y7F_1_1115_15070_4807_4	2	Sample 1	Day 3
3A_bc1_M04958_54_000000000-J7Y7F_1_1115_16422_10324_3	5	Sample 1	Day 3
3A_bc1_M04958_54_000000000-J7Y7F_1_1115_17420_8857_3	3	Sample 1	Day 3
3A_bc1_M04958_54_000000000-J7Y7F_1_1115_17700_10474_3	2	Sample 1	Day 3
3A_bc1_M04958_54_000000000-J7Y7F_1_1115_18040_12446_3	3	Sample 1	Day 3
3A_bc1_M04958_54_000000000-J7Y7F_1_1115_18453_4604_3	1	Sample 1	Day 3
3A_bc1_M04958_54_000000000-J7Y7F_1_1115_18785_7978_3	8	Sample 1	Day 3
3A_bc1_M04958_54_000000000-J7Y7F_1_1115_18918_15598_3	2	Sample 1	Day 3
3A_bc1_M04958_54_000000000-J7Y7F_1_1115_19436_6341_3	5	Sample 1	Day 3
3A_bc1_M04958_54_000000000-J7Y7F_1_1115_21207_10194_4	3	Sample 1	Day 3
3A_bc1_M04958_54_000000000-J7Y7F_1_1115_21598_3839_3	4	Sample 1	Day 3
3A_bc1_M04958_54_000000000-J7Y7F_1_1115_24772_20611_3	6	Sample 1	Day 3
3A_bc1_M04958_54_000000000-J7Y7F_1_1115_27324_19128_4	5	Sample 1	Day 3
3A_bc1_M04958_54_000000000-J7Y7F_1_1115_27436_18342_3	7	Sample 1	Day 3
3A_bc1_M04958_54_000000000-J7Y7F_1_1115_28229_13501_3	4	Sample 1	Day 3
3A_bc1_M04958_54_000000000-J7Y7F_1_1115_8667_5389_3	6	Sample 1	Day 3
3A_bc1_M04958_54_000000000-J7Y7F_1_1115_9545_20030_3	5	Sample 1	Day 3
3A_bc1_M04958_54_000000000-J7Y7F_1_1115_9866_12460_3	6	Sample 1	Day 3
3A_bc1_M04958_54_000000000-J7Y7F_1_1116_10419_12179_3	6	Sample 1	Day 3
3A_bc1_M04958_54_000000000-J7Y7F_1_1116_10537_9258_5	4	Sample 1	Day 3
3A_bc1_M04958_54_000000000-J7Y7F_1_1116_13921_19001_3	3	Sample 1	Day 3
3A_bc1_M04958_54_000000000-J7Y7F_1_1116_15651_2731_3	3	Sample 1	Day 3
3A_bc1_M04958_54_000000000-J7Y7F_1_1116_16561_5989_5	5	Sample 1	Day 3
3A_bc1_M04958_54_000000000-J7Y7F_1_1116_16829_19256_3	5	Sample 1	Day 3
3A_bc1_M04958_54_000000000-J7Y7F_1_1116_17363_15685_3	4	Sample 1	Day 3
3A_bc1_M04958_54_000000000-J7Y7F_1_1116_17581_10693_3	5	Sample 1	Day 3
3A_bc1_M04958_54_000000000-J7Y7F_1_1116_17980_19598_3	4	Sample 1	Day 3
3A_bc1_M04958_54_000000000-J7Y7F_1_1116_18238_19110_3	7	Sample 1	Day 3
3A_bc1_M04958_54_000000000-J7Y7F_1_1116_19725_21711_3	4	Sample 1	Day 3
3A_bc1_M04958_54_000000000-J7Y7F_1_1116_20762_4763_3	3	Sample 1	Day 3
3A_bc1_M04958_54_000000000-J7Y7F_1_1116_21253_11368_5	4	Sample 1	Day 3
3A_bc1_M04958_54_000000000-J7Y7F_1_1116_21423_19861_3	5	Sample 1	Day 3
3A_bc1_M04958_54_000000000-J7Y7F_1_1116_22116_11720_3	7	Sample 1	Day 3
3A_bc1_M04958_54_000000000-J7Y7F_1_1116_22383_2487_3	4	Sample 1	Day 3
3A_bc1_M04958_54_000000000-J7Y7F_1_1116_22754_8985_3	9	Sample 1	Day 3
3A_bc1_M04958_54_000000000-J7Y7F_1_1116_23759_4042_3	4	Sample 1	Day 3
3A_bc1_M04958_54_000000000-J7Y7F_1_1116_23901_13780_3	6	Sample 1	Day 3
3A_bc1_M04958_54_000000000-J7Y7F_1_1116_23914_13558_3	9	Sample 1	Day 3
3A_bc1_M04958_54_000000000-J7Y7F_1_1116_25064_16570_4	2	Sample 1	Day 3
3A_bc1_M04958_54_000000000-J7Y7F_1_1116_25535_20389_5	1	Sample 1	Day 3
3A_bc1_M04958_54_000000000-J7Y7F_1_1116_26614_15908_3	3	Sample 1	Day 3
3A_bc1_M04958_54_000000000-J7Y7F_1_1116_26871_12537_3	4	Sample 1	Day 3
3A_bc1_M04958_54_000000000-J7Y7F_1_1116_29454_12718_4	3	Sample 1	Day 3
3A_bc1_M04958_54_000000000-J7Y7F_1_1117_11707_2713_3	2	Sample 1	Day 3
3A_bc1_M04958_54_000000000-J7Y7F_1_1117_15118_19584_3	5	Sample 1	Day 3
3A_bc1_M04958_54_000000000-J7Y7F_1_1117_16049_3301_3	6	Sample 1	Day 3
3A_bc1_M04958_54_000000000-J7Y7F_1_1117_16514_4916_3	3	Sample 1	Day 3
3A_bc1_M04958_54_000000000-J7Y7F_1_1117_16738_17964_4	2	Sample 1	Day 3
3A_bc1_M04958_54_000000000-J7Y7F_1_1117_18656_8058_3	2	Sample 1	Day 3
3A_bc1_M04958_54_000000000-J7Y7F_1_1117_19125_8921_3	4	Sample 1	Day 3
3A_bc1_M04958_54_000000000-J7Y7F_1_1117_20513_13383_3	6	Sample 1	Day 3
3A_bc1_M04958_54_000000000-J7Y7F_1_1117_22326_6280_3	6	Sample 1	Day 3
3A_bc1_M04958_54_000000000-J7Y7F_1_1117_24775_20494_3	8	Sample 1	Day 3
3A_bc1_M04958_54_000000000-J7Y7F_1_1117_26490_20942_3	5	Sample 1	Day 3
3A_bc1_M04958_54_000000000-J7Y7F_1_1117_26782_14884_3	4	Sample 1	Day 3
3A_bc1_M04958_54_000000000-J7Y7F_1_1117_28967_13373_3	3	Sample 1	Day 3
3A_bc1_M04958_54_000000000-J7Y7F_1_1117_8123_8886_3	5	Sample 1	Day 3
3A_bc1_M04958_54_000000000-J7Y7F_1_1117_9400_16154_3	4	Sample 1	Day 3
3A_bc1_M04958_54_000000000-J7Y7F_1_1118_10101_4240_3	3	Sample 1	Day 3
3A_bc1_M04958_54_000000000-J7Y7F_1_1118_12435_6700_3	10	Sample 1	Day 3
3A_bc1_M04958_54_000000000-J7Y7F_1_1118_12475_15753_4	2	Sample 1	Day 3
3A_bc1_M04958_54_000000000-J7Y7F_1_1118_13948_15116_3	8	Sample 1	Day 3
3A_bc1_M04958_54_000000000-J7Y7F_1_1118_15649_18509_6	3	Sample 1	Day 3
3A_bc1_M04958_54_000000000-J7Y7F_1_1118_15801_17423_3	3	Sample 1	Day 3
3A_bc1_M04958_54_000000000-J7Y7F_1_1118_16030_11315_3	3	Sample 1	Day 3
3A_bc1_M04958_54_000000000-J7Y7F_1_1118_19446_7873_3	4	Sample 1	Day 3
3A_bc1_M04958_54_000000000-J7Y7F_1_1118_19455_20869_3	4	Sample 1	Day 3
3A_bc1_M04958_54_000000000-J7Y7F_1_1118_19573_17564_3	3	Sample 1	Day 3
3A_bc1_M04958_54_000000000-J7Y7F_1_1118_19684_12471_3	6	Sample 1	Day 3
3A_bc1_M04958_54_000000000-J7Y7F_1_1118_20302_4333_3	3	Sample 1	Day 3
3A_bc1_M04958_54_000000000-J7Y7F_1_1118_21566_20907_3	4	Sample 1	Day 3
3A_bc1_M04958_54_000000000-J7Y7F_1_1118_22639_10629_3	2	Sample 1	Day 3
3A_bc1_M04958_54_000000000-J7Y7F_1_1118_23154_8748_3	1	Sample 1	Day 3
3A_bc1_M04958_54_000000000-J7Y7F_1_1118_23183_9886_3	4	Sample 1	Day 3
3A_bc1_M04958_54_000000000-J7Y7F_1_1118_23364_5761_3	4	Sample 1	Day 3
3A_bc1_M04958_54_000000000-J7Y7F_1_1118_23690_8955_3	7	Sample 1	Day 3
3A_bc1_M04958_54_000000000-J7Y7F_1_1118_23767_14630_3	8	Sample 1	Day 3
3A_bc1_M04958_54_000000000-J7Y7F_1_1118_24118_6020_3	3	Sample 1	Day 3
3A_bc1_M04958_54_000000000-J7Y7F_1_1118_25433_18121_3	4	Sample 1	Day 3
3A_bc1_M04958_54_000000000-J7Y7F_1_1118_25706_7073_3	9	Sample 1	Day 3
3A_bc1_M04958_54_000000000-J7Y7F_1_1118_25989_9461_3	4	Sample 1	Day 3
3A_bc1_M04958_54_000000000-J7Y7F_1_1118_28833_10248_3	3	Sample 1	Day 3
3A_bc1_M04958_54_000000000-J7Y7F_1_1118_29102_11634_3	6	Sample 1	Day 3
3A_bc1_M04958_54_000000000-J7Y7F_1_1118_7032_12047_3	3	Sample 1	Day 3
3A_bc1_M04958_54_000000000-J7Y7F_1_1119_10097_11094_3	6	Sample 1	Day 3
3A_bc1_M04958_54_000000000-J7Y7F_1_1119_14455_3458_3	3	Sample 1	Day 3
3A_bc1_M04958_54_000000000-J7Y7F_1_1119_15694_11759_3	3	Sample 1	Day 3
3A_bc1_M04958_54_000000000-J7Y7F_1_1119_16601_12327_3	6	Sample 1	Day 3
3A_bc1_M04958_54_000000000-J7Y7F_1_1119_17520_17076_3	9	Sample 1	Day 3
3A_bc1_M04958_54_000000000-J7Y7F_1_1119_20591_15970_3	4	Sample 1	Day 3
3A_bc1_M04958_54_000000000-J7Y7F_1_1119_21668_8189_3	3	Sample 1	Day 3
3A_bc1_M04958_54_000000000-J7Y7F_1_1119_21831_18260_3	5	Sample 1	Day 3
3A_bc1_M04958_54_000000000-J7Y7F_1_1119_23732_15774_3	6	Sample 1	Day 3
3A_bc1_M04958_54_000000000-J7Y7F_1_1119_28827_17008_3	3	Sample 1	Day 3
3A_bc1_M04958_54_000000000-J7Y7F_1_1119_9704_5694_3	4	Sample 1	Day 3
3A_bc1_M04958_54_000000000-J7Y7F_1_2101_14290_14570_3	4	Sample 1	Day 3
3A_bc1_M04958_54_000000000-J7Y7F_1_2101_16819_11421_3	3	Sample 1	Day 3
3A_bc1_M04958_54_000000000-J7Y7F_1_2101_27937_14204_3	3	Sample 1	Day 3
3A_bc1_M04958_54_000000000-J7Y7F_1_2102_11085_18338_3	3	Sample 1	Day 3
3A_bc1_M04958_54_000000000-J7Y7F_1_2102_13019_16480_3	4	Sample 1	Day 3
3A_bc1_M04958_54_000000000-J7Y7F_1_2102_16619_14930_3	5	Sample 1	Day 3
3A_bc1_M04958_54_000000000-J7Y7F_1_2102_18746_14281_3	6	Sample 1	Day 3
3A_bc1_M04958_54_000000000-J7Y7F_1_2102_18976_17673_3	8	Sample 1	Day 3
3A_bc1_M04958_54_000000000-J7Y7F_1_2102_24167_10850_3	4	Sample 1	Day 3
3A_bc1_M04958_54_000000000-J7Y7F_1_2102_24331_9181_3	4	Sample 1	Day 3
3A_bc1_M04958_54_000000000-J7Y7F_1_2102_25313_11759_3	5	Sample 1	Day 3
3A_bc1_M04958_54_000000000-J7Y7F_1_2102_25800_15862_3	5	Sample 1	Day 3
3A_bc1_M04958_54_000000000-J7Y7F_1_2102_8410_19406_3	9	Sample 1	Day 3
3A_bc1_M04958_54_000000000-J7Y7F_1_2102_9271_15530_3	2	Sample 1	Day 3
3A_bc1_M04958_54_000000000-J7Y7F_1_2103_10222_19440_3	4	Sample 1	Day 3
3A_bc1_M04958_54_000000000-J7Y7F_1_2103_13958_9766_3	2	Sample 1	Day 3
3A_bc1_M04958_54_000000000-J7Y7F_1_2103_14170_9822_3	6	Sample 1	Day 3
3A_bc1_M04958_54_000000000-J7Y7F_1_2103_16111_21680_4	5	Sample 1	Day 3
3A_bc1_M04958_54_000000000-J7Y7F_1_2103_16391_10334_3	3	Sample 1	Day 3
3A_bc1_M04958_54_000000000-J7Y7F_1_2103_20065_22144_3	3	Sample 1	Day 3
3A_bc1_M04958_54_000000000-J7Y7F_1_2103_23579_14904_3	6	Sample 1	Day 3
3A_bc1_M04958_54_000000000-J7Y7F_1_2103_24104_16409_4	4	Sample 1	Day 3
3A_bc1_M04958_54_000000000-J7Y7F_1_2103_24287_5370_3	7	Sample 1	Day 3
3A_bc1_M04958_54_000000000-J7Y7F_1_2103_25588_4492_3	7	Sample 1	Day 3
3A_bc1_M04958_54_000000000-J7Y7F_1_2103_25599_15463_3	1	Sample 1	Day 3
3A_bc1_M04958_54_000000000-J7Y7F_1_2103_27569_9558_3	10	Sample 1	Day 3
3A_bc1_M04958_54_000000000-J7Y7F_1_2103_27803_14980_3	4	Sample 1	Day 3
3A_bc1_M04958_54_000000000-J7Y7F_1_2103_28173_11593_3	4	Sample 1	Day 3
3A_bc1_M04958_54_000000000-J7Y7F_1_2104_14954_9910_3	3	Sample 1	Day 3
3A_bc1_M04958_54_000000000-J7Y7F_1_2104_21008_20161_3	5	Sample 1	Day 3
3A_bc1_M04958_54_000000000-J7Y7F_1_2104_21618_18204_3	4	Sample 1	Day 3
3A_bc1_M04958_54_000000000-J7Y7F_1_2104_23378_18130_5	4	Sample 1	Day 3
3A_bc1_M04958_54_000000000-J7Y7F_1_2104_25325_12994_3	3	Sample 1	Day 3
3A_bc1_M04958_54_000000000-J7Y7F_1_2104_25989_10231_3	3	Sample 1	Day 3
3A_bc1_M04958_54_000000000-J7Y7F_1_2105_11116_12746_5	4	Sample 1	Day 3
3A_bc1_M04958_54_000000000-J7Y7F_1_2105_13838_12218_3	3	Sample 1	Day 3
3A_bc1_M04958_54_000000000-J7Y7F_1_2105_17037_7166_3	6	Sample 1	Day 3
3A_bc1_M04958_54_000000000-J7Y7F_1_2105_17835_15011_3	2	Sample 1	Day 3
3A_bc1_M04958_54_000000000-J7Y7F_1_2105_18875_16730_4	6	Sample 1	Day 3
3A_bc1_M04958_54_000000000-J7Y7F_1_2105_19186_5349_3	2	Sample 1	Day 3
3A_bc1_M04958_54_000000000-J7Y7F_1_2105_19271_5369_3	8	Sample 1	Day 3
3A_bc1_M04958_54_000000000-J7Y7F_1_2105_22445_16871_3	5	Sample 1	Day 3
3A_bc1_M04958_54_000000000-J7Y7F_1_2105_26259_14150_3	7	Sample 1	Day 3
3A_bc1_M04958_54_000000000-J7Y7F_1_2106_11359_15218_3	8	Sample 1	Day 3
3A_bc1_M04958_54_000000000-J7Y7F_1_2106_12471_9263_3	4	Sample 1	Day 3
3A_bc1_M04958_54_000000000-J7Y7F_1_2106_17284_6459_3	3	Sample 1	Day 3
3A_bc1_M04958_54_000000000-J7Y7F_1_2106_17504_8696_3	8	Sample 1	Day 3
3A_bc1_M04958_54_000000000-J7Y7F_1_2106_18967_20815_3	6	Sample 1	Day 3
3A_bc1_M04958_54_000000000-J7Y7F_1_2106_19690_20823_3	4	Sample 1	Day 3
3A_bc1_M04958_54_000000000-J7Y7F_1_2106_19710_12795_3	7	Sample 1	Day 3
3A_bc1_M04958_54_000000000-J7Y7F_1_2106_22114_20242_3	6	Sample 1	Day 3
3A_bc1_M04958_54_000000000-J7Y7F_1_2106_22236_14741_3	2	Sample 1	Day 3
3A_bc1_M04958_54_000000000-J7Y7F_1_2106_25920_9987_3	1	Sample 1	Day 3
3A_bc1_M04958_54_000000000-J7Y7F_1_2107_17068_8667_3	4	Sample 1	Day 3
3A_bc1_M04958_54_000000000-J7Y7F_1_2107_20801_13715_3	6	Sample 1	Day 3
3A_bc1_M04958_54_000000000-J7Y7F_1_2107_21360_10353_3	6	Sample 1	Day 3
3A_bc1_M04958_54_000000000-J7Y7F_1_2107_21901_6668_3	5	Sample 1	Day 3
3A_bc1_M04958_54_000000000-J7Y7F_1_2108_10681_9667_3	3	Sample 1	Day 3
3A_bc1_M04958_54_000000000-J7Y7F_1_2108_13285_11328_3	7	Sample 1	Day 3
3A_bc1_M04958_54_000000000-J7Y7F_1_2108_15063_15186_3	3	Sample 1	Day 3
3A_bc1_M04958_54_000000000-J7Y7F_1_2108_17687_15632_3	6	Sample 1	Day 3
3A_bc1_M04958_54_000000000-J7Y7F_1_2108_17742_6766_4	1	Sample 1	Day 3
3A_bc1_M04958_54_000000000-J7Y7F_1_2108_17978_9425_3	6	Sample 1	Day 3
3A_bc1_M04958_54_000000000-J7Y7F_1_2108_18216_7203_3	6	Sample 1	Day 3
3A_bc1_M04958_54_000000000-J7Y7F_1_2108_18505_16699_3	5	Sample 1	Day 3
3A_bc1_M04958_54_000000000-J7Y7F_1_2108_20259_9700_3	3	Sample 1	Day 3
3A_bc1_M04958_54_000000000-J7Y7F_1_2108_28038_11700_3	3	Sample 1	Day 3
3A_bc1_M04958_54_000000000-J7Y7F_1_2109_16696_10224_3	5	Sample 1	Day 3
3A_bc1_M04958_54_000000000-J7Y7F_1_2109_17503_13587_3	7	Sample 1	Day 3
3A_bc1_M04958_54_000000000-J7Y7F_1_2109_17630_11970_3	15	Sample 1	Day 3
3A_bc1_M04958_54_000000000-J7Y7F_1_2109_18249_4617_3	4	Sample 1	Day 3
3A_bc1_M04958_54_000000000-J7Y7F_1_2109_18382_16939_3	3	Sample 1	Day 3
3A_bc1_M04958_54_000000000-J7Y7F_1_2109_19968_12301_3	4	Sample 1	Day 3
3A_bc1_M04958_54_000000000-J7Y7F_1_2109_22578_11598_3	2	Sample 1	Day 3
3A_bc1_M04958_54_000000000-J7Y7F_1_2109_22591_10464_3	2	Sample 1	Day 3
3A_bc1_M04958_54_000000000-J7Y7F_1_2110_12472_14092_3	3	Sample 1	Day 3
3A_bc1_M04958_54_000000000-J7Y7F_1_2110_13171_16096_3	2	Sample 1	Day 3
3A_bc1_M04958_54_000000000-J7Y7F_1_2110_13339_14269_3	6	Sample 1	Day 3
3A_bc1_M04958_54_000000000-J7Y7F_1_2110_15057_4310_3	6	Sample 1	Day 3
3A_bc1_M04958_54_000000000-J7Y7F_1_2110_16452_11676_3	7	Sample 1	Day 3
3A_bc1_M04958_54_000000000-J7Y7F_1_2110_21841_18900_3	8	Sample 1	Day 3
3A_bc1_M04958_54_000000000-J7Y7F_1_2110_22742_11030_3	6	Sample 1	Day 3
3A_bc1_M04958_54_000000000-J7Y7F_1_2110_25934_6337_3	4	Sample 1	Day 3
3A_bc1_M04958_54_000000000-J7Y7F_1_2110_6700_7860_4	6	Sample 1	Day 3
3A_bc1_M04958_54_000000000-J7Y7F_1_2111_11142_16406_4	3	Sample 1	Day 3
3A_bc1_M04958_54_000000000-J7Y7F_1_2111_12438_6307_3	1	Sample 1	Day 3
3A_bc1_M04958_54_000000000-J7Y7F_1_2111_12640_15467_3	3	Sample 1	Day 3
3A_bc1_M04958_54_000000000-J7Y7F_1_2111_13147_7926_3	4	Sample 1	Day 3
3A_bc1_M04958_54_000000000-J7Y7F_1_2111_13498_16164_3	5	Sample 1	Day 3
3A_bc1_M04958_54_000000000-J7Y7F_1_2111_19851_7536_3	3	Sample 1	Day 3
3A_bc1_M04958_54_000000000-J7Y7F_1_2111_22751_8918_3	4	Sample 1	Day 3
3A_bc1_M04958_54_000000000-J7Y7F_1_2111_26836_19377_3	5	Sample 1	Day 3
3A_bc1_M04958_54_000000000-J7Y7F_1_2111_27483_11317_3	2	Sample 1	Day 3
3A_bc1_M04958_54_000000000-J7Y7F_1_2111_6269_16154_3	7	Sample 1	Day 3
3A_bc1_M04958_54_000000000-J7Y7F_1_2112_14288_15152_3	6	Sample 1	Day 3
3A_bc1_M04958_54_000000000-J7Y7F_1_2112_25324_9272_4	2	Sample 1	Day 3
3A_bc1_M04958_54_000000000-J7Y7F_1_2112_27911_18821_3	9	Sample 1	Day 3
3A_bc1_M04958_54_000000000-J7Y7F_1_2113_12219_8017_4	2	Sample 1	Day 3
3A_bc1_M04958_54_000000000-J7Y7F_1_2113_13050_13232_3	5	Sample 1	Day 3
3A_bc1_M04958_54_000000000-J7Y7F_1_2113_16238_19242_3	3	Sample 1	Day 3
3A_bc1_M04958_54_000000000-J7Y7F_1_2113_17077_5231_3	1	Sample 1	Day 3
3A_bc1_M04958_54_000000000-J7Y7F_1_2113_21161_11006_3	7	Sample 1	Day 3
3A_bc1_M04958_54_000000000-J7Y7F_1_2113_21308_12817_3	6	Sample 1	Day 3
3A_bc1_M04958_54_000000000-J7Y7F_1_2113_26336_4223_3	2	Sample 1	Day 3
3A_bc1_M04958_54_000000000-J7Y7F_1_2113_7165_8057_3	4	Sample 1	Day 3
3A_bc1_M04958_54_000000000-J7Y7F_1_2113_9001_19145_3	6	Sample 1	Day 3
3A_bc1_M04958_54_000000000-J7Y7F_1_2113_9723_16575_4	3	Sample 1	Day 3
3A_bc1_M04958_54_000000000-J7Y7F_1_2114_14784_13370_3	2	Sample 1	Day 3
3A_bc1_M04958_54_000000000-J7Y7F_1_2114_15330_11157_3	2	Sample 1	Day 3
3A_bc1_M04958_54_000000000-J7Y7F_1_2114_18802_12796_3	2	Sample 1	Day 3
3A_bc1_M04958_54_000000000-J7Y7F_1_2114_20344_14094_3	5	Sample 1	Day 3
3A_bc1_M04958_54_000000000-J7Y7F_1_2114_23606_14371_3	5	Sample 1	Day 3
3A_bc1_M04958_54_000000000-J7Y7F_1_2114_6961_6778_3	3	Sample 1	Day 3
3A_bc1_M04958_54_000000000-J7Y7F_1_2115_12098_7171_3	5	Sample 1	Day 3
3A_bc1_M04958_54_000000000-J7Y7F_1_2115_14475_15318_3	1	Sample 1	Day 3
3A_bc1_M04958_54_000000000-J7Y7F_1_2115_16339_17269_3	5	Sample 1	Day 3
3A_bc1_M04958_54_000000000-J7Y7F_1_2115_18051_16784_3	7	Sample 1	Day 3
3A_bc1_M04958_54_000000000-J7Y7F_1_2116_13258_7282_3	5	Sample 1	Day 3
3A_bc1_M04958_54_000000000-J7Y7F_1_2116_14151_13267_3	4	Sample 1	Day 3
3A_bc1_M04958_54_000000000-J7Y7F_1_2116_16389_20124_3	5	Sample 1	Day 3
3A_bc1_M04958_54_000000000-J7Y7F_1_2116_16989_4052_3	7	Sample 1	Day 3
3A_bc1_M04958_54_000000000-J7Y7F_1_2116_22854_4716_3	4	Sample 1	Day 3
3A_bc1_M04958_54_000000000-J7Y7F_1_2117_11748_20841_3	5	Sample 1	Day 3
3A_bc1_M04958_54_000000000-J7Y7F_1_2117_14628_18686_3	5	Sample 1	Day 3
3A_bc1_M04958_54_000000000-J7Y7F_1_2117_21196_4379_3	3	Sample 1	Day 3
3A_bc1_M04958_54_000000000-J7Y7F_1_2117_8974_9105_3	4	Sample 1	Day 3
3A_bc1_M04958_54_000000000-J7Y7F_1_2118_12540_6684_3	9	Sample 1	Day 3
3A_bc1_M04958_54_000000000-J7Y7F_1_2118_16238_18725_3	3	Sample 1	Day 3
3A_bc1_M04958_54_000000000-J7Y7F_1_2118_20716_5368_3	4	Sample 1	Day 3
3A_bc1_M04958_54_000000000-J7Y7F_1_2118_22197_15448_3	6	Sample 1	Day 3
3A_bc1_M04958_54_000000000-J7Y7F_1_2118_23416_9934_3	3	Sample 1	Day 3
3A_bc1_M04958_54_000000000-J7Y7F_1_2118_23685_15083_3	6	Sample 1	Day 3
3A_bc1_M04958_54_000000000-J7Y7F_1_2118_24204_12602_4	3	Sample 1	Day 3
3A_bc1_M04958_54_000000000-J7Y7F_1_2119_10007_8524_3	3	Sample 1	Day 3
3A_bc1_M04958_54_000000000-J7Y7F_1_2119_11468_16144_3	4	Sample 1	Day 3
3A_bc1_M04958_54_000000000-J7Y7F_1_2119_12013_12774_3	5	Sample 1	Day 3
3A_bc1_M04958_54_000000000-J7Y7F_1_2119_12669_9213_3	4	Sample 1	Day 3
3A_bc1_M04958_54_000000000-J7Y7F_1_2119_14195_20916_3	5	Sample 1	Day 3
3A_bc1_M04958_54_000000000-J7Y7F_1_2119_16173_18989_3	7	Sample 1	Day 3
3A_bc1_M04958_54_000000000-J7Y7F_1_2119_17346_10694_3	5	Sample 1	Day 3
3A_bc1_M04958_54_000000000-J7Y7F_1_2119_21270_8357_3	3	Sample 1	Day 3
3M_bc1_M04958_54_000000000-J7Y7F_1_1101_12230_18885_3	6	Sample 1	Day 3
3M_bc1_M04958_54_000000000-J7Y7F_1_1101_13736_12982_3	5	Sample 1	Day 3
3M_bc1_M04958_54_000000000-J7Y7F_1_1101_14275_11278_3	5	Sample 1	Day 3
3M_bc1_M04958_54_000000000-J7Y7F_1_1101_14639_6492_5	3	Sample 1	Day 3
3M_bc1_M04958_54_000000000-J7Y7F_1_1101_15133_16310_3	6	Sample 1	Day 3
3M_bc1_M04958_54_000000000-J7Y7F_1_1101_19181_10095_3	5	Sample 1	Day 3
3M_bc1_M04958_54_000000000-J7Y7F_1_1101_19335_19783_3	5	Sample 1	Day 3
3M_bc1_M04958_54_000000000-J7Y7F_1_1101_20313_8899_3	3	Sample 1	Day 3
3M_bc1_M04958_54_000000000-J7Y7F_1_1101_20632_9410_3	2	Sample 1	Day 3
3M_bc1_M04958_54_000000000-J7Y7F_1_1101_21160_14213_3	2	Sample 1	Day 3
3M_bc1_M04958_54_000000000-J7Y7F_1_1101_23374_12722_3	3	Sample 1	Day 3
3M_bc1_M04958_54_000000000-J7Y7F_1_1101_23738_10956_3	7	Sample 1	Day 3
3M_bc1_M04958_54_000000000-J7Y7F_1_1101_24377_19600_3	5	Sample 1	Day 3
3M_bc1_M04958_54_000000000-J7Y7F_1_1101_24409_4733_3	5	Sample 1	Day 3
3M_bc1_M04958_54_000000000-J7Y7F_1_1101_26287_11240_3	1	Sample 1	Day 3
3M_bc1_M04958_54_000000000-J7Y7F_1_1101_26885_12023_5	3	Sample 1	Day 3
3M_bc1_M04958_54_000000000-J7Y7F_1_1101_27203_18362_3	7	Sample 1	Day 3
3M_bc1_M04958_54_000000000-J7Y7F_1_1101_27403_13407_3	5	Sample 1	Day 3
3M_bc1_M04958_54_000000000-J7Y7F_1_1101_27433_14755_4	3	Sample 1	Day 3
3M_bc1_M04958_54_000000000-J7Y7F_1_1101_27688_12428_3	6	Sample 1	Day 3
3M_bc1_M04958_54_000000000-J7Y7F_1_1101_28005_17401_3	4	Sample 1	Day 3
3M_bc1_M04958_54_000000000-J7Y7F_1_1101_8269_10892_3	7	Sample 1	Day 3
3M_bc1_M04958_54_000000000-J7Y7F_1_1101_8627_20494_5	6	Sample 1	Day 3
3M_bc1_M04958_54_000000000-J7Y7F_1_1101_8679_21366_3	4	Sample 1	Day 3
3M_bc1_M04958_54_000000000-J7Y7F_1_1101_8751_9649_5	4	Sample 1	Day 3
3M_bc1_M04958_54_000000000-J7Y7F_1_1102_10339_16661_3	3	Sample 1	Day 3
3M_bc1_M04958_54_000000000-J7Y7F_1_1102_11097_13939_3	3	Sample 1	Day 3
3M_bc1_M04958_54_000000000-J7Y7F_1_1102_11371_11473_5	2	Sample 1	Day 3
3M_bc1_M04958_54_000000000-J7Y7F_1_1102_11786_16632_3	5	Sample 1	Day 3
3M_bc1_M04958_54_000000000-J7Y7F_1_1102_12484_7951_3	3	Sample 1	Day 3
3M_bc1_M04958_54_000000000-J7Y7F_1_1102_12619_10705_3	4	Sample 1	Day 3
3M_bc1_M04958_54_000000000-J7Y7F_1_1102_13117_15299_3	3	Sample 1	Day 3
3M_bc1_M04958_54_000000000-J7Y7F_1_1102_13613_15639_5	5	Sample 1	Day 3
3M_bc1_M04958_54_000000000-J7Y7F_1_1102_13809_9293_4	2	Sample 1	Day 3
3M_bc1_M04958_54_000000000-J7Y7F_1_1102_13845_14456_3	3	Sample 1	Day 3
3M_bc1_M04958_54_000000000-J7Y7F_1_1102_13914_11945_3	3	Sample 1	Day 3
3M_bc1_M04958_54_000000000-J7Y7F_1_1102_14391_12785_3	4	Sample 1	Day 3
3M_bc1_M04958_54_000000000-J7Y7F_1_1102_14616_19770_4	3	Sample 1	Day 3
3M_bc1_M04958_54_000000000-J7Y7F_1_1102_14921_16542_3	7	Sample 1	Day 3
3M_bc1_M04958_54_000000000-J7Y7F_1_1102_15142_15452_3	6	Sample 1	Day 3
3M_bc1_M04958_54_000000000-J7Y7F_1_1102_15434_10082_3	4	Sample 1	Day 3
3M_bc1_M04958_54_000000000-J7Y7F_1_1102_15907_5045_3	2	Sample 1	Day 3
3M_bc1_M04958_54_000000000-J7Y7F_1_1102_16376_12655_3	12	Sample 1	Day 3
3M_bc1_M04958_54_000000000-J7Y7F_1_1102_17260_11449_4	5	Sample 1	Day 3
3M_bc1_M04958_54_000000000-J7Y7F_1_1102_17310_19378_3	4	Sample 1	Day 3
3M_bc1_M04958_54_000000000-J7Y7F_1_1102_17439_13209_3	6	Sample 1	Day 3
3M_bc1_M04958_54_000000000-J7Y7F_1_1102_17483_5312_3	4	Sample 1	Day 3
3M_bc1_M04958_54_000000000-J7Y7F_1_1102_17579_9921_3	4	Sample 1	Day 3
3M_bc1_M04958_54_000000000-J7Y7F_1_1102_17815_12944_3	2	Sample 1	Day 3
3M_bc1_M04958_54_000000000-J7Y7F_1_1102_18188_18848_3	7	Sample 1	Day 3
3M_bc1_M04958_54_000000000-J7Y7F_1_1102_18630_17038_3	3	Sample 1	Day 3
3M_bc1_M04958_54_000000000-J7Y7F_1_1102_18701_8657_3	7	Sample 1	Day 3
3M_bc1_M04958_54_000000000-J7Y7F_1_1102_20981_18086_3	8	Sample 1	Day 3
3M_bc1_M04958_54_000000000-J7Y7F_1_1102_21084_9765_3	6	Sample 1	Day 3
3M_bc1_M04958_54_000000000-J7Y7F_1_1102_22334_10106_3	5	Sample 1	Day 3
3M_bc1_M04958_54_000000000-J7Y7F_1_1102_22467_5367_3	4	Sample 1	Day 3
3M_bc1_M04958_54_000000000-J7Y7F_1_1102_22470_16426_3	7	Sample 1	Day 3
3M_bc1_M04958_54_000000000-J7Y7F_1_1102_23326_22511_3	8	Sample 1	Day 3
3M_bc1_M04958_54_000000000-J7Y7F_1_1102_23333_11916_5	4	Sample 1	Day 3
3M_bc1_M04958_54_000000000-J7Y7F_1_1102_23458_5980_5	4	Sample 1	Day 3
3M_bc1_M04958_54_000000000-J7Y7F_1_1102_24811_7327_3	5	Sample 1	Day 3
3M_bc1_M04958_54_000000000-J7Y7F_1_1102_25281_14431_3	8	Sample 1	Day 3
3M_bc1_M04958_54_000000000-J7Y7F_1_1102_26521_9977_3	3	Sample 1	Day 3
3M_bc1_M04958_54_000000000-J7Y7F_1_1102_26767_11822_3	3	Sample 1	Day 3
3M_bc1_M04958_54_000000000-J7Y7F_1_1102_27971_13540_3	7	Sample 1	Day 3
3M_bc1_M04958_54_000000000-J7Y7F_1_1102_4853_8290_3	4	Sample 1	Day 3
3M_bc1_M04958_54_000000000-J7Y7F_1_1102_7504_11550_3	8	Sample 1	Day 3
3M_bc1_M04958_54_000000000-J7Y7F_1_1102_9852_18098_6	2	Sample 1	Day 3
3M_bc1_M04958_54_000000000-J7Y7F_1_1103_10039_13174_3	9	Sample 1	Day 3
3M_bc1_M04958_54_000000000-J7Y7F_1_1103_10063_10406_4	2	Sample 1	Day 3
3M_bc1_M04958_54_000000000-J7Y7F_1_1103_10557_4943_3	3	Sample 1	Day 3
3M_bc1_M04958_54_000000000-J7Y7F_1_1103_10891_16793_3	4	Sample 1	Day 3
3M_bc1_M04958_54_000000000-J7Y7F_1_1103_11325_5260_3	5	Sample 1	Day 3
3M_bc1_M04958_54_000000000-J7Y7F_1_1103_11766_8933_3	7	Sample 1	Day 3
3M_bc1_M04958_54_000000000-J7Y7F_1_1103_11818_6299_3	3	Sample 1	Day 3
3M_bc1_M04958_54_000000000-J7Y7F_1_1103_12288_9806_3	6	Sample 1	Day 3
3M_bc1_M04958_54_000000000-J7Y7F_1_1103_12403_7454_3	6	Sample 1	Day 3
3M_bc1_M04958_54_000000000-J7Y7F_1_1103_12442_19428_3	5	Sample 1	Day 3
3M_bc1_M04958_54_000000000-J7Y7F_1_1103_12940_11340_3	9	Sample 1	Day 3
3M_bc1_M04958_54_000000000-J7Y7F_1_1103_13540_20933_3	5	Sample 1	Day 3
3M_bc1_M04958_54_000000000-J7Y7F_1_1103_13964_12888_6	2	Sample 1	Day 3
3M_bc1_M04958_54_000000000-J7Y7F_1_1103_14202_12394_3	8	Sample 1	Day 3
3M_bc1_M04958_54_000000000-J7Y7F_1_1103_14835_16951_3	3	Sample 1	Day 3
3M_bc1_M04958_54_000000000-J7Y7F_1_1103_15029_12505_4	3	Sample 1	Day 3
3M_bc1_M04958_54_000000000-J7Y7F_1_1103_15171_13184_3	5	Sample 1	Day 3
3M_bc1_M04958_54_000000000-J7Y7F_1_1103_15174_5471_3	6	Sample 1	Day 3
3M_bc1_M04958_54_000000000-J7Y7F_1_1103_15209_2449_3	5	Sample 1	Day 3
3M_bc1_M04958_54_000000000-J7Y7F_1_1103_15235_9004_3	9	Sample 1	Day 3
3M_bc1_M04958_54_000000000-J7Y7F_1_1103_15445_16725_3	5	Sample 1	Day 3
3M_bc1_M04958_54_000000000-J7Y7F_1_1103_16009_14039_3	2	Sample 1	Day 3
3M_bc1_M04958_54_000000000-J7Y7F_1_1103_16550_22005_3	1	Sample 1	Day 3
3M_bc1_M04958_54_000000000-J7Y7F_1_1103_17043_9089_3	6	Sample 1	Day 3
3M_bc1_M04958_54_000000000-J7Y7F_1_1103_17591_19228_3	7	Sample 1	Day 3
3M_bc1_M04958_54_000000000-J7Y7F_1_1103_18150_9281_3	4	Sample 1	Day 3
3M_bc1_M04958_54_000000000-J7Y7F_1_1103_18548_18593_3	4	Sample 1	Day 3
3M_bc1_M04958_54_000000000-J7Y7F_1_1103_18676_5325_4	3	Sample 1	Day 3
3M_bc1_M04958_54_000000000-J7Y7F_1_1103_19117_11596_3	6	Sample 1	Day 3
3M_bc1_M04958_54_000000000-J7Y7F_1_1103_19292_12490_5	5	Sample 1	Day 3
3M_bc1_M04958_54_000000000-J7Y7F_1_1103_19575_5248_3	3	Sample 1	Day 3
3M_bc1_M04958_54_000000000-J7Y7F_1_1103_19680_10406_3	4	Sample 1	Day 3
3M_bc1_M04958_54_000000000-J7Y7F_1_1103_19887_19050_3	9	Sample 1	Day 3
3M_bc1_M04958_54_000000000-J7Y7F_1_1103_19980_5157_3	5	Sample 1	Day 3
3M_bc1_M04958_54_000000000-J7Y7F_1_1103_20055_12063_3	5	Sample 1	Day 3
3M_bc1_M04958_54_000000000-J7Y7F_1_1103_20259_12490_3	5	Sample 1	Day 3
3M_bc1_M04958_54_000000000-J7Y7F_1_1103_20424_14442_3	3	Sample 1	Day 3
3M_bc1_M04958_54_000000000-J7Y7F_1_1103_20455_22416_3	6	Sample 1	Day 3
3M_bc1_M04958_54_000000000-J7Y7F_1_1103_21402_10741_4	3	Sample 1	Day 3
3M_bc1_M04958_54_000000000-J7Y7F_1_1103_22562_19423_3	8	Sample 1	Day 3
3M_bc1_M04958_54_000000000-J7Y7F_1_1103_23074_15340_3	5	Sample 1	Day 3
3M_bc1_M04958_54_000000000-J7Y7F_1_1103_23448_17179_4	3	Sample 1	Day 3
3M_bc1_M04958_54_000000000-J7Y7F_1_1103_23639_16787_3	6	Sample 1	Day 3
3M_bc1_M04958_54_000000000-J7Y7F_1_1103_24093_11930_3	4	Sample 1	Day 3
3M_bc1_M04958_54_000000000-J7Y7F_1_1103_25095_17017_3	6	Sample 1	Day 3
3M_bc1_M04958_54_000000000-J7Y7F_1_1103_25322_15753_3	4	Sample 1	Day 3
3M_bc1_M04958_54_000000000-J7Y7F_1_1103_25489_14885_3	3	Sample 1	Day 3
3M_bc1_M04958_54_000000000-J7Y7F_1_1103_25838_10620_3	5	Sample 1	Day 3
3M_bc1_M04958_54_000000000-J7Y7F_1_1103_25901_18974_3	7	Sample 1	Day 3
3M_bc1_M04958_54_000000000-J7Y7F_1_1103_26292_18917_3	9	Sample 1	Day 3
3M_bc1_M04958_54_000000000-J7Y7F_1_1103_26809_6713_3	7	Sample 1	Day 3
3M_bc1_M04958_54_000000000-J7Y7F_1_1103_27197_9920_3	3	Sample 1	Day 3
3M_bc1_M04958_54_000000000-J7Y7F_1_1103_7794_9781_4	4	Sample 1	Day 3
3M_bc1_M04958_54_000000000-J7Y7F_1_1103_7971_15576_3	2	Sample 1	Day 3
3M_bc1_M04958_54_000000000-J7Y7F_1_1103_8975_16845_3	4	Sample 1	Day 3
3M_bc1_M04958_54_000000000-J7Y7F_1_1103_9180_19320_3	6	Sample 1	Day 3
3M_bc1_M04958_54_000000000-J7Y7F_1_1104_10447_14628_3	10	Sample 1	Day 3
3M_bc1_M04958_54_000000000-J7Y7F_1_1104_12170_16878_4	4	Sample 1	Day 3
3M_bc1_M04958_54_000000000-J7Y7F_1_1104_13526_10955_3	3	Sample 1	Day 3
3M_bc1_M04958_54_000000000-J7Y7F_1_1104_13574_3223_3	4	Sample 1	Day 3
3M_bc1_M04958_54_000000000-J7Y7F_1_1104_14679_3098_3	3	Sample 1	Day 3
3M_bc1_M04958_54_000000000-J7Y7F_1_1104_15000_10213_3	5	Sample 1	Day 3
3M_bc1_M04958_54_000000000-J7Y7F_1_1104_15935_18847_3	7	Sample 1	Day 3
3M_bc1_M04958_54_000000000-J7Y7F_1_1104_16396_12260_3	6	Sample 1	Day 3
3M_bc1_M04958_54_000000000-J7Y7F_1_1104_16420_14240_3	2	Sample 1	Day 3
3M_bc1_M04958_54_000000000-J7Y7F_1_1104_16979_13987_6	5	Sample 1	Day 3
3M_bc1_M04958_54_000000000-J7Y7F_1_1104_17644_16863_3	4	Sample 1	Day 3
3M_bc1_M04958_54_000000000-J7Y7F_1_1104_18401_16595_3	4	Sample 1	Day 3
3M_bc1_M04958_54_000000000-J7Y7F_1_1104_18441_9655_3	5	Sample 1	Day 3
3M_bc1_M04958_54_000000000-J7Y7F_1_1104_18586_11505_3	4	Sample 1	Day 3
3M_bc1_M04958_54_000000000-J7Y7F_1_1104_19004_12541_3	7	Sample 1	Day 3
3M_bc1_M04958_54_000000000-J7Y7F_1_1104_19080_18623_3	5	Sample 1	Day 3
3M_bc1_M04958_54_000000000-J7Y7F_1_1104_19373_18573_3	7	Sample 1	Day 3
3M_bc1_M04958_54_000000000-J7Y7F_1_1104_19413_19334_3	6	Sample 1	Day 3
3M_bc1_M04958_54_000000000-J7Y7F_1_1104_19433_3666_3	6	Sample 1	Day 3
3M_bc1_M04958_54_000000000-J7Y7F_1_1104_19693_18016_4	4	Sample 1	Day 3
3M_bc1_M04958_54_000000000-J7Y7F_1_1104_20098_5262_5	4	Sample 1	Day 3
3M_bc1_M04958_54_000000000-J7Y7F_1_1104_20322_6097_3	6	Sample 1	Day 3
3M_bc1_M04958_54_000000000-J7Y7F_1_1104_20427_20925_3	5	Sample 1	Day 3
3M_bc1_M04958_54_000000000-J7Y7F_1_1104_20469_4436_4	4	Sample 1	Day 3
3M_bc1_M04958_54_000000000-J7Y7F_1_1104_21748_3837_3	6	Sample 1	Day 3
3M_bc1_M04958_54_000000000-J7Y7F_1_1104_21802_23337_3	6	Sample 1	Day 3
3M_bc1_M04958_54_000000000-J7Y7F_1_1104_22078_6891_4	5	Sample 1	Day 3
3M_bc1_M04958_54_000000000-J7Y7F_1_1104_22360_6023_3	4	Sample 1	Day 3
3M_bc1_M04958_54_000000000-J7Y7F_1_1104_22482_19037_3	3	Sample 1	Day 3
3M_bc1_M04958_54_000000000-J7Y7F_1_1104_22547_6820_3	4	Sample 1	Day 3
3M_bc1_M04958_54_000000000-J7Y7F_1_1104_22967_19013_3	6	Sample 1	Day 3
3M_bc1_M04958_54_000000000-J7Y7F_1_1104_24306_12245_3	6	Sample 1	Day 3
3M_bc1_M04958_54_000000000-J7Y7F_1_1104_25068_8276_3	6	Sample 1	Day 3
3M_bc1_M04958_54_000000000-J7Y7F_1_1104_25508_6397_3	9	Sample 1	Day 3
3M_bc1_M04958_54_000000000-J7Y7F_1_1104_27471_19397_5	6	Sample 1	Day 3
3M_bc1_M04958_54_000000000-J7Y7F_1_1104_28708_14024_3	2	Sample 1	Day 3
3M_bc1_M04958_54_000000000-J7Y7F_1_1104_6888_13721_3	6	Sample 1	Day 3
3M_bc1_M04958_54_000000000-J7Y7F_1_1104_9166_15995_3	2	Sample 1	Day 3
3M_bc1_M04958_54_000000000-J7Y7F_1_1104_9968_12979_3	3	Sample 1	Day 3
3M_bc1_M04958_54_000000000-J7Y7F_1_1105_10466_19307_3	5	Sample 1	Day 3
3M_bc1_M04958_54_000000000-J7Y7F_1_1105_11320_9750_3	4	Sample 1	Day 3
3M_bc1_M04958_54_000000000-J7Y7F_1_1105_11346_11792_4	4	Sample 1	Day 3
3M_bc1_M04958_54_000000000-J7Y7F_1_1105_11642_22301_3	3	Sample 1	Day 3
3M_bc1_M04958_54_000000000-J7Y7F_1_1105_11773_15048_3	3	Sample 1	Day 3
3M_bc1_M04958_54_000000000-J7Y7F_1_1105_11777_7907_3	5	Sample 1	Day 3
3M_bc1_M04958_54_000000000-J7Y7F_1_1105_11926_3918_3	5	Sample 1	Day 3
3M_bc1_M04958_54_000000000-J7Y7F_1_1105_13571_5347_3	7	Sample 1	Day 3
3M_bc1_M04958_54_000000000-J7Y7F_1_1105_13969_5231_3	4	Sample 1	Day 3
3M_bc1_M04958_54_000000000-J7Y7F_1_1105_14168_12286_3	11	Sample 1	Day 3
3M_bc1_M04958_54_000000000-J7Y7F_1_1105_14357_15449_3	6	Sample 1	Day 3
3M_bc1_M04958_54_000000000-J7Y7F_1_1105_14547_6289_3	7	Sample 1	Day 3
3M_bc1_M04958_54_000000000-J7Y7F_1_1105_14803_14319_3	5	Sample 1	Day 3
3M_bc1_M04958_54_000000000-J7Y7F_1_1105_16950_4458_4	1	Sample 1	Day 3
3M_bc1_M04958_54_000000000-J7Y7F_1_1105_17107_16967_3	5	Sample 1	Day 3
3M_bc1_M04958_54_000000000-J7Y7F_1_1105_17896_19012_5	4	Sample 1	Day 3
3M_bc1_M04958_54_000000000-J7Y7F_1_1105_18558_11559_3	3	Sample 1	Day 3
3M_bc1_M04958_54_000000000-J7Y7F_1_1105_18700_13523_3	3	Sample 1	Day 3
3M_bc1_M04958_54_000000000-J7Y7F_1_1105_19393_21834_3	4	Sample 1	Day 3
3M_bc1_M04958_54_000000000-J7Y7F_1_1105_19613_16441_3	3	Sample 1	Day 3
3M_bc1_M04958_54_000000000-J7Y7F_1_1105_20648_2295_3	3	Sample 1	Day 3
3M_bc1_M04958_54_000000000-J7Y7F_1_1105_21423_8131_3	6	Sample 1	Day 3
3M_bc1_M04958_54_000000000-J7Y7F_1_1105_21682_11890_3	4	Sample 1	Day 3
3M_bc1_M04958_54_000000000-J7Y7F_1_1105_22206_19992_3	5	Sample 1	Day 3
3M_bc1_M04958_54_000000000-J7Y7F_1_1105_22280_15231_3	7	Sample 1	Day 3
3M_bc1_M04958_54_000000000-J7Y7F_1_1105_22961_20980_3	2	Sample 1	Day 3
3M_bc1_M04958_54_000000000-J7Y7F_1_1105_23579_8937_3	3	Sample 1	Day 3
3M_bc1_M04958_54_000000000-J7Y7F_1_1105_24292_16425_5	5	Sample 1	Day 3
3M_bc1_M04958_54_000000000-J7Y7F_1_1105_25154_4487_3	7	Sample 1	Day 3
3M_bc1_M04958_54_000000000-J7Y7F_1_1105_25365_6511_3	6	Sample 1	Day 3
3M_bc1_M04958_54_000000000-J7Y7F_1_1105_25762_6349_3	3	Sample 1	Day 3
3M_bc1_M04958_54_000000000-J7Y7F_1_1105_26243_12129_3	4	Sample 1	Day 3
3M_bc1_M04958_54_000000000-J7Y7F_1_1105_26595_15160_3	4	Sample 1	Day 3
3M_bc1_M04958_54_000000000-J7Y7F_1_1105_26711_15411_3	4	Sample 1	Day 3
3M_bc1_M04958_54_000000000-J7Y7F_1_1105_27299_16134_3	6	Sample 1	Day 3
3M_bc1_M04958_54_000000000-J7Y7F_1_1105_27677_14336_3	3	Sample 1	Day 3
3M_bc1_M04958_54_000000000-J7Y7F_1_1105_27833_14683_3	5	Sample 1	Day 3
3M_bc1_M04958_54_000000000-J7Y7F_1_1105_28269_9043_3	6	Sample 1	Day 3
3M_bc1_M04958_54_000000000-J7Y7F_1_1105_28722_15680_3	5	Sample 1	Day 3
3M_bc1_M04958_54_000000000-J7Y7F_1_1105_7961_5986_5	4	Sample 1	Day 3
3M_bc1_M04958_54_000000000-J7Y7F_1_1106_10045_16783_3	3	Sample 1	Day 3
3M_bc1_M04958_54_000000000-J7Y7F_1_1106_10409_7297_3	8	Sample 1	Day 3
3M_bc1_M04958_54_000000000-J7Y7F_1_1106_11292_7242_4	2	Sample 1	Day 3
3M_bc1_M04958_54_000000000-J7Y7F_1_1106_12468_10521_3	2	Sample 1	Day 3
3M_bc1_M04958_54_000000000-J7Y7F_1_1106_13127_5199_3	2	Sample 1	Day 3
3M_bc1_M04958_54_000000000-J7Y7F_1_1106_13813_19861_3	6	Sample 1	Day 3
3M_bc1_M04958_54_000000000-J7Y7F_1_1106_14252_8465_3	6	Sample 1	Day 3
3M_bc1_M04958_54_000000000-J7Y7F_1_1106_14306_4097_3	5	Sample 1	Day 3
3M_bc1_M04958_54_000000000-J7Y7F_1_1106_15000_17933_3	6	Sample 1	Day 3
3M_bc1_M04958_54_000000000-J7Y7F_1_1106_15161_10334_3	6	Sample 1	Day 3
3M_bc1_M04958_54_000000000-J7Y7F_1_1106_15352_20578_3	4	Sample 1	Day 3
3M_bc1_M04958_54_000000000-J7Y7F_1_1106_15844_6857_3	4	Sample 1	Day 3
3M_bc1_M04958_54_000000000-J7Y7F_1_1106_16081_18284_3	2	Sample 1	Day 3
3M_bc1_M04958_54_000000000-J7Y7F_1_1106_16307_10641_3	5	Sample 1	Day 3
3M_bc1_M04958_54_000000000-J7Y7F_1_1106_16718_5746_3	3	Sample 1	Day 3
3M_bc1_M04958_54_000000000-J7Y7F_1_1106_17359_17603_3	5	Sample 1	Day 3
3M_bc1_M04958_54_000000000-J7Y7F_1_1106_18117_12796_3	7	Sample 1	Day 3
3M_bc1_M04958_54_000000000-J7Y7F_1_1106_18262_12333_3	4	Sample 1	Day 3
3M_bc1_M04958_54_000000000-J7Y7F_1_1106_18310_6865_4	3	Sample 1	Day 3
3M_bc1_M04958_54_000000000-J7Y7F_1_1106_19922_24798_3	6	Sample 1	Day 3
3M_bc1_M04958_54_000000000-J7Y7F_1_1106_20385_16444_3	1	Sample 1	Day 3
3M_bc1_M04958_54_000000000-J7Y7F_1_1106_20567_22599_3	4	Sample 1	Day 3
3M_bc1_M04958_54_000000000-J7Y7F_1_1106_20705_19606_3	7	Sample 1	Day 3
3M_bc1_M04958_54_000000000-J7Y7F_1_1106_21198_13509_3	6	Sample 1	Day 3
3M_bc1_M04958_54_000000000-J7Y7F_1_1106_21395_17641_3	6	Sample 1	Day 3
3M_bc1_M04958_54_000000000-J7Y7F_1_1106_21781_14985_3	7	Sample 1	Day 3
3M_bc1_M04958_54_000000000-J7Y7F_1_1106_22459_6402_3	5	Sample 1	Day 3
3M_bc1_M04958_54_000000000-J7Y7F_1_1106_23059_11850_3	3	Sample 1	Day 3
3M_bc1_M04958_54_000000000-J7Y7F_1_1106_23559_14632_4	2	Sample 1	Day 3
3M_bc1_M04958_54_000000000-J7Y7F_1_1106_24081_6414_3	5	Sample 1	Day 3
3M_bc1_M04958_54_000000000-J7Y7F_1_1106_24922_8318_3	3	Sample 1	Day 3
3M_bc1_M04958_54_000000000-J7Y7F_1_1106_25127_17969_3	5	Sample 1	Day 3
3M_bc1_M04958_54_000000000-J7Y7F_1_1106_26979_17568_3	5	Sample 1	Day 3
3M_bc1_M04958_54_000000000-J7Y7F_1_1106_27038_10081_3	4	Sample 1	Day 3
3M_bc1_M04958_54_000000000-J7Y7F_1_1106_27481_17627_5	5	Sample 1	Day 3
3M_bc1_M04958_54_000000000-J7Y7F_1_1106_28633_17792_3	6	Sample 1	Day 3
3M_bc1_M04958_54_000000000-J7Y7F_1_1106_28815_17916_3	4	Sample 1	Day 3
3M_bc1_M04958_54_000000000-J7Y7F_1_1106_7883_11006_3	2	Sample 1	Day 3
3M_bc1_M04958_54_000000000-J7Y7F_1_1106_8591_8449_3	5	Sample 1	Day 3
3M_bc1_M04958_54_000000000-J7Y7F_1_1106_8671_8840_3	6	Sample 1	Day 3
3M_bc1_M04958_54_000000000-J7Y7F_1_1106_9547_7684_3	4	Sample 1	Day 3
3M_bc1_M04958_54_000000000-J7Y7F_1_1107_10287_6201_3	5	Sample 1	Day 3
3M_bc1_M04958_54_000000000-J7Y7F_1_1107_11310_5364_3	5	Sample 1	Day 3
3M_bc1_M04958_54_000000000-J7Y7F_1_1107_11780_16659_3	4	Sample 1	Day 3
3M_bc1_M04958_54_000000000-J7Y7F_1_1107_13346_6171_3	3	Sample 1	Day 3
3M_bc1_M04958_54_000000000-J7Y7F_1_1107_14686_13557_3	5	Sample 1	Day 3
3M_bc1_M04958_54_000000000-J7Y7F_1_1107_14932_22074_3	5	Sample 1	Day 3
3M_bc1_M04958_54_000000000-J7Y7F_1_1107_14994_19218_3	6	Sample 1	Day 3
3M_bc1_M04958_54_000000000-J7Y7F_1_1107_15349_4784_3	6	Sample 1	Day 3
3M_bc1_M04958_54_000000000-J7Y7F_1_1107_15966_17391_3	5	Sample 1	Day 3
3M_bc1_M04958_54_000000000-J7Y7F_1_1107_16001_15787_3	4	Sample 1	Day 3
3M_bc1_M04958_54_000000000-J7Y7F_1_1107_16598_21867_3	2	Sample 1	Day 3
3M_bc1_M04958_54_000000000-J7Y7F_1_1107_17955_2280_3	3	Sample 1	Day 3
3M_bc1_M04958_54_000000000-J7Y7F_1_1107_18187_19864_3	5	Sample 1	Day 3
3M_bc1_M04958_54_000000000-J7Y7F_1_1107_18433_20192_3	3	Sample 1	Day 3
3M_bc1_M04958_54_000000000-J7Y7F_1_1107_18653_20009_3	3	Sample 1	Day 3
3M_bc1_M04958_54_000000000-J7Y7F_1_1107_18764_16894_3	12	Sample 1	Day 3
3M_bc1_M04958_54_000000000-J7Y7F_1_1107_18946_10856_3	3	Sample 1	Day 3
3M_bc1_M04958_54_000000000-J7Y7F_1_1107_19230_17011_3	3	Sample 1	Day 3
3M_bc1_M04958_54_000000000-J7Y7F_1_1107_19326_10719_3	2	Sample 1	Day 3
3M_bc1_M04958_54_000000000-J7Y7F_1_1107_19675_7276_3	6	Sample 1	Day 3
3M_bc1_M04958_54_000000000-J7Y7F_1_1107_20071_15558_3	3	Sample 1	Day 3
3M_bc1_M04958_54_000000000-J7Y7F_1_1107_20647_22669_3	6	Sample 1	Day 3
3M_bc1_M04958_54_000000000-J7Y7F_1_1107_21072_10374_5	5	Sample 1	Day 3
3M_bc1_M04958_54_000000000-J7Y7F_1_1107_22870_5539_3	5	Sample 1	Day 3
3M_bc1_M04958_54_000000000-J7Y7F_1_1107_23101_5888_3	6	Sample 1	Day 3
3M_bc1_M04958_54_000000000-J7Y7F_1_1107_23184_14624_3	11	Sample 1	Day 3
3M_bc1_M04958_54_000000000-J7Y7F_1_1107_23401_7455_3	8	Sample 1	Day 3
3M_bc1_M04958_54_000000000-J7Y7F_1_1107_23554_18673_3	2	Sample 1	Day 3
3M_bc1_M04958_54_000000000-J7Y7F_1_1107_24641_16671_3	4	Sample 1	Day 3
3M_bc1_M04958_54_000000000-J7Y7F_1_1107_25482_15690_3	4	Sample 1	Day 3
3M_bc1_M04958_54_000000000-J7Y7F_1_1107_25671_20110_4	2	Sample 1	Day 3
3M_bc1_M04958_54_000000000-J7Y7F_1_1107_25946_10571_3	6	Sample 1	Day 3
3M_bc1_M04958_54_000000000-J7Y7F_1_1107_26083_13369_3	4	Sample 1	Day 3
3M_bc1_M04958_54_000000000-J7Y7F_1_1107_26362_5376_3	4	Sample 1	Day 3
3M_bc1_M04958_54_000000000-J7Y7F_1_1107_26403_9338_3	3	Sample 1	Day 3
3M_bc1_M04958_54_000000000-J7Y7F_1_1107_28677_10908_3	4	Sample 1	Day 3
3M_bc1_M04958_54_000000000-J7Y7F_1_1107_7663_4934_4	1	Sample 1	Day 3
3M_bc1_M04958_54_000000000-J7Y7F_1_1107_8846_9462_5	2	Sample 1	Day 3
3M_bc1_M04958_54_000000000-J7Y7F_1_1108_10620_13494_3	6	Sample 1	Day 3
3M_bc1_M04958_54_000000000-J7Y7F_1_1108_12483_17969_3	4	Sample 1	Day 3
3M_bc1_M04958_54_000000000-J7Y7F_1_1108_13360_4453_3	7	Sample 1	Day 3
3M_bc1_M04958_54_000000000-J7Y7F_1_1108_13739_4913_3	5	Sample 1	Day 3
3M_bc1_M04958_54_000000000-J7Y7F_1_1108_14680_12268_3	7	Sample 1	Day 3
3M_bc1_M04958_54_000000000-J7Y7F_1_1108_14709_16264_3	3	Sample 1	Day 3
3M_bc1_M04958_54_000000000-J7Y7F_1_1108_15024_21055_3	4	Sample 1	Day 3
3M_bc1_M04958_54_000000000-J7Y7F_1_1108_16484_2216_3	4	Sample 1	Day 3
3M_bc1_M04958_54_000000000-J7Y7F_1_1108_17073_18226_3	4	Sample 1	Day 3
3M_bc1_M04958_54_000000000-J7Y7F_1_1108_17179_17964_3	7	Sample 1	Day 3
3M_bc1_M04958_54_000000000-J7Y7F_1_1108_19008_8232_3	8	Sample 1	Day 3
3M_bc1_M04958_54_000000000-J7Y7F_1_1108_19657_9108_3	6	Sample 1	Day 3
3M_bc1_M04958_54_000000000-J7Y7F_1_1108_19769_8673_3	7	Sample 1	Day 3
3M_bc1_M04958_54_000000000-J7Y7F_1_1108_20024_7615_3	4	Sample 1	Day 3
3M_bc1_M04958_54_000000000-J7Y7F_1_1108_20239_5764_3	8	Sample 1	Day 3
3M_bc1_M04958_54_000000000-J7Y7F_1_1108_20259_21261_3	4	Sample 1	Day 3
3M_bc1_M04958_54_000000000-J7Y7F_1_1108_20561_5632_3	5	Sample 1	Day 3
3M_bc1_M04958_54_000000000-J7Y7F_1_1108_20588_5972_3	2	Sample 1	Day 3
3M_bc1_M04958_54_000000000-J7Y7F_1_1108_21338_4967_3	5	Sample 1	Day 3
3M_bc1_M04958_54_000000000-J7Y7F_1_1108_21751_6213_3	7	Sample 1	Day 3
3M_bc1_M04958_54_000000000-J7Y7F_1_1108_22511_13571_3	2	Sample 1	Day 3
3M_bc1_M04958_54_000000000-J7Y7F_1_1108_22877_13287_3	8	Sample 1	Day 3
3M_bc1_M04958_54_000000000-J7Y7F_1_1108_22916_9766_3	4	Sample 1	Day 3
3M_bc1_M04958_54_000000000-J7Y7F_1_1108_23215_13937_3	2	Sample 1	Day 3
3M_bc1_M04958_54_000000000-J7Y7F_1_1108_23240_13534_3	6	Sample 1	Day 3
3M_bc1_M04958_54_000000000-J7Y7F_1_1108_23304_10032_3	5	Sample 1	Day 3
3M_bc1_M04958_54_000000000-J7Y7F_1_1108_24489_10585_3	7	Sample 1	Day 3
3M_bc1_M04958_54_000000000-J7Y7F_1_1108_24905_7858_3	3	Sample 1	Day 3
3M_bc1_M04958_54_000000000-J7Y7F_1_1108_24925_21240_4	3	Sample 1	Day 3
3M_bc1_M04958_54_000000000-J7Y7F_1_1108_25169_16095_3	5	Sample 1	Day 3
3M_bc1_M04958_54_000000000-J7Y7F_1_1108_25381_7964_3	5	Sample 1	Day 3
3M_bc1_M04958_54_000000000-J7Y7F_1_1108_25533_17040_3	7	Sample 1	Day 3
3M_bc1_M04958_54_000000000-J7Y7F_1_1108_25593_14796_3	4	Sample 1	Day 3
3M_bc1_M04958_54_000000000-J7Y7F_1_1108_26087_9625_3	7	Sample 1	Day 3
3M_bc1_M04958_54_000000000-J7Y7F_1_1108_29403_15763_5	5	Sample 1	Day 3
3M_bc1_M04958_54_000000000-J7Y7F_1_1108_5969_13330_3	4	Sample 1	Day 3
3M_bc1_M04958_54_000000000-J7Y7F_1_1108_6529_11903_4	2	Sample 1	Day 3
3M_bc1_M04958_54_000000000-J7Y7F_1_1108_7022_10359_3	5	Sample 1	Day 3
3M_bc1_M04958_54_000000000-J7Y7F_1_1108_7169_14632_3	6	Sample 1	Day 3
3M_bc1_M04958_54_000000000-J7Y7F_1_1108_7230_14392_3	4	Sample 1	Day 3
3M_bc1_M04958_54_000000000-J7Y7F_1_1108_7325_9053_3	5	Sample 1	Day 3
3M_bc1_M04958_54_000000000-J7Y7F_1_1108_8505_14881_4	5	Sample 1	Day 3
3M_bc1_M04958_54_000000000-J7Y7F_1_1108_9000_13184_3	7	Sample 1	Day 3
3M_bc1_M04958_54_000000000-J7Y7F_1_1108_9325_12851_3	4	Sample 1	Day 3
3M_bc1_M04958_54_000000000-J7Y7F_1_1108_9619_10868_3	5	Sample 1	Day 3
3M_bc1_M04958_54_000000000-J7Y7F_1_1109_10412_9506_3	5	Sample 1	Day 3
3M_bc1_M04958_54_000000000-J7Y7F_1_1109_10770_18461_3	5	Sample 1	Day 3
3M_bc1_M04958_54_000000000-J7Y7F_1_1109_11101_6591_3	5	Sample 1	Day 3
3M_bc1_M04958_54_000000000-J7Y7F_1_1109_11922_5945_3	4	Sample 1	Day 3
3M_bc1_M04958_54_000000000-J7Y7F_1_1109_12029_7163_3	6	Sample 1	Day 3
3M_bc1_M04958_54_000000000-J7Y7F_1_1109_13284_2445_3	7	Sample 1	Day 3
3M_bc1_M04958_54_000000000-J7Y7F_1_1109_13298_7589_3	4	Sample 1	Day 3
3M_bc1_M04958_54_000000000-J7Y7F_1_1109_13799_8455_3	2	Sample 1	Day 3
3M_bc1_M04958_54_000000000-J7Y7F_1_1109_16166_13251_3	4	Sample 1	Day 3
3M_bc1_M04958_54_000000000-J7Y7F_1_1109_16215_9564_3	6	Sample 1	Day 3
3M_bc1_M04958_54_000000000-J7Y7F_1_1109_16747_11114_3	3	Sample 1	Day 3
3M_bc1_M04958_54_000000000-J7Y7F_1_1109_18106_8118_3	9	Sample 1	Day 3
3M_bc1_M04958_54_000000000-J7Y7F_1_1109_18447_5910_3	7	Sample 1	Day 3
3M_bc1_M04958_54_000000000-J7Y7F_1_1109_18482_12014_3	2	Sample 1	Day 3
3M_bc1_M04958_54_000000000-J7Y7F_1_1109_19248_11965_3	4	Sample 1	Day 3
3M_bc1_M04958_54_000000000-J7Y7F_1_1109_19939_16337_3	4	Sample 1	Day 3
3M_bc1_M04958_54_000000000-J7Y7F_1_1109_20304_7683_3	4	Sample 1	Day 3
3M_bc1_M04958_54_000000000-J7Y7F_1_1109_20730_4929_5	3	Sample 1	Day 3
3M_bc1_M04958_54_000000000-J7Y7F_1_1109_20759_8906_3	2	Sample 1	Day 3
3M_bc1_M04958_54_000000000-J7Y7F_1_1109_20795_18144_3	4	Sample 1	Day 3
3M_bc1_M04958_54_000000000-J7Y7F_1_1109_21112_18554_3	5	Sample 1	Day 3
3M_bc1_M04958_54_000000000-J7Y7F_1_1109_21530_13279_3	5	Sample 1	Day 3
3M_bc1_M04958_54_000000000-J7Y7F_1_1109_22048_15536_3	4	Sample 1	Day 3
3M_bc1_M04958_54_000000000-J7Y7F_1_1109_22094_19652_3	6	Sample 1	Day 3
3M_bc1_M04958_54_000000000-J7Y7F_1_1109_22301_17801_3	4	Sample 1	Day 3
3M_bc1_M04958_54_000000000-J7Y7F_1_1109_22476_13227_3	5	Sample 1	Day 3
3M_bc1_M04958_54_000000000-J7Y7F_1_1109_22625_15099_3	6	Sample 1	Day 3
3M_bc1_M04958_54_000000000-J7Y7F_1_1109_22655_21832_3	1	Sample 1	Day 3
3M_bc1_M04958_54_000000000-J7Y7F_1_1109_23218_17691_3	2	Sample 1	Day 3
3M_bc1_M04958_54_000000000-J7Y7F_1_1109_23364_3867_5	3	Sample 1	Day 3
3M_bc1_M04958_54_000000000-J7Y7F_1_1109_23570_14137_3	7	Sample 1	Day 3
3M_bc1_M04958_54_000000000-J7Y7F_1_1109_23646_3124_3	5	Sample 1	Day 3
3M_bc1_M04958_54_000000000-J7Y7F_1_1109_23701_8073_3	8	Sample 1	Day 3
3M_bc1_M04958_54_000000000-J7Y7F_1_1109_23738_2600_3	6	Sample 1	Day 3
3M_bc1_M04958_54_000000000-J7Y7F_1_1109_23824_12233_4	4	Sample 1	Day 3
3M_bc1_M04958_54_000000000-J7Y7F_1_1109_24010_11136_3	2	Sample 1	Day 3
3M_bc1_M04958_54_000000000-J7Y7F_1_1109_24598_2809_3	4	Sample 1	Day 3
3M_bc1_M04958_54_000000000-J7Y7F_1_1109_24788_4524_3	6	Sample 1	Day 3
3M_bc1_M04958_54_000000000-J7Y7F_1_1109_25838_21116_3	5	Sample 1	Day 3
3M_bc1_M04958_54_000000000-J7Y7F_1_1109_26576_8346_6	2	Sample 1	Day 3
3M_bc1_M04958_54_000000000-J7Y7F_1_1109_26842_18113_3	3	Sample 1	Day 3
3M_bc1_M04958_54_000000000-J7Y7F_1_1109_26982_10947_3	3	Sample 1	Day 3
3M_bc1_M04958_54_000000000-J7Y7F_1_1109_27581_14856_3	6	Sample 1	Day 3
3M_bc1_M04958_54_000000000-J7Y7F_1_1109_28165_9702_5	4	Sample 1	Day 3
3M_bc1_M04958_54_000000000-J7Y7F_1_1109_7152_14721_3	5	Sample 1	Day 3
3M_bc1_M04958_54_000000000-J7Y7F_1_1109_7385_10107_3	3	Sample 1	Day 3
3M_bc1_M04958_54_000000000-J7Y7F_1_1109_9993_4431_3	7	Sample 1	Day 3
3M_bc1_M04958_54_000000000-J7Y7F_1_1110_10061_5098_3	4	Sample 1	Day 3
3M_bc1_M04958_54_000000000-J7Y7F_1_1110_11446_10110_4	3	Sample 1	Day 3
3M_bc1_M04958_54_000000000-J7Y7F_1_1110_11973_14494_3	9	Sample 1	Day 3
3M_bc1_M04958_54_000000000-J7Y7F_1_1110_12167_10246_3	6	Sample 1	Day 3
3M_bc1_M04958_54_000000000-J7Y7F_1_1110_13612_9331_3	6	Sample 1	Day 3
3M_bc1_M04958_54_000000000-J7Y7F_1_1110_13630_6293_3	7	Sample 1	Day 3
3M_bc1_M04958_54_000000000-J7Y7F_1_1110_14119_4340_3	7	Sample 1	Day 3
3M_bc1_M04958_54_000000000-J7Y7F_1_1110_14226_17599_3	3	Sample 1	Day 3
3M_bc1_M04958_54_000000000-J7Y7F_1_1110_14661_13217_3	6	Sample 1	Day 3
3M_bc1_M04958_54_000000000-J7Y7F_1_1110_15433_7385_3	7	Sample 1	Day 3
3M_bc1_M04958_54_000000000-J7Y7F_1_1110_15789_7228_3	6	Sample 1	Day 3
3M_bc1_M04958_54_000000000-J7Y7F_1_1110_15790_4869_3	5	Sample 1	Day 3
3M_bc1_M04958_54_000000000-J7Y7F_1_1110_15862_18920_3	7	Sample 1	Day 3
3M_bc1_M04958_54_000000000-J7Y7F_1_1110_16444_5623_3	2	Sample 1	Day 3
3M_bc1_M04958_54_000000000-J7Y7F_1_1110_16905_6547_3	7	Sample 1	Day 3
3M_bc1_M04958_54_000000000-J7Y7F_1_1110_18887_7014_5	7	Sample 1	Day 3
3M_bc1_M04958_54_000000000-J7Y7F_1_1110_18946_10544_3	8	Sample 1	Day 3
3M_bc1_M04958_54_000000000-J7Y7F_1_1110_19139_18832_5	5	Sample 1	Day 3
3M_bc1_M04958_54_000000000-J7Y7F_1_1110_19187_16024_3	6	Sample 1	Day 3
3M_bc1_M04958_54_000000000-J7Y7F_1_1110_20684_13074_3	5	Sample 1	Day 3
3M_bc1_M04958_54_000000000-J7Y7F_1_1110_20816_8395_3	7	Sample 1	Day 3
3M_bc1_M04958_54_000000000-J7Y7F_1_1110_22286_6583_3	7	Sample 1	Day 3
3M_bc1_M04958_54_000000000-J7Y7F_1_1110_23966_13676_3	5	Sample 1	Day 3
3M_bc1_M04958_54_000000000-J7Y7F_1_1110_24227_17466_3	4	Sample 1	Day 3
3M_bc1_M04958_54_000000000-J7Y7F_1_1110_24389_17784_3	5	Sample 1	Day 3
3M_bc1_M04958_54_000000000-J7Y7F_1_1110_24734_14649_5	4	Sample 1	Day 3
3M_bc1_M04958_54_000000000-J7Y7F_1_1110_24944_4061_3	4	Sample 1	Day 3
3M_bc1_M04958_54_000000000-J7Y7F_1_1110_25323_12929_3	2	Sample 1	Day 3
3M_bc1_M04958_54_000000000-J7Y7F_1_1110_26386_14873_3	6	Sample 1	Day 3
3M_bc1_M04958_54_000000000-J7Y7F_1_1110_26853_10188_3	4	Sample 1	Day 3
3M_bc1_M04958_54_000000000-J7Y7F_1_1110_26910_8097_3	6	Sample 1	Day 3
3M_bc1_M04958_54_000000000-J7Y7F_1_1110_26957_20062_3	7	Sample 1	Day 3
3M_bc1_M04958_54_000000000-J7Y7F_1_1110_27305_15795_3	4	Sample 1	Day 3
3M_bc1_M04958_54_000000000-J7Y7F_1_1110_29114_11816_3	5	Sample 1	Day 3
3M_bc1_M04958_54_000000000-J7Y7F_1_1110_6959_11942_3	2	Sample 1	Day 3
3M_bc1_M04958_54_000000000-J7Y7F_1_1111_10299_16343_3	6	Sample 1	Day 3
3M_bc1_M04958_54_000000000-J7Y7F_1_1111_11367_8425_3	5	Sample 1	Day 3
3M_bc1_M04958_54_000000000-J7Y7F_1_1111_11746_4167_3	1	Sample 1	Day 3
3M_bc1_M04958_54_000000000-J7Y7F_1_1111_11831_9310_3	6	Sample 1	Day 3
3M_bc1_M04958_54_000000000-J7Y7F_1_1111_11858_4951_3	4	Sample 1	Day 3
3M_bc1_M04958_54_000000000-J7Y7F_1_1111_11946_6636_4	4	Sample 1	Day 3
3M_bc1_M04958_54_000000000-J7Y7F_1_1111_12620_7390_4	4	Sample 1	Day 3
3M_bc1_M04958_54_000000000-J7Y7F_1_1111_13711_17571_3	4	Sample 1	Day 3
3M_bc1_M04958_54_000000000-J7Y7F_1_1111_13880_10967_3	6	Sample 1	Day 3
3M_bc1_M04958_54_000000000-J7Y7F_1_1111_13905_15493_3	6	Sample 1	Day 3
3M_bc1_M04958_54_000000000-J7Y7F_1_1111_14411_11134_3	8	Sample 1	Day 3
3M_bc1_M04958_54_000000000-J7Y7F_1_1111_14515_8907_4	6	Sample 1	Day 3
3M_bc1_M04958_54_000000000-J7Y7F_1_1111_14722_11204_3	7	Sample 1	Day 3
3M_bc1_M04958_54_000000000-J7Y7F_1_1111_14912_21366_3	3	Sample 1	Day 3
3M_bc1_M04958_54_000000000-J7Y7F_1_1111_15280_13160_3	3	Sample 1	Day 3
3M_bc1_M04958_54_000000000-J7Y7F_1_1111_15960_12666_3	3	Sample 1	Day 3
3M_bc1_M04958_54_000000000-J7Y7F_1_1111_17693_18211_3	5	Sample 1	Day 3
3M_bc1_M04958_54_000000000-J7Y7F_1_1111_18753_4071_3	7	Sample 1	Day 3
3M_bc1_M04958_54_000000000-J7Y7F_1_1111_18805_13652_3	4	Sample 1	Day 3
3M_bc1_M04958_54_000000000-J7Y7F_1_1111_19015_15633_3	10	Sample 1	Day 3
3M_bc1_M04958_54_000000000-J7Y7F_1_1111_19143_4155_3	5	Sample 1	Day 3
3M_bc1_M04958_54_000000000-J7Y7F_1_1111_19546_10499_3	5	Sample 1	Day 3
3M_bc1_M04958_54_000000000-J7Y7F_1_1111_19924_22320_5	6	Sample 1	Day 3
3M_bc1_M04958_54_000000000-J7Y7F_1_1111_20308_5188_3	6	Sample 1	Day 3
3M_bc1_M04958_54_000000000-J7Y7F_1_1111_20575_14079_3	3	Sample 1	Day 3
3M_bc1_M04958_54_000000000-J7Y7F_1_1111_20944_4345_3	5	Sample 1	Day 3
3M_bc1_M04958_54_000000000-J7Y7F_1_1111_21433_11220_3	3	Sample 1	Day 3
3M_bc1_M04958_54_000000000-J7Y7F_1_1111_22028_9825_3	4	Sample 1	Day 3
3M_bc1_M04958_54_000000000-J7Y7F_1_1111_22292_21408_6	4	Sample 1	Day 3
3M_bc1_M04958_54_000000000-J7Y7F_1_1111_22689_21864_3	4	Sample 1	Day 3
3M_bc1_M04958_54_000000000-J7Y7F_1_1111_23292_11130_3	3	Sample 1	Day 3
3M_bc1_M04958_54_000000000-J7Y7F_1_1111_23470_10125_3	4	Sample 1	Day 3
3M_bc1_M04958_54_000000000-J7Y7F_1_1111_23545_16496_3	6	Sample 1	Day 3
3M_bc1_M04958_54_000000000-J7Y7F_1_1111_24181_9916_3	4	Sample 1	Day 3
3M_bc1_M04958_54_000000000-J7Y7F_1_1111_24278_7709_3	3	Sample 1	Day 3
3M_bc1_M04958_54_000000000-J7Y7F_1_1111_24470_10682_3	1	Sample 1	Day 3
3M_bc1_M04958_54_000000000-J7Y7F_1_1111_25737_14902_3	7	Sample 1	Day 3
3M_bc1_M04958_54_000000000-J7Y7F_1_1111_26735_19280_5	6	Sample 1	Day 3
3M_bc1_M04958_54_000000000-J7Y7F_1_1111_27710_20007_5	4	Sample 1	Day 3
3M_bc1_M04958_54_000000000-J7Y7F_1_1111_28462_12652_5	3	Sample 1	Day 3
3M_bc1_M04958_54_000000000-J7Y7F_1_1111_28684_12609_3	8	Sample 1	Day 3
3M_bc1_M04958_54_000000000-J7Y7F_1_1111_28759_8204_3	7	Sample 1	Day 3
3M_bc1_M04958_54_000000000-J7Y7F_1_1111_6808_13963_3	10	Sample 1	Day 3
3M_bc1_M04958_54_000000000-J7Y7F_1_1111_7242_3339_3	3	Sample 1	Day 3
3M_bc1_M04958_54_000000000-J7Y7F_1_1111_9743_9202_3	6	Sample 1	Day 3
3M_bc1_M04958_54_000000000-J7Y7F_1_1112_11096_14829_3	7	Sample 1	Day 3
3M_bc1_M04958_54_000000000-J7Y7F_1_1112_11848_11371_3	5	Sample 1	Day 3
3M_bc1_M04958_54_000000000-J7Y7F_1_1112_11950_14133_3	4	Sample 1	Day 3
3M_bc1_M04958_54_000000000-J7Y7F_1_1112_12879_20008_4	5	Sample 1	Day 3
3M_bc1_M04958_54_000000000-J7Y7F_1_1112_14192_9040_3	4	Sample 1	Day 3
3M_bc1_M04958_54_000000000-J7Y7F_1_1112_14970_15958_3	3	Sample 1	Day 3
3M_bc1_M04958_54_000000000-J7Y7F_1_1112_15575_19172_3	4	Sample 1	Day 3
3M_bc1_M04958_54_000000000-J7Y7F_1_1112_15585_8684_4	2	Sample 1	Day 3
3M_bc1_M04958_54_000000000-J7Y7F_1_1112_15746_16736_3	4	Sample 1	Day 3
3M_bc1_M04958_54_000000000-J7Y7F_1_1112_16234_11795_3	6	Sample 1	Day 3
3M_bc1_M04958_54_000000000-J7Y7F_1_1112_16825_7750_3	6	Sample 1	Day 3
3M_bc1_M04958_54_000000000-J7Y7F_1_1112_16872_9977_3	4	Sample 1	Day 3
3M_bc1_M04958_54_000000000-J7Y7F_1_1112_16926_13884_3	9	Sample 1	Day 3
3M_bc1_M04958_54_000000000-J7Y7F_1_1112_17262_15825_3	3	Sample 1	Day 3
3M_bc1_M04958_54_000000000-J7Y7F_1_1112_17309_20299_4	4	Sample 1	Day 3
3M_bc1_M04958_54_000000000-J7Y7F_1_1112_17454_8749_3	4	Sample 1	Day 3
3M_bc1_M04958_54_000000000-J7Y7F_1_1112_17812_8355_3	5	Sample 1	Day 3
3M_bc1_M04958_54_000000000-J7Y7F_1_1112_17849_13059_3	7	Sample 1	Day 3
3M_bc1_M04958_54_000000000-J7Y7F_1_1112_17915_13722_3	5	Sample 1	Day 3
3M_bc1_M04958_54_000000000-J7Y7F_1_1112_18915_14824_3	4	Sample 1	Day 3
3M_bc1_M04958_54_000000000-J7Y7F_1_1112_19156_7126_3	6	Sample 1	Day 3
3M_bc1_M04958_54_000000000-J7Y7F_1_1112_20314_4351_3	4	Sample 1	Day 3
3M_bc1_M04958_54_000000000-J7Y7F_1_1112_20971_24631_3	5	Sample 1	Day 3
3M_bc1_M04958_54_000000000-J7Y7F_1_1112_21448_8838_5	4	Sample 1	Day 3
3M_bc1_M04958_54_000000000-J7Y7F_1_1112_21464_8493_3	6	Sample 1	Day 3
3M_bc1_M04958_54_000000000-J7Y7F_1_1112_21512_14283_3	5	Sample 1	Day 3
3M_bc1_M04958_54_000000000-J7Y7F_1_1112_21778_10911_4	7	Sample 1	Day 3
3M_bc1_M04958_54_000000000-J7Y7F_1_1112_22615_10726_3	5	Sample 1	Day 3
3M_bc1_M04958_54_000000000-J7Y7F_1_1112_25235_4919_3	6	Sample 1	Day 3
3M_bc1_M04958_54_000000000-J7Y7F_1_1112_25402_21074_5	3	Sample 1	Day 3
3M_bc1_M04958_54_000000000-J7Y7F_1_1112_25978_4761_3	4	Sample 1	Day 3
3M_bc1_M04958_54_000000000-J7Y7F_1_1112_26086_20229_3	5	Sample 1	Day 3
3M_bc1_M04958_54_000000000-J7Y7F_1_1112_27034_18919_3	6	Sample 1	Day 3
3M_bc1_M04958_54_000000000-J7Y7F_1_1112_28358_16359_3	4	Sample 1	Day 3
3M_bc1_M04958_54_000000000-J7Y7F_1_1112_28454_7579_3	7	Sample 1	Day 3
3M_bc1_M04958_54_000000000-J7Y7F_1_1112_4887_9867_3	7	Sample 1	Day 3
3M_bc1_M04958_54_000000000-J7Y7F_1_1112_8111_9016_3	5	Sample 1	Day 3
3M_bc1_M04958_54_000000000-J7Y7F_1_1112_8347_15369_3	5	Sample 1	Day 3
3M_bc1_M04958_54_000000000-J7Y7F_1_1113_10431_6769_3	1	Sample 1	Day 3
3M_bc1_M04958_54_000000000-J7Y7F_1_1113_11628_11857_3	5	Sample 1	Day 3
3M_bc1_M04958_54_000000000-J7Y7F_1_1113_11631_13228_3	4	Sample 1	Day 3
3M_bc1_M04958_54_000000000-J7Y7F_1_1113_11726_5129_3	4	Sample 1	Day 3
3M_bc1_M04958_54_000000000-J7Y7F_1_1113_11848_9258_3	4	Sample 1	Day 3
3M_bc1_M04958_54_000000000-J7Y7F_1_1113_12343_12986_4	3	Sample 1	Day 3
3M_bc1_M04958_54_000000000-J7Y7F_1_1113_12633_2506_3	3	Sample 1	Day 3
3M_bc1_M04958_54_000000000-J7Y7F_1_1113_12671_11682_3	4	Sample 1	Day 3
3M_bc1_M04958_54_000000000-J7Y7F_1_1113_13748_11215_3	5	Sample 1	Day 3
3M_bc1_M04958_54_000000000-J7Y7F_1_1113_13755_6967_3	3	Sample 1	Day 3
3M_bc1_M04958_54_000000000-J7Y7F_1_1113_14748_5959_3	3	Sample 1	Day 3
3M_bc1_M04958_54_000000000-J7Y7F_1_1113_16456_17054_3	4	Sample 1	Day 3
3M_bc1_M04958_54_000000000-J7Y7F_1_1113_16796_7786_7	2	Sample 1	Day 3
3M_bc1_M04958_54_000000000-J7Y7F_1_1113_17458_6763_3	5	Sample 1	Day 3
3M_bc1_M04958_54_000000000-J7Y7F_1_1113_17905_19545_5	4	Sample 1	Day 3
3M_bc1_M04958_54_000000000-J7Y7F_1_1113_18046_21847_3	4	Sample 1	Day 3
3M_bc1_M04958_54_000000000-J7Y7F_1_1113_18920_17551_3	6	Sample 1	Day 3
3M_bc1_M04958_54_000000000-J7Y7F_1_1113_19908_16898_3	6	Sample 1	Day 3
3M_bc1_M04958_54_000000000-J7Y7F_1_1113_19989_18593_3	6	Sample 1	Day 3
3M_bc1_M04958_54_000000000-J7Y7F_1_1113_19996_15958_4	3	Sample 1	Day 3
3M_bc1_M04958_54_000000000-J7Y7F_1_1113_20506_8960_3	4	Sample 1	Day 3
3M_bc1_M04958_54_000000000-J7Y7F_1_1113_21089_5543_3	5	Sample 1	Day 3
3M_bc1_M04958_54_000000000-J7Y7F_1_1113_22048_11712_5	5	Sample 1	Day 3
3M_bc1_M04958_54_000000000-J7Y7F_1_1113_22217_20380_5	4	Sample 1	Day 3
3M_bc1_M04958_54_000000000-J7Y7F_1_1113_23448_3842_3	7	Sample 1	Day 3
3M_bc1_M04958_54_000000000-J7Y7F_1_1113_24002_19778_3	5	Sample 1	Day 3
3M_bc1_M04958_54_000000000-J7Y7F_1_1113_24195_4263_3	7	Sample 1	Day 3
3M_bc1_M04958_54_000000000-J7Y7F_1_1113_25992_6242_4	4	Sample 1	Day 3
3M_bc1_M04958_54_000000000-J7Y7F_1_1113_8362_15152_3	2	Sample 1	Day 3
3M_bc1_M04958_54_000000000-J7Y7F_1_1114_10016_8679_3	5	Sample 1	Day 3
3M_bc1_M04958_54_000000000-J7Y7F_1_1114_12663_8312_3	5	Sample 1	Day 3
3M_bc1_M04958_54_000000000-J7Y7F_1_1114_13025_9545_3	7	Sample 1	Day 3
3M_bc1_M04958_54_000000000-J7Y7F_1_1114_13529_15355_3	8	Sample 1	Day 3
3M_bc1_M04958_54_000000000-J7Y7F_1_1114_13655_3141_5	1	Sample 1	Day 3
3M_bc1_M04958_54_000000000-J7Y7F_1_1114_13853_23167_3	4	Sample 1	Day 3
3M_bc1_M04958_54_000000000-J7Y7F_1_1114_15874_7488_3	6	Sample 1	Day 3
3M_bc1_M04958_54_000000000-J7Y7F_1_1114_16429_4791_3	7	Sample 1	Day 3
3M_bc1_M04958_54_000000000-J7Y7F_1_1114_16999_19900_3	8	Sample 1	Day 3
3M_bc1_M04958_54_000000000-J7Y7F_1_1114_17747_8461_3	3	Sample 1	Day 3
3M_bc1_M04958_54_000000000-J7Y7F_1_1114_17993_13104_3	6	Sample 1	Day 3
3M_bc1_M04958_54_000000000-J7Y7F_1_1114_18350_13794_4	3	Sample 1	Day 3
3M_bc1_M04958_54_000000000-J7Y7F_1_1114_22105_19114_3	5	Sample 1	Day 3
3M_bc1_M04958_54_000000000-J7Y7F_1_1114_23226_12055_3	5	Sample 1	Day 3
3M_bc1_M04958_54_000000000-J7Y7F_1_1114_23782_19923_4	4	Sample 1	Day 3
3M_bc1_M04958_54_000000000-J7Y7F_1_1114_24551_5567_3	5	Sample 1	Day 3
3M_bc1_M04958_54_000000000-J7Y7F_1_1114_24729_5264_3	5	Sample 1	Day 3
3M_bc1_M04958_54_000000000-J7Y7F_1_1114_24753_3242_3	4	Sample 1	Day 3
3M_bc1_M04958_54_000000000-J7Y7F_1_1114_25641_13285_3	6	Sample 1	Day 3
3M_bc1_M04958_54_000000000-J7Y7F_1_1114_25830_20867_3	6	Sample 1	Day 3
3M_bc1_M04958_54_000000000-J7Y7F_1_1114_25853_19455_3	5	Sample 1	Day 3
3M_bc1_M04958_54_000000000-J7Y7F_1_1114_26494_10709_3	4	Sample 1	Day 3
3M_bc1_M04958_54_000000000-J7Y7F_1_1114_27463_17086_3	4	Sample 1	Day 3
3M_bc1_M04958_54_000000000-J7Y7F_1_1114_5241_5641_3	7	Sample 1	Day 3
3M_bc1_M04958_54_000000000-J7Y7F_1_1114_6352_10445_3	4	Sample 1	Day 3
3M_bc1_M04958_54_000000000-J7Y7F_1_1114_8297_5947_4	3	Sample 1	Day 3
3M_bc1_M04958_54_000000000-J7Y7F_1_1114_9954_6940_3	3	Sample 1	Day 3
3M_bc1_M04958_54_000000000-J7Y7F_1_1115_10133_20409_4	2	Sample 1	Day 3
3M_bc1_M04958_54_000000000-J7Y7F_1_1115_10310_8935_3	7	Sample 1	Day 3
3M_bc1_M04958_54_000000000-J7Y7F_1_1115_10736_15921_3	9	Sample 1	Day 3
3M_bc1_M04958_54_000000000-J7Y7F_1_1115_14011_3029_3	4	Sample 1	Day 3
3M_bc1_M04958_54_000000000-J7Y7F_1_1115_14752_13542_3	3	Sample 1	Day 3
3M_bc1_M04958_54_000000000-J7Y7F_1_1115_14923_4060_3	6	Sample 1	Day 3
3M_bc1_M04958_54_000000000-J7Y7F_1_1115_15645_22542_3	6	Sample 1	Day 3
3M_bc1_M04958_54_000000000-J7Y7F_1_1115_16725_5386_3	6	Sample 1	Day 3
3M_bc1_M04958_54_000000000-J7Y7F_1_1115_17329_3688_3	3	Sample 1	Day 3
3M_bc1_M04958_54_000000000-J7Y7F_1_1115_18030_12555_3	7	Sample 1	Day 3
3M_bc1_M04958_54_000000000-J7Y7F_1_1115_18159_18127_3	8	Sample 1	Day 3
3M_bc1_M04958_54_000000000-J7Y7F_1_1115_18235_8327_3	3	Sample 1	Day 3
3M_bc1_M04958_54_000000000-J7Y7F_1_1115_18804_12674_3	6	Sample 1	Day 3
3M_bc1_M04958_54_000000000-J7Y7F_1_1115_19555_7690_3	1	Sample 1	Day 3
3M_bc1_M04958_54_000000000-J7Y7F_1_1115_19926_3831_3	7	Sample 1	Day 3
3M_bc1_M04958_54_000000000-J7Y7F_1_1115_20627_17211_4	2	Sample 1	Day 3
3M_bc1_M04958_54_000000000-J7Y7F_1_1115_21511_18044_3	6	Sample 1	Day 3
3M_bc1_M04958_54_000000000-J7Y7F_1_1115_21797_7519_3	7	Sample 1	Day 3
3M_bc1_M04958_54_000000000-J7Y7F_1_1115_22798_16239_4	2	Sample 1	Day 3
3M_bc1_M04958_54_000000000-J7Y7F_1_1115_24281_4712_3	7	Sample 1	Day 3
3M_bc1_M04958_54_000000000-J7Y7F_1_1115_24486_23229_3	4	Sample 1	Day 3
3M_bc1_M04958_54_000000000-J7Y7F_1_1115_24567_18969_3	5	Sample 1	Day 3
3M_bc1_M04958_54_000000000-J7Y7F_1_1115_25567_12136_3	6	Sample 1	Day 3
3M_bc1_M04958_54_000000000-J7Y7F_1_1116_10897_17580_3	4	Sample 1	Day 3
3M_bc1_M04958_54_000000000-J7Y7F_1_1116_12543_9401_3	6	Sample 1	Day 3
3M_bc1_M04958_54_000000000-J7Y7F_1_1116_12643_5467_3	5	Sample 1	Day 3
3M_bc1_M04958_54_000000000-J7Y7F_1_1116_14213_8607_3	4	Sample 1	Day 3
3M_bc1_M04958_54_000000000-J7Y7F_1_1116_14585_11189_5	6	Sample 1	Day 3
3M_bc1_M04958_54_000000000-J7Y7F_1_1116_14994_19752_3	12	Sample 1	Day 3
3M_bc1_M04958_54_000000000-J7Y7F_1_1116_15429_6810_3	5	Sample 1	Day 3
3M_bc1_M04958_54_000000000-J7Y7F_1_1116_16588_15573_4	4	Sample 1	Day 3
3M_bc1_M04958_54_000000000-J7Y7F_1_1116_16951_10488_3	2	Sample 1	Day 3
3M_bc1_M04958_54_000000000-J7Y7F_1_1116_17022_11939_3	6	Sample 1	Day 3
3M_bc1_M04958_54_000000000-J7Y7F_1_1116_17314_20597_3	5	Sample 1	Day 3
3M_bc1_M04958_54_000000000-J7Y7F_1_1116_17532_5513_3	4	Sample 1	Day 3
3M_bc1_M04958_54_000000000-J7Y7F_1_1116_18095_19284_4	4	Sample 1	Day 3
3M_bc1_M04958_54_000000000-J7Y7F_1_1116_18962_11566_3	3	Sample 1	Day 3
3M_bc1_M04958_54_000000000-J7Y7F_1_1116_19225_15014_3	3	Sample 1	Day 3
3M_bc1_M04958_54_000000000-J7Y7F_1_1116_19382_7300_3	4	Sample 1	Day 3
3M_bc1_M04958_54_000000000-J7Y7F_1_1116_21198_4640_3	5	Sample 1	Day 3
3M_bc1_M04958_54_000000000-J7Y7F_1_1116_21436_14248_3	3	Sample 1	Day 3
3M_bc1_M04958_54_000000000-J7Y7F_1_1116_21864_21739_3	6	Sample 1	Day 3
3M_bc1_M04958_54_000000000-J7Y7F_1_1116_21881_24404_4	5	Sample 1	Day 3
3M_bc1_M04958_54_000000000-J7Y7F_1_1116_23448_7929_3	3	Sample 1	Day 3
3M_bc1_M04958_54_000000000-J7Y7F_1_1116_24273_11525_3	2	Sample 1	Day 3
3M_bc1_M04958_54_000000000-J7Y7F_1_1116_24292_2390_3	3	Sample 1	Day 3
3M_bc1_M04958_54_000000000-J7Y7F_1_1116_26618_15744_3	3	Sample 1	Day 3
3M_bc1_M04958_54_000000000-J7Y7F_1_1116_27091_8418_3	3	Sample 1	Day 3
3M_bc1_M04958_54_000000000-J7Y7F_1_1116_27804_8604_3	4	Sample 1	Day 3
3M_bc1_M04958_54_000000000-J7Y7F_1_1116_28250_16611_3	4	Sample 1	Day 3
3M_bc1_M04958_54_000000000-J7Y7F_1_1116_28288_18954_3	7	Sample 1	Day 3
3M_bc1_M04958_54_000000000-J7Y7F_1_1116_7924_6709_3	5	Sample 1	Day 3
3M_bc1_M04958_54_000000000-J7Y7F_1_1116_8017_12883_3	3	Sample 1	Day 3
3M_bc1_M04958_54_000000000-J7Y7F_1_1116_8896_7882_3	3	Sample 1	Day 3
3M_bc1_M04958_54_000000000-J7Y7F_1_1116_8987_17808_3	6	Sample 1	Day 3
3M_bc1_M04958_54_000000000-J7Y7F_1_1117_10097_9453_3	4	Sample 1	Day 3
3M_bc1_M04958_54_000000000-J7Y7F_1_1117_10235_12312_3	5	Sample 1	Day 3
3M_bc1_M04958_54_000000000-J7Y7F_1_1117_11735_15509_3	7	Sample 1	Day 3
3M_bc1_M04958_54_000000000-J7Y7F_1_1117_12098_10589_3	6	Sample 1	Day 3
3M_bc1_M04958_54_000000000-J7Y7F_1_1117_14256_17466_3	3	Sample 1	Day 3
3M_bc1_M04958_54_000000000-J7Y7F_1_1117_14599_12761_3	2	Sample 1	Day 3
3M_bc1_M04958_54_000000000-J7Y7F_1_1117_14981_18495_4	2	Sample 1	Day 3
3M_bc1_M04958_54_000000000-J7Y7F_1_1117_15322_12639_3	4	Sample 1	Day 3
3M_bc1_M04958_54_000000000-J7Y7F_1_1117_15483_7447_3	5	Sample 1	Day 3
3M_bc1_M04958_54_000000000-J7Y7F_1_1117_15808_17262_3	5	Sample 1	Day 3
3M_bc1_M04958_54_000000000-J7Y7F_1_1117_15832_16662_3	5	Sample 1	Day 3
3M_bc1_M04958_54_000000000-J7Y7F_1_1117_15897_9214_3	2	Sample 1	Day 3
3M_bc1_M04958_54_000000000-J7Y7F_1_1117_16202_19461_3	2	Sample 1	Day 3
3M_bc1_M04958_54_000000000-J7Y7F_1_1117_16369_15734_5	5	Sample 1	Day 3
3M_bc1_M04958_54_000000000-J7Y7F_1_1117_17153_4036_6	2	Sample 1	Day 3
3M_bc1_M04958_54_000000000-J7Y7F_1_1117_17993_18917_4	2	Sample 1	Day 3
3M_bc1_M04958_54_000000000-J7Y7F_1_1117_18430_16418_3	4	Sample 1	Day 3
3M_bc1_M04958_54_000000000-J7Y7F_1_1117_20024_17358_3	5	Sample 1	Day 3
3M_bc1_M04958_54_000000000-J7Y7F_1_1117_20335_15154_3	3	Sample 1	Day 3
3M_bc1_M04958_54_000000000-J7Y7F_1_1117_21108_14612_3	3	Sample 1	Day 3
3M_bc1_M04958_54_000000000-J7Y7F_1_1117_21634_18370_4	2	Sample 1	Day 3
3M_bc1_M04958_54_000000000-J7Y7F_1_1117_21728_9676_3	6	Sample 1	Day 3
3M_bc1_M04958_54_000000000-J7Y7F_1_1117_22562_11357_3	10	Sample 1	Day 3
3M_bc1_M04958_54_000000000-J7Y7F_1_1117_24777_5181_3	5	Sample 1	Day 3
3M_bc1_M04958_54_000000000-J7Y7F_1_1117_25833_5232_3	4	Sample 1	Day 3
3M_bc1_M04958_54_000000000-J7Y7F_1_1117_26625_15123_3	4	Sample 1	Day 3
3M_bc1_M04958_54_000000000-J7Y7F_1_1117_6304_10740_3	3	Sample 1	Day 3
3M_bc1_M04958_54_000000000-J7Y7F_1_1117_7097_13523_3	2	Sample 1	Day 3
3M_bc1_M04958_54_000000000-J7Y7F_1_1117_8369_4885_3	6	Sample 1	Day 3
3M_bc1_M04958_54_000000000-J7Y7F_1_1117_9934_18478_3	5	Sample 1	Day 3
3M_bc1_M04958_54_000000000-J7Y7F_1_1118_10162_4699_3	5	Sample 1	Day 3
3M_bc1_M04958_54_000000000-J7Y7F_1_1118_10227_10685_3	6	Sample 1	Day 3
3M_bc1_M04958_54_000000000-J7Y7F_1_1118_12886_6907_3	2	Sample 1	Day 3
3M_bc1_M04958_54_000000000-J7Y7F_1_1118_13300_9759_3	10	Sample 1	Day 3
3M_bc1_M04958_54_000000000-J7Y7F_1_1118_13909_3457_3	6	Sample 1	Day 3
3M_bc1_M04958_54_000000000-J7Y7F_1_1118_15174_7912_3	4	Sample 1	Day 3
3M_bc1_M04958_54_000000000-J7Y7F_1_1118_16122_16266_3	3	Sample 1	Day 3
3M_bc1_M04958_54_000000000-J7Y7F_1_1118_16299_15844_5	7	Sample 1	Day 3
3M_bc1_M04958_54_000000000-J7Y7F_1_1118_17001_10611_3	4	Sample 1	Day 3
3M_bc1_M04958_54_000000000-J7Y7F_1_1118_17984_10160_3	5	Sample 1	Day 3
3M_bc1_M04958_54_000000000-J7Y7F_1_1118_19145_18445_3	4	Sample 1	Day 3
3M_bc1_M04958_54_000000000-J7Y7F_1_1118_20425_6432_3	4	Sample 1	Day 3
3M_bc1_M04958_54_000000000-J7Y7F_1_1118_21584_18627_3	5	Sample 1	Day 3
3M_bc1_M04958_54_000000000-J7Y7F_1_1118_25951_19162_3	4	Sample 1	Day 3
3M_bc1_M04958_54_000000000-J7Y7F_1_1118_27000_9052_3	4	Sample 1	Day 3
3M_bc1_M04958_54_000000000-J7Y7F_1_1118_28193_13026_3	4	Sample 1	Day 3
3M_bc1_M04958_54_000000000-J7Y7F_1_1118_28438_10016_3	5	Sample 1	Day 3
3M_bc1_M04958_54_000000000-J7Y7F_1_1118_28578_14455_3	3	Sample 1	Day 3
3M_bc1_M04958_54_000000000-J7Y7F_1_1118_28604_15454_3	8	Sample 1	Day 3
3M_bc1_M04958_54_000000000-J7Y7F_1_1118_7611_13616_3	7	Sample 1	Day 3
3M_bc1_M04958_54_000000000-J7Y7F_1_1118_8034_12820_3	9	Sample 1	Day 3
3M_bc1_M04958_54_000000000-J7Y7F_1_1118_8424_10026_3	5	Sample 1	Day 3
3M_bc1_M04958_54_000000000-J7Y7F_1_1118_9007_4487_3	2	Sample 1	Day 3
3M_bc1_M04958_54_000000000-J7Y7F_1_1119_11674_5770_3	7	Sample 1	Day 3
3M_bc1_M04958_54_000000000-J7Y7F_1_1119_12808_7319_4	3	Sample 1	Day 3
3M_bc1_M04958_54_000000000-J7Y7F_1_1119_13440_4970_3	3	Sample 1	Day 3
3M_bc1_M04958_54_000000000-J7Y7F_1_1119_14155_19599_3	4	Sample 1	Day 3
3M_bc1_M04958_54_000000000-J7Y7F_1_1119_14225_3780_3	3	Sample 1	Day 3
3M_bc1_M04958_54_000000000-J7Y7F_1_1119_15522_14542_3	3	Sample 1	Day 3
3M_bc1_M04958_54_000000000-J7Y7F_1_1119_15792_14753_3	5	Sample 1	Day 3
3M_bc1_M04958_54_000000000-J7Y7F_1_1119_15880_5256_3	7	Sample 1	Day 3
3M_bc1_M04958_54_000000000-J7Y7F_1_1119_17185_23423_3	5	Sample 1	Day 3
3M_bc1_M04958_54_000000000-J7Y7F_1_1119_17947_8646_3	5	Sample 1	Day 3
3M_bc1_M04958_54_000000000-J7Y7F_1_1119_18332_19237_3	2	Sample 1	Day 3
3M_bc1_M04958_54_000000000-J7Y7F_1_1119_19035_17508_3	7	Sample 1	Day 3
3M_bc1_M04958_54_000000000-J7Y7F_1_1119_20959_13094_3	8	Sample 1	Day 3
3M_bc1_M04958_54_000000000-J7Y7F_1_1119_22341_4857_3	3	Sample 1	Day 3
3M_bc1_M04958_54_000000000-J7Y7F_1_1119_23805_3472_3	3	Sample 1	Day 3
3M_bc1_M04958_54_000000000-J7Y7F_1_1119_24288_11304_3	4	Sample 1	Day 3
3M_bc1_M04958_54_000000000-J7Y7F_1_1119_24772_12710_3	4	Sample 1	Day 3
3M_bc1_M04958_54_000000000-J7Y7F_1_1119_25376_19458_3	5	Sample 1	Day 3
3M_bc1_M04958_54_000000000-J7Y7F_1_1119_9549_9734_3	3	Sample 1	Day 3
3M_bc1_M04958_54_000000000-J7Y7F_1_2101_24457_11862_3	8	Sample 1	Day 3
3M_bc1_M04958_54_000000000-J7Y7F_1_2102_10978_8693_3	3	Sample 1	Day 3
3M_bc1_M04958_54_000000000-J7Y7F_1_2102_12954_8597_3	3	Sample 1	Day 3
3M_bc1_M04958_54_000000000-J7Y7F_1_2102_14040_7279_3	4	Sample 1	Day 3
3M_bc1_M04958_54_000000000-J7Y7F_1_2102_15432_9184_3	6	Sample 1	Day 3
3M_bc1_M04958_54_000000000-J7Y7F_1_2102_16031_14830_3	5	Sample 1	Day 3
3M_bc1_M04958_54_000000000-J7Y7F_1_2102_16083_16507_3	5	Sample 1	Day 3
3M_bc1_M04958_54_000000000-J7Y7F_1_2102_16348_4134_3	7	Sample 1	Day 3
3M_bc1_M04958_54_000000000-J7Y7F_1_2102_17339_6597_3	6	Sample 1	Day 3
3M_bc1_M04958_54_000000000-J7Y7F_1_2102_22037_19523_3	6	Sample 1	Day 3
3M_bc1_M04958_54_000000000-J7Y7F_1_2103_12629_10340_3	7	Sample 1	Day 3
3M_bc1_M04958_54_000000000-J7Y7F_1_2103_14564_9928_3	2	Sample 1	Day 3
3M_bc1_M04958_54_000000000-J7Y7F_1_2103_15586_8385_4	3	Sample 1	Day 3
3M_bc1_M04958_54_000000000-J7Y7F_1_2103_19314_16565_3	5	Sample 1	Day 3
3M_bc1_M04958_54_000000000-J7Y7F_1_2103_23027_9374_3	3	Sample 1	Day 3
3M_bc1_M04958_54_000000000-J7Y7F_1_2103_23062_8426_3	2	Sample 1	Day 3
3M_bc1_M04958_54_000000000-J7Y7F_1_2103_27354_13808_3	2	Sample 1	Day 3
3M_bc1_M04958_54_000000000-J7Y7F_1_2103_28760_11365_3	5	Sample 1	Day 3
3M_bc1_M04958_54_000000000-J7Y7F_1_2103_8887_5399_3	6	Sample 1	Day 3
3M_bc1_M04958_54_000000000-J7Y7F_1_2104_12486_17087_3	5	Sample 1	Day 3
3M_bc1_M04958_54_000000000-J7Y7F_1_2104_19146_5196_3	6	Sample 1	Day 3
3M_bc1_M04958_54_000000000-J7Y7F_1_2104_19697_15294_3	4	Sample 1	Day 3
3M_bc1_M04958_54_000000000-J7Y7F_1_2104_21704_9316_5	4	Sample 1	Day 3
3M_bc1_M04958_54_000000000-J7Y7F_1_2104_24114_17215_3	5	Sample 1	Day 3
3M_bc1_M04958_54_000000000-J7Y7F_1_2104_25078_11164_3	3	Sample 1	Day 3
3M_bc1_M04958_54_000000000-J7Y7F_1_2104_25457_9812_3	2	Sample 1	Day 3
3M_bc1_M04958_54_000000000-J7Y7F_1_2104_26389_7468_3	3	Sample 1	Day 3
3M_bc1_M04958_54_000000000-J7Y7F_1_2104_27494_16499_3	4	Sample 1	Day 3
3M_bc1_M04958_54_000000000-J7Y7F_1_2105_10000_6341_3	4	Sample 1	Day 3
3M_bc1_M04958_54_000000000-J7Y7F_1_2105_14895_13573_3	5	Sample 1	Day 3
3M_bc1_M04958_54_000000000-J7Y7F_1_2105_15955_4322_3	4	Sample 1	Day 3
3M_bc1_M04958_54_000000000-J7Y7F_1_2105_17568_7940_3	4	Sample 1	Day 3
3M_bc1_M04958_54_000000000-J7Y7F_1_2105_22320_18500_3	5	Sample 1	Day 3
3M_bc1_M04958_54_000000000-J7Y7F_1_2105_24759_7006_3	6	Sample 1	Day 3
3M_bc1_M04958_54_000000000-J7Y7F_1_2105_25832_10809_3	3	Sample 1	Day 3
3M_bc1_M04958_54_000000000-J7Y7F_1_2106_12176_20580_3	5	Sample 1	Day 3
3M_bc1_M04958_54_000000000-J7Y7F_1_2106_12698_12054_4	3	Sample 1	Day 3
3M_bc1_M04958_54_000000000-J7Y7F_1_2106_12942_7785_3	5	Sample 1	Day 3
3M_bc1_M04958_54_000000000-J7Y7F_1_2106_15257_13198_3	8	Sample 1	Day 3
3M_bc1_M04958_54_000000000-J7Y7F_1_2106_17563_15987_3	3	Sample 1	Day 3
3M_bc1_M04958_54_000000000-J7Y7F_1_2106_19891_11238_3	8	Sample 1	Day 3
3M_bc1_M04958_54_000000000-J7Y7F_1_2106_20877_11968_3	2	Sample 1	Day 3
3M_bc1_M04958_54_000000000-J7Y7F_1_2106_24369_19812_3	6	Sample 1	Day 3
3M_bc1_M04958_54_000000000-J7Y7F_1_2106_24784_20064_3	5	Sample 1	Day 3
3M_bc1_M04958_54_000000000-J7Y7F_1_2106_26366_13300_3	1	Sample 1	Day 3
3M_bc1_M04958_54_000000000-J7Y7F_1_2106_26821_5018_3	6	Sample 1	Day 3
3M_bc1_M04958_54_000000000-J7Y7F_1_2106_27174_11218_3	2	Sample 1	Day 3
3M_bc1_M04958_54_000000000-J7Y7F_1_2106_28176_12762_3	5	Sample 1	Day 3
3M_bc1_M04958_54_000000000-J7Y7F_1_2107_10704_16711_3	7	Sample 1	Day 3
3M_bc1_M04958_54_000000000-J7Y7F_1_2107_12018_12994_3	3	Sample 1	Day 3
3M_bc1_M04958_54_000000000-J7Y7F_1_2107_12096_12155_3	1	Sample 1	Day 3
3M_bc1_M04958_54_000000000-J7Y7F_1_2107_13232_16946_3	6	Sample 1	Day 3
3M_bc1_M04958_54_000000000-J7Y7F_1_2107_14179_9400_3	7	Sample 1	Day 3
3M_bc1_M04958_54_000000000-J7Y7F_1_2107_15006_12998_3	5	Sample 1	Day 3
3M_bc1_M04958_54_000000000-J7Y7F_1_2107_20217_14640_3	4	Sample 1	Day 3
3M_bc1_M04958_54_000000000-J7Y7F_1_2107_23051_17560_3	4	Sample 1	Day 3
3M_bc1_M04958_54_000000000-J7Y7F_1_2107_8222_16784_3	4	Sample 1	Day 3
3M_bc1_M04958_54_000000000-J7Y7F_1_2107_9496_9812_3	3	Sample 1	Day 3
3M_bc1_M04958_54_000000000-J7Y7F_1_2108_14223_8369_3	5	Sample 1	Day 3
3M_bc1_M04958_54_000000000-J7Y7F_1_2108_16637_19955_3	5	Sample 1	Day 3
3M_bc1_M04958_54_000000000-J7Y7F_1_2108_18293_8342_3	5	Sample 1	Day 3
3M_bc1_M04958_54_000000000-J7Y7F_1_2108_18842_10847_3	5	Sample 1	Day 3
3M_bc1_M04958_54_000000000-J7Y7F_1_2108_23582_21661_3	5	Sample 1	Day 3
3M_bc1_M04958_54_000000000-J7Y7F_1_2108_4861_9263_3	4	Sample 1	Day 3
3M_bc1_M04958_54_000000000-J7Y7F_1_2108_6664_4983_3	6	Sample 1	Day 3
3M_bc1_M04958_54_000000000-J7Y7F_1_2109_10063_15394_3	9	Sample 1	Day 3
3M_bc1_M04958_54_000000000-J7Y7F_1_2109_15151_15159_3	4	Sample 1	Day 3
3M_bc1_M04958_54_000000000-J7Y7F_1_2109_15715_10911_3	3	Sample 1	Day 3
3M_bc1_M04958_54_000000000-J7Y7F_1_2109_15983_14339_3	3	Sample 1	Day 3
3M_bc1_M04958_54_000000000-J7Y7F_1_2109_17012_8918_3	5	Sample 1	Day 3
3M_bc1_M04958_54_000000000-J7Y7F_1_2109_20314_17869_3	3	Sample 1	Day 3
3M_bc1_M04958_54_000000000-J7Y7F_1_2109_22399_15242_3	7	Sample 1	Day 3
3M_bc1_M04958_54_000000000-J7Y7F_1_2109_25502_18402_3	4	Sample 1	Day 3
3M_bc1_M04958_54_000000000-J7Y7F_1_2109_26823_14766_3	5	Sample 1	Day 3
3M_bc1_M04958_54_000000000-J7Y7F_1_2110_10749_16475_3	4	Sample 1	Day 3
3M_bc1_M04958_54_000000000-J7Y7F_1_2110_12089_19299_3	7	Sample 1	Day 3
3M_bc1_M04958_54_000000000-J7Y7F_1_2110_16121_11418_3	3	Sample 1	Day 3
3M_bc1_M04958_54_000000000-J7Y7F_1_2110_17568_11662_3	4	Sample 1	Day 3
3M_bc1_M04958_54_000000000-J7Y7F_1_2110_19317_9825_3	5	Sample 1	Day 3
3M_bc1_M04958_54_000000000-J7Y7F_1_2110_20725_16544_5	4	Sample 1	Day 3
3M_bc1_M04958_54_000000000-J7Y7F_1_2110_25244_14499_3	6	Sample 1	Day 3
3M_bc1_M04958_54_000000000-J7Y7F_1_2111_15516_13433_3	5	Sample 1	Day 3
3M_bc1_M04958_54_000000000-J7Y7F_1_2111_15811_8089_3	5	Sample 1	Day 3
3M_bc1_M04958_54_000000000-J7Y7F_1_2111_16146_14207_3	6	Sample 1	Day 3
3M_bc1_M04958_54_000000000-J7Y7F_1_2111_17990_4589_3	3	Sample 1	Day 3
3M_bc1_M04958_54_000000000-J7Y7F_1_2111_24962_14140_4	4	Sample 1	Day 3
3M_bc1_M04958_54_000000000-J7Y7F_1_2111_4982_5377_3	5	Sample 1	Day 3
3M_bc1_M04958_54_000000000-J7Y7F_1_2111_5460_10312_3	6	Sample 1	Day 3
3M_bc1_M04958_54_000000000-J7Y7F_1_2112_11259_3944_4	2	Sample 1	Day 3
3M_bc1_M04958_54_000000000-J7Y7F_1_2112_12458_7209_3	5	Sample 1	Day 3
3M_bc1_M04958_54_000000000-J7Y7F_1_2112_14499_13536_3	4	Sample 1	Day 3
3M_bc1_M04958_54_000000000-J7Y7F_1_2112_17880_8956_3	4	Sample 1	Day 3
3M_bc1_M04958_54_000000000-J7Y7F_1_2112_23332_11457_3	6	Sample 1	Day 3
3M_bc1_M04958_54_000000000-J7Y7F_1_2112_25270_18027_3	5	Sample 1	Day 3
3M_bc1_M04958_54_000000000-J7Y7F_1_2113_11290_3889_3	4	Sample 1	Day 3
3M_bc1_M04958_54_000000000-J7Y7F_1_2113_13762_7366_3	16	Sample 1	Day 3
3M_bc1_M04958_54_000000000-J7Y7F_1_2113_16723_13116_3	3	Sample 1	Day 3
3M_bc1_M04958_54_000000000-J7Y7F_1_2113_18046_9913_4	2	Sample 1	Day 3
3M_bc1_M04958_54_000000000-J7Y7F_1_2113_18115_19509_3	3	Sample 1	Day 3
3M_bc1_M04958_54_000000000-J7Y7F_1_2113_19184_6263_3	4	Sample 1	Day 3
3M_bc1_M04958_54_000000000-J7Y7F_1_2113_20307_17015_4	4	Sample 1	Day 3
3M_bc1_M04958_54_000000000-J7Y7F_1_2113_21986_12146_4	2	Sample 1	Day 3
3M_bc1_M04958_54_000000000-J7Y7F_1_2113_23090_13398_3	5	Sample 1	Day 3
3M_bc1_M04958_54_000000000-J7Y7F_1_2113_24484_11433_3	4	Sample 1	Day 3
3M_bc1_M04958_54_000000000-J7Y7F_1_2113_26211_12263_3	2	Sample 1	Day 3
3M_bc1_M04958_54_000000000-J7Y7F_1_2114_13923_9622_3	6	Sample 1	Day 3
3M_bc1_M04958_54_000000000-J7Y7F_1_2114_14547_9829_3	4	Sample 1	Day 3
3M_bc1_M04958_54_000000000-J7Y7F_1_2114_21896_7371_3	5	Sample 1	Day 3
3M_bc1_M04958_54_000000000-J7Y7F_1_2114_26108_11778_3	5	Sample 1	Day 3
3M_bc1_M04958_54_000000000-J7Y7F_1_2115_14770_2978_3	6	Sample 1	Day 3
3M_bc1_M04958_54_000000000-J7Y7F_1_2115_15754_6347_3	7	Sample 1	Day 3
3M_bc1_M04958_54_000000000-J7Y7F_1_2115_16308_3969_3	4	Sample 1	Day 3
3M_bc1_M04958_54_000000000-J7Y7F_1_2115_16934_16262_3	5	Sample 1	Day 3
3M_bc1_M04958_54_000000000-J7Y7F_1_2115_17314_12894_3	3	Sample 1	Day 3
3M_bc1_M04958_54_000000000-J7Y7F_1_2115_18170_7105_4	3	Sample 1	Day 3
3M_bc1_M04958_54_000000000-J7Y7F_1_2115_19451_18605_3	8	Sample 1	Day 3
3M_bc1_M04958_54_000000000-J7Y7F_1_2115_20694_11434_3	7	Sample 1	Day 3
3M_bc1_M04958_54_000000000-J7Y7F_1_2115_23603_14664_3	7	Sample 1	Day 3
3M_bc1_M04958_54_000000000-J7Y7F_1_2115_9967_7183_3	5	Sample 1	Day 3
3M_bc1_M04958_54_000000000-J7Y7F_1_2116_12276_8459_3	2	Sample 1	Day 3
3M_bc1_M04958_54_000000000-J7Y7F_1_2116_13630_17215_3	4	Sample 1	Day 3
3M_bc1_M04958_54_000000000-J7Y7F_1_2116_16512_10688_3	5	Sample 1	Day 3
3M_bc1_M04958_54_000000000-J7Y7F_1_2116_16589_13572_3	3	Sample 1	Day 3
3M_bc1_M04958_54_000000000-J7Y7F_1_2116_20998_10239_3	5	Sample 1	Day 3
3M_bc1_M04958_54_000000000-J7Y7F_1_2116_24360_21073_3	4	Sample 1	Day 3
3M_bc1_M04958_54_000000000-J7Y7F_1_2116_7838_11298_3	4	Sample 1	Day 3
3M_bc1_M04958_54_000000000-J7Y7F_1_2117_14665_13656_3	6	Sample 1	Day 3
3M_bc1_M04958_54_000000000-J7Y7F_1_2117_22097_17680_3	2	Sample 1	Day 3
3M_bc1_M04958_54_000000000-J7Y7F_1_2118_10655_14785_3	5	Sample 1	Day 3
3M_bc1_M04958_54_000000000-J7Y7F_1_2118_13943_16117_3	5	Sample 1	Day 3
3M_bc1_M04958_54_000000000-J7Y7F_1_2118_25089_8889_3	6	Sample 1	Day 3
3M_bc1_M04958_54_000000000-J7Y7F_1_2119_13930_20532_3	4	Sample 1	Day 3
3M_bc1_M04958_54_000000000-J7Y7F_1_2119_14509_6752_3	7	Sample 1	Day 3
3M_bc1_M04958_54_000000000-J7Y7F_1_2119_18035_13232_3	6	Sample 1	Day 3
3M_bc1_M04958_54_000000000-J7Y7F_1_2119_23259_21379_3	8	Sample 1	Day 3
3M_bc1_M04958_54_000000000-J7Y7F_1_2119_26041_11760_3	4	Sample 1	Day 3
3P_bc1_M04958_54_000000000-J7Y7F_1_1101_10806_8911_3	5	Sample 1	Day 3
3P_bc1_M04958_54_000000000-J7Y7F_1_1101_11143_11493_5	2	Sample 1	Day 3
3P_bc1_M04958_54_000000000-J7Y7F_1_1101_13255_12271_3	8	Sample 1	Day 3
3P_bc1_M04958_54_000000000-J7Y7F_1_1101_13746_9942_3	8	Sample 1	Day 3
3P_bc1_M04958_54_000000000-J7Y7F_1_1101_14038_15344_8	2	Sample 1	Day 3
3P_bc1_M04958_54_000000000-J7Y7F_1_1101_14357_16153_5	3	Sample 1	Day 3
3P_bc1_M04958_54_000000000-J7Y7F_1_1101_14666_5337_3	7	Sample 1	Day 3
3P_bc1_M04958_54_000000000-J7Y7F_1_1101_15956_17764_3	5	Sample 1	Day 3
3P_bc1_M04958_54_000000000-J7Y7F_1_1101_16161_4488_3	5	Sample 1	Day 3
3P_bc1_M04958_54_000000000-J7Y7F_1_1101_16484_7891_3	6	Sample 1	Day 3
3P_bc1_M04958_54_000000000-J7Y7F_1_1101_17113_8445_6	2	Sample 1	Day 3
3P_bc1_M04958_54_000000000-J7Y7F_1_1101_17127_13098_3	3	Sample 1	Day 3
3P_bc1_M04958_54_000000000-J7Y7F_1_1101_17195_21229_3	6	Sample 1	Day 3
3P_bc1_M04958_54_000000000-J7Y7F_1_1101_17512_7826_4	5	Sample 1	Day 3
3P_bc1_M04958_54_000000000-J7Y7F_1_1101_18837_14875_3	6	Sample 1	Day 3
3P_bc1_M04958_54_000000000-J7Y7F_1_1101_19029_4062_3	7	Sample 1	Day 3
3P_bc1_M04958_54_000000000-J7Y7F_1_1101_19391_5738_3	3	Sample 1	Day 3
3P_bc1_M04958_54_000000000-J7Y7F_1_1101_20098_12099_3	5	Sample 1	Day 3
3P_bc1_M04958_54_000000000-J7Y7F_1_1101_20114_3375_3	3	Sample 1	Day 3
3P_bc1_M04958_54_000000000-J7Y7F_1_1101_20396_17308_3	2	Sample 1	Day 3
3P_bc1_M04958_54_000000000-J7Y7F_1_1101_20593_5848_5	4	Sample 1	Day 3
3P_bc1_M04958_54_000000000-J7Y7F_1_1101_20910_10632_3	5	Sample 1	Day 3
3P_bc1_M04958_54_000000000-J7Y7F_1_1101_21758_14400_3	5	Sample 1	Day 3
3P_bc1_M04958_54_000000000-J7Y7F_1_1101_21790_12008_3	5	Sample 1	Day 3
3P_bc1_M04958_54_000000000-J7Y7F_1_1101_21842_20992_3	5	Sample 1	Day 3
3P_bc1_M04958_54_000000000-J7Y7F_1_1101_22697_9192_3	4	Sample 1	Day 3
3P_bc1_M04958_54_000000000-J7Y7F_1_1101_23603_12943_3	4	Sample 1	Day 3
3P_bc1_M04958_54_000000000-J7Y7F_1_1101_23686_9217_4	2	Sample 1	Day 3
3P_bc1_M04958_54_000000000-J7Y7F_1_1101_23899_21286_3	3	Sample 1	Day 3
3P_bc1_M04958_54_000000000-J7Y7F_1_1101_24152_16207_3	3	Sample 1	Day 3
3P_bc1_M04958_54_000000000-J7Y7F_1_1101_24396_11697_3	6	Sample 1	Day 3
3P_bc1_M04958_54_000000000-J7Y7F_1_1101_24958_9695_5	7	Sample 1	Day 3
3P_bc1_M04958_54_000000000-J7Y7F_1_1101_25425_19439_3	6	Sample 1	Day 3
3P_bc1_M04958_54_000000000-J7Y7F_1_1101_25840_17807_3	5	Sample 1	Day 3
3P_bc1_M04958_54_000000000-J7Y7F_1_1101_25845_17412_3	6	Sample 1	Day 3
3P_bc1_M04958_54_000000000-J7Y7F_1_1101_26480_13507_3	4	Sample 1	Day 3
3P_bc1_M04958_54_000000000-J7Y7F_1_1101_26585_15860_3	6	Sample 1	Day 3
3P_bc1_M04958_54_000000000-J7Y7F_1_1101_27456_8542_3	6	Sample 1	Day 3
3P_bc1_M04958_54_000000000-J7Y7F_1_1101_9589_8625_3	4	Sample 1	Day 3
3P_bc1_M04958_54_000000000-J7Y7F_1_1102_10551_6954_3	5	Sample 1	Day 3
3P_bc1_M04958_54_000000000-J7Y7F_1_1102_10864_14541_4	6	Sample 1	Day 3
3P_bc1_M04958_54_000000000-J7Y7F_1_1102_10903_12474_5	3	Sample 1	Day 3
3P_bc1_M04958_54_000000000-J7Y7F_1_1102_10962_17135_3	4	Sample 1	Day 3
3P_bc1_M04958_54_000000000-J7Y7F_1_1102_11424_11640_3	4	Sample 1	Day 3
3P_bc1_M04958_54_000000000-J7Y7F_1_1102_11527_17264_4	6	Sample 1	Day 3
3P_bc1_M04958_54_000000000-J7Y7F_1_1102_12154_3655_3	6	Sample 1	Day 3
3P_bc1_M04958_54_000000000-J7Y7F_1_1102_13049_13992_3	5	Sample 1	Day 3
3P_bc1_M04958_54_000000000-J7Y7F_1_1102_13738_12219_3	3	Sample 1	Day 3
3P_bc1_M04958_54_000000000-J7Y7F_1_1102_14195_14464_3	6	Sample 1	Day 3
3P_bc1_M04958_54_000000000-J7Y7F_1_1102_14614_21335_3	5	Sample 1	Day 3
3P_bc1_M04958_54_000000000-J7Y7F_1_1102_14684_8747_3	7	Sample 1	Day 3
3P_bc1_M04958_54_000000000-J7Y7F_1_1102_14822_12220_3	3	Sample 1	Day 3
3P_bc1_M04958_54_000000000-J7Y7F_1_1102_15058_5140_6	4	Sample 1	Day 3
3P_bc1_M04958_54_000000000-J7Y7F_1_1102_15114_20214_3	6	Sample 1	Day 3
3P_bc1_M04958_54_000000000-J7Y7F_1_1102_15303_17647_3	8	Sample 1	Day 3
3P_bc1_M04958_54_000000000-J7Y7F_1_1102_15361_6669_5	4	Sample 1	Day 3
3P_bc1_M04958_54_000000000-J7Y7F_1_1102_15938_13552_3	3	Sample 1	Day 3
3P_bc1_M04958_54_000000000-J7Y7F_1_1102_16378_6699_3	3	Sample 1	Day 3
3P_bc1_M04958_54_000000000-J7Y7F_1_1102_16783_14631_3	5	Sample 1	Day 3
3P_bc1_M04958_54_000000000-J7Y7F_1_1102_16893_10174_5	14	Sample 1	Day 3
3P_bc1_M04958_54_000000000-J7Y7F_1_1102_17017_20022_5	4	Sample 1	Day 3
3P_bc1_M04958_54_000000000-J7Y7F_1_1102_17059_13546_3	10	Sample 1	Day 3
3P_bc1_M04958_54_000000000-J7Y7F_1_1102_17076_4509_3	4	Sample 1	Day 3
3P_bc1_M04958_54_000000000-J7Y7F_1_1102_17315_11092_3	5	Sample 1	Day 3
3P_bc1_M04958_54_000000000-J7Y7F_1_1102_17332_8247_3	7	Sample 1	Day 3
3P_bc1_M04958_54_000000000-J7Y7F_1_1102_17495_10262_3	2	Sample 1	Day 3
3P_bc1_M04958_54_000000000-J7Y7F_1_1102_17522_11501_3	9	Sample 1	Day 3
3P_bc1_M04958_54_000000000-J7Y7F_1_1102_17594_17484_3	3	Sample 1	Day 3
3P_bc1_M04958_54_000000000-J7Y7F_1_1102_17659_9903_3	6	Sample 1	Day 3
3P_bc1_M04958_54_000000000-J7Y7F_1_1102_17819_3712_3	4	Sample 1	Day 3
3P_bc1_M04958_54_000000000-J7Y7F_1_1102_17839_10715_3	4	Sample 1	Day 3
3P_bc1_M04958_54_000000000-J7Y7F_1_1102_18188_17814_3	5	Sample 1	Day 3
3P_bc1_M04958_54_000000000-J7Y7F_1_1102_18299_10252_3	6	Sample 1	Day 3
3P_bc1_M04958_54_000000000-J7Y7F_1_1102_18446_9714_3	4	Sample 1	Day 3
3P_bc1_M04958_54_000000000-J7Y7F_1_1102_18976_17013_3	4	Sample 1	Day 3
3P_bc1_M04958_54_000000000-J7Y7F_1_1102_18983_16107_3	8	Sample 1	Day 3
3P_bc1_M04958_54_000000000-J7Y7F_1_1102_19127_12127_3	5	Sample 1	Day 3
3P_bc1_M04958_54_000000000-J7Y7F_1_1102_19618_9250_5	4	Sample 1	Day 3
3P_bc1_M04958_54_000000000-J7Y7F_1_1102_19886_12549_5	6	Sample 1	Day 3
3P_bc1_M04958_54_000000000-J7Y7F_1_1102_20575_10476_3	7	Sample 1	Day 3
3P_bc1_M04958_54_000000000-J7Y7F_1_1102_20946_9717_3	2	Sample 1	Day 3
3P_bc1_M04958_54_000000000-J7Y7F_1_1102_21453_11312_3	4	Sample 1	Day 3
3P_bc1_M04958_54_000000000-J7Y7F_1_1102_21569_5121_4	2	Sample 1	Day 3
3P_bc1_M04958_54_000000000-J7Y7F_1_1102_21938_19563_3	3	Sample 1	Day 3
3P_bc1_M04958_54_000000000-J7Y7F_1_1102_22137_20638_3	5	Sample 1	Day 3
3P_bc1_M04958_54_000000000-J7Y7F_1_1102_22174_3421_5	5	Sample 1	Day 3
3P_bc1_M04958_54_000000000-J7Y7F_1_1102_22255_17335_3	6	Sample 1	Day 3
3P_bc1_M04958_54_000000000-J7Y7F_1_1102_22460_3585_4	6	Sample 1	Day 3
3P_bc1_M04958_54_000000000-J7Y7F_1_1102_22826_8796_3	8	Sample 1	Day 3
3P_bc1_M04958_54_000000000-J7Y7F_1_1102_23146_21302_5	4	Sample 1	Day 3
3P_bc1_M04958_54_000000000-J7Y7F_1_1102_23698_13211_3	6	Sample 1	Day 3
3P_bc1_M04958_54_000000000-J7Y7F_1_1102_23775_22434_3	3	Sample 1	Day 3
3P_bc1_M04958_54_000000000-J7Y7F_1_1102_23782_13662_3	6	Sample 1	Day 3
3P_bc1_M04958_54_000000000-J7Y7F_1_1102_23870_19052_3	6	Sample 1	Day 3
3P_bc1_M04958_54_000000000-J7Y7F_1_1102_24239_4635_4	4	Sample 1	Day 3
3P_bc1_M04958_54_000000000-J7Y7F_1_1102_24799_23261_3	6	Sample 1	Day 3
3P_bc1_M04958_54_000000000-J7Y7F_1_1102_24812_12233_3	4	Sample 1	Day 3
3P_bc1_M04958_54_000000000-J7Y7F_1_1102_25265_22398_3	3	Sample 1	Day 3
3P_bc1_M04958_54_000000000-J7Y7F_1_1102_25551_8482_3	3	Sample 1	Day 3
3P_bc1_M04958_54_000000000-J7Y7F_1_1102_25819_8690_3	5	Sample 1	Day 3
3P_bc1_M04958_54_000000000-J7Y7F_1_1102_25903_12510_3	3	Sample 1	Day 3
3P_bc1_M04958_54_000000000-J7Y7F_1_1102_26051_22344_3	11	Sample 1	Day 3
3P_bc1_M04958_54_000000000-J7Y7F_1_1102_26132_16499_5	5	Sample 1	Day 3
3P_bc1_M04958_54_000000000-J7Y7F_1_1102_26507_13743_3	5	Sample 1	Day 3
3P_bc1_M04958_54_000000000-J7Y7F_1_1102_26594_6134_3	3	Sample 1	Day 3
3P_bc1_M04958_54_000000000-J7Y7F_1_1102_27149_20855_3	4	Sample 1	Day 3
3P_bc1_M04958_54_000000000-J7Y7F_1_1102_27574_10115_3	4	Sample 1	Day 3
3P_bc1_M04958_54_000000000-J7Y7F_1_1102_27712_9802_4	5	Sample 1	Day 3
3P_bc1_M04958_54_000000000-J7Y7F_1_1102_27979_18214_3	2	Sample 1	Day 3
3P_bc1_M04958_54_000000000-J7Y7F_1_1102_28423_12902_3	10	Sample 1	Day 3
3P_bc1_M04958_54_000000000-J7Y7F_1_1102_6775_3498_3	4	Sample 1	Day 3
3P_bc1_M04958_54_000000000-J7Y7F_1_1102_8020_4180_3	4	Sample 1	Day 3
3P_bc1_M04958_54_000000000-J7Y7F_1_1102_8048_5086_3	8	Sample 1	Day 3
3P_bc1_M04958_54_000000000-J7Y7F_1_1102_8299_17132_6	4	Sample 1	Day 3
3P_bc1_M04958_54_000000000-J7Y7F_1_1102_8451_10841_3	4	Sample 1	Day 3
3P_bc1_M04958_54_000000000-J7Y7F_1_1102_8644_5306_3	4	Sample 1	Day 3
3P_bc1_M04958_54_000000000-J7Y7F_1_1102_9163_13651_4	4	Sample 1	Day 3
3P_bc1_M04958_54_000000000-J7Y7F_1_1102_9245_15253_3	7	Sample 1	Day 3
3P_bc1_M04958_54_000000000-J7Y7F_1_1102_9865_9611_4	4	Sample 1	Day 3
3P_bc1_M04958_54_000000000-J7Y7F_1_1102_9922_10633_5	2	Sample 1	Day 3
3P_bc1_M04958_54_000000000-J7Y7F_1_1103_11723_8687_3	4	Sample 1	Day 3
3P_bc1_M04958_54_000000000-J7Y7F_1_1103_11801_8069_3	5	Sample 1	Day 3
3P_bc1_M04958_54_000000000-J7Y7F_1_1103_12437_9735_3	8	Sample 1	Day 3
3P_bc1_M04958_54_000000000-J7Y7F_1_1103_12908_9282_3	9	Sample 1	Day 3
3P_bc1_M04958_54_000000000-J7Y7F_1_1103_12970_9227_3	4	Sample 1	Day 3
3P_bc1_M04958_54_000000000-J7Y7F_1_1103_12983_9422_3	7	Sample 1	Day 3
3P_bc1_M04958_54_000000000-J7Y7F_1_1103_13083_4168_3	6	Sample 1	Day 3
3P_bc1_M04958_54_000000000-J7Y7F_1_1103_13346_14374_5	6	Sample 1	Day 3
3P_bc1_M04958_54_000000000-J7Y7F_1_1103_14035_13945_3	5	Sample 1	Day 3
3P_bc1_M04958_54_000000000-J7Y7F_1_1103_14098_16717_3	3	Sample 1	Day 3
3P_bc1_M04958_54_000000000-J7Y7F_1_1103_14451_10399_3	6	Sample 1	Day 3
3P_bc1_M04958_54_000000000-J7Y7F_1_1103_14735_12987_5	6	Sample 1	Day 3
3P_bc1_M04958_54_000000000-J7Y7F_1_1103_14857_18386_3	7	Sample 1	Day 3
3P_bc1_M04958_54_000000000-J7Y7F_1_1103_15308_13826_3	8	Sample 1	Day 3
3P_bc1_M04958_54_000000000-J7Y7F_1_1103_15655_23241_3	8	Sample 1	Day 3
3P_bc1_M04958_54_000000000-J7Y7F_1_1103_15769_5826_3	5	Sample 1	Day 3
3P_bc1_M04958_54_000000000-J7Y7F_1_1103_15795_16555_3	7	Sample 1	Day 3
3P_bc1_M04958_54_000000000-J7Y7F_1_1103_15975_13103_3	4	Sample 1	Day 3
3P_bc1_M04958_54_000000000-J7Y7F_1_1103_16122_14492_3	5	Sample 1	Day 3
3P_bc1_M04958_54_000000000-J7Y7F_1_1103_16174_6465_4	5	Sample 1	Day 3
3P_bc1_M04958_54_000000000-J7Y7F_1_1103_16177_18044_3	5	Sample 1	Day 3
3P_bc1_M04958_54_000000000-J7Y7F_1_1103_16239_10072_6	4	Sample 1	Day 3
3P_bc1_M04958_54_000000000-J7Y7F_1_1103_16627_18585_3	3	Sample 1	Day 3
3P_bc1_M04958_54_000000000-J7Y7F_1_1103_16646_20940_3	3	Sample 1	Day 3
3P_bc1_M04958_54_000000000-J7Y7F_1_1103_17058_16351_3	6	Sample 1	Day 3
3P_bc1_M04958_54_000000000-J7Y7F_1_1103_17074_12568_3	4	Sample 1	Day 3
3P_bc1_M04958_54_000000000-J7Y7F_1_1103_17164_17374_4	2	Sample 1	Day 3
3P_bc1_M04958_54_000000000-J7Y7F_1_1103_17222_7335_3	8	Sample 1	Day 3
3P_bc1_M04958_54_000000000-J7Y7F_1_1103_17299_7581_3	4	Sample 1	Day 3
3P_bc1_M04958_54_000000000-J7Y7F_1_1103_17397_5393_3	3	Sample 1	Day 3
3P_bc1_M04958_54_000000000-J7Y7F_1_1103_17561_14616_4	5	Sample 1	Day 3
3P_bc1_M04958_54_000000000-J7Y7F_1_1103_17702_12503_3	5	Sample 1	Day 3
3P_bc1_M04958_54_000000000-J7Y7F_1_1103_17924_12492_3	2	Sample 1	Day 3
3P_bc1_M04958_54_000000000-J7Y7F_1_1103_18477_18186_3	7	Sample 1	Day 3
3P_bc1_M04958_54_000000000-J7Y7F_1_1103_18551_6766_3	5	Sample 1	Day 3
3P_bc1_M04958_54_000000000-J7Y7F_1_1103_18648_9843_5	4	Sample 1	Day 3
3P_bc1_M04958_54_000000000-J7Y7F_1_1103_18859_9333_3	3	Sample 1	Day 3
3P_bc1_M04958_54_000000000-J7Y7F_1_1103_19258_14471_3	3	Sample 1	Day 3
3P_bc1_M04958_54_000000000-J7Y7F_1_1103_19349_14558_3	7	Sample 1	Day 3
3P_bc1_M04958_54_000000000-J7Y7F_1_1103_20000_17877_3	5	Sample 1	Day 3
3P_bc1_M04958_54_000000000-J7Y7F_1_1103_20227_3697_3	4	Sample 1	Day 3
3P_bc1_M04958_54_000000000-J7Y7F_1_1103_20254_3261_3	7	Sample 1	Day 3
3P_bc1_M04958_54_000000000-J7Y7F_1_1103_20316_4545_3	5	Sample 1	Day 3
3P_bc1_M04958_54_000000000-J7Y7F_1_1103_20517_6891_3	6	Sample 1	Day 3
3P_bc1_M04958_54_000000000-J7Y7F_1_1103_20591_8118_5	1	Sample 1	Day 3
3P_bc1_M04958_54_000000000-J7Y7F_1_1103_20795_4911_3	5	Sample 1	Day 3
3P_bc1_M04958_54_000000000-J7Y7F_1_1103_21207_19329_3	3	Sample 1	Day 3
3P_bc1_M04958_54_000000000-J7Y7F_1_1103_21503_10674_3	4	Sample 1	Day 3
3P_bc1_M04958_54_000000000-J7Y7F_1_1103_21772_7422_3	2	Sample 1	Day 3
3P_bc1_M04958_54_000000000-J7Y7F_1_1103_21858_16569_3	4	Sample 1	Day 3
3P_bc1_M04958_54_000000000-J7Y7F_1_1103_21910_12226_3	7	Sample 1	Day 3
3P_bc1_M04958_54_000000000-J7Y7F_1_1103_22227_5323_3	9	Sample 1	Day 3
3P_bc1_M04958_54_000000000-J7Y7F_1_1103_22333_13041_3	2	Sample 1	Day 3
3P_bc1_M04958_54_000000000-J7Y7F_1_1103_22467_7414_3	7	Sample 1	Day 3
3P_bc1_M04958_54_000000000-J7Y7F_1_1103_22482_14331_3	9	Sample 1	Day 3
3P_bc1_M04958_54_000000000-J7Y7F_1_1103_22683_18921_3	6	Sample 1	Day 3
3P_bc1_M04958_54_000000000-J7Y7F_1_1103_22688_5578_5	4	Sample 1	Day 3
3P_bc1_M04958_54_000000000-J7Y7F_1_1103_22768_12196_3	3	Sample 1	Day 3
3P_bc1_M04958_54_000000000-J7Y7F_1_1103_22788_9109_3	4	Sample 1	Day 3
3P_bc1_M04958_54_000000000-J7Y7F_1_1103_23169_15446_3	4	Sample 1	Day 3
3P_bc1_M04958_54_000000000-J7Y7F_1_1103_23520_24399_3	7	Sample 1	Day 3
3P_bc1_M04958_54_000000000-J7Y7F_1_1103_23638_3540_3	6	Sample 1	Day 3
3P_bc1_M04958_54_000000000-J7Y7F_1_1103_23982_18683_3	4	Sample 1	Day 3
3P_bc1_M04958_54_000000000-J7Y7F_1_1103_24424_22341_3	7	Sample 1	Day 3
3P_bc1_M04958_54_000000000-J7Y7F_1_1103_24568_23121_3	2	Sample 1	Day 3
3P_bc1_M04958_54_000000000-J7Y7F_1_1103_24774_6511_3	6	Sample 1	Day 3
3P_bc1_M04958_54_000000000-J7Y7F_1_1103_24826_12573_3	6	Sample 1	Day 3
3P_bc1_M04958_54_000000000-J7Y7F_1_1103_24829_17839_3	4	Sample 1	Day 3
3P_bc1_M04958_54_000000000-J7Y7F_1_1103_25411_11724_3	4	Sample 1	Day 3
3P_bc1_M04958_54_000000000-J7Y7F_1_1103_25587_21187_3	5	Sample 1	Day 3
3P_bc1_M04958_54_000000000-J7Y7F_1_1103_25587_4834_3	8	Sample 1	Day 3
3P_bc1_M04958_54_000000000-J7Y7F_1_1103_25618_13335_3	5	Sample 1	Day 3
3P_bc1_M04958_54_000000000-J7Y7F_1_1103_26278_5635_3	4	Sample 1	Day 3
3P_bc1_M04958_54_000000000-J7Y7F_1_1103_27221_13341_3	2	Sample 1	Day 3
3P_bc1_M04958_54_000000000-J7Y7F_1_1103_27779_11287_3	5	Sample 1	Day 3
3P_bc1_M04958_54_000000000-J7Y7F_1_1103_27789_10333_5	3	Sample 1	Day 3
3P_bc1_M04958_54_000000000-J7Y7F_1_1103_28616_15110_3	7	Sample 1	Day 3
3P_bc1_M04958_54_000000000-J7Y7F_1_1103_6799_8382_5	5	Sample 1	Day 3
3P_bc1_M04958_54_000000000-J7Y7F_1_1103_8151_5469_3	4	Sample 1	Day 3
3P_bc1_M04958_54_000000000-J7Y7F_1_1103_8225_7434_3	5	Sample 1	Day 3
3P_bc1_M04958_54_000000000-J7Y7F_1_1103_8239_6550_3	2	Sample 1	Day 3
3P_bc1_M04958_54_000000000-J7Y7F_1_1103_9050_19613_3	8	Sample 1	Day 3
3P_bc1_M04958_54_000000000-J7Y7F_1_1104_10334_2907_3	5	Sample 1	Day 3
3P_bc1_M04958_54_000000000-J7Y7F_1_1104_10353_18126_4	3	Sample 1	Day 3
3P_bc1_M04958_54_000000000-J7Y7F_1_1104_10651_19752_3	4	Sample 1	Day 3
3P_bc1_M04958_54_000000000-J7Y7F_1_1104_11917_11570_3	4	Sample 1	Day 3
3P_bc1_M04958_54_000000000-J7Y7F_1_1104_12543_13788_3	3	Sample 1	Day 3
3P_bc1_M04958_54_000000000-J7Y7F_1_1104_12747_19716_5	4	Sample 1	Day 3
3P_bc1_M04958_54_000000000-J7Y7F_1_1104_12885_20684_3	4	Sample 1	Day 3
3P_bc1_M04958_54_000000000-J7Y7F_1_1104_12928_14111_3	6	Sample 1	Day 3
3P_bc1_M04958_54_000000000-J7Y7F_1_1104_13028_13148_3	6	Sample 1	Day 3
3P_bc1_M04958_54_000000000-J7Y7F_1_1104_13494_12986_3	2	Sample 1	Day 3
3P_bc1_M04958_54_000000000-J7Y7F_1_1104_13622_11852_3	5	Sample 1	Day 3
3P_bc1_M04958_54_000000000-J7Y7F_1_1104_13788_9040_3	6	Sample 1	Day 3
3P_bc1_M04958_54_000000000-J7Y7F_1_1104_13842_16596_3	5	Sample 1	Day 3
3P_bc1_M04958_54_000000000-J7Y7F_1_1104_13911_3538_3	7	Sample 1	Day 3
3P_bc1_M04958_54_000000000-J7Y7F_1_1104_13963_10903_3	4	Sample 1	Day 3
3P_bc1_M04958_54_000000000-J7Y7F_1_1104_14047_12094_3	7	Sample 1	Day 3
3P_bc1_M04958_54_000000000-J7Y7F_1_1104_14121_5545_4	8	Sample 1	Day 3
3P_bc1_M04958_54_000000000-J7Y7F_1_1104_14776_3295_3	5	Sample 1	Day 3
3P_bc1_M04958_54_000000000-J7Y7F_1_1104_15192_15187_3	4	Sample 1	Day 3
3P_bc1_M04958_54_000000000-J7Y7F_1_1104_15459_6843_3	8	Sample 1	Day 3
3P_bc1_M04958_54_000000000-J7Y7F_1_1104_15503_6972_3	3	Sample 1	Day 3
3P_bc1_M04958_54_000000000-J7Y7F_1_1104_15629_18369_3	4	Sample 1	Day 3
3P_bc1_M04958_54_000000000-J7Y7F_1_1104_16144_18729_3	4	Sample 1	Day 3
3P_bc1_M04958_54_000000000-J7Y7F_1_1104_17004_13782_5	6	Sample 1	Day 3
3P_bc1_M04958_54_000000000-J7Y7F_1_1104_17018_18903_3	3	Sample 1	Day 3
3P_bc1_M04958_54_000000000-J7Y7F_1_1104_17240_20686_3	5	Sample 1	Day 3
3P_bc1_M04958_54_000000000-J7Y7F_1_1104_17419_5999_3	6	Sample 1	Day 3
3P_bc1_M04958_54_000000000-J7Y7F_1_1104_17846_9284_3	6	Sample 1	Day 3
3P_bc1_M04958_54_000000000-J7Y7F_1_1104_17865_2169_3	6	Sample 1	Day 3
3P_bc1_M04958_54_000000000-J7Y7F_1_1104_18190_20053_3	6	Sample 1	Day 3
3P_bc1_M04958_54_000000000-J7Y7F_1_1104_18291_13630_3	4	Sample 1	Day 3
3P_bc1_M04958_54_000000000-J7Y7F_1_1104_18834_12198_3	2	Sample 1	Day 3
3P_bc1_M04958_54_000000000-J7Y7F_1_1104_19062_18061_3	3	Sample 1	Day 3
3P_bc1_M04958_54_000000000-J7Y7F_1_1104_19174_18716_4	4	Sample 1	Day 3
3P_bc1_M04958_54_000000000-J7Y7F_1_1104_19353_16825_7	5	Sample 1	Day 3
3P_bc1_M04958_54_000000000-J7Y7F_1_1104_19378_3826_3	5	Sample 1	Day 3
3P_bc1_M04958_54_000000000-J7Y7F_1_1104_19390_20918_3	5	Sample 1	Day 3
3P_bc1_M04958_54_000000000-J7Y7F_1_1104_19602_13392_3	4	Sample 1	Day 3
3P_bc1_M04958_54_000000000-J7Y7F_1_1104_19907_15648_3	5	Sample 1	Day 3
3P_bc1_M04958_54_000000000-J7Y7F_1_1104_20061_16514_3	6	Sample 1	Day 3
3P_bc1_M04958_54_000000000-J7Y7F_1_1104_20158_9482_3	6	Sample 1	Day 3
3P_bc1_M04958_54_000000000-J7Y7F_1_1104_20316_14775_4	2	Sample 1	Day 3
3P_bc1_M04958_54_000000000-J7Y7F_1_1104_20666_14939_3	3	Sample 1	Day 3
3P_bc1_M04958_54_000000000-J7Y7F_1_1104_20699_4980_3	13	Sample 1	Day 3
3P_bc1_M04958_54_000000000-J7Y7F_1_1104_20841_5300_4	4	Sample 1	Day 3
3P_bc1_M04958_54_000000000-J7Y7F_1_1104_21140_3653_3	3	Sample 1	Day 3
3P_bc1_M04958_54_000000000-J7Y7F_1_1104_21411_3796_3	4	Sample 1	Day 3
3P_bc1_M04958_54_000000000-J7Y7F_1_1104_21633_16828_3	4	Sample 1	Day 3
3P_bc1_M04958_54_000000000-J7Y7F_1_1104_21660_15240_5	3	Sample 1	Day 3
3P_bc1_M04958_54_000000000-J7Y7F_1_1104_21877_15139_3	3	Sample 1	Day 3
3P_bc1_M04958_54_000000000-J7Y7F_1_1104_21898_7267_3	10	Sample 1	Day 3
3P_bc1_M04958_54_000000000-J7Y7F_1_1104_21906_12620_3	4	Sample 1	Day 3
3P_bc1_M04958_54_000000000-J7Y7F_1_1104_22046_18985_3	8	Sample 1	Day 3
3P_bc1_M04958_54_000000000-J7Y7F_1_1104_22304_8390_3	1	Sample 1	Day 3
3P_bc1_M04958_54_000000000-J7Y7F_1_1104_22539_7251_3	5	Sample 1	Day 3
3P_bc1_M04958_54_000000000-J7Y7F_1_1104_22855_13007_3	2	Sample 1	Day 3
3P_bc1_M04958_54_000000000-J7Y7F_1_1104_23335_16781_3	10	Sample 1	Day 3
3P_bc1_M04958_54_000000000-J7Y7F_1_1104_23459_21372_3	7	Sample 1	Day 3
3P_bc1_M04958_54_000000000-J7Y7F_1_1104_23490_13326_3	3	Sample 1	Day 3
3P_bc1_M04958_54_000000000-J7Y7F_1_1104_23985_7998_3	4	Sample 1	Day 3
3P_bc1_M04958_54_000000000-J7Y7F_1_1104_24227_17235_3	4	Sample 1	Day 3
3P_bc1_M04958_54_000000000-J7Y7F_1_1104_24274_8946_3	8	Sample 1	Day 3
3P_bc1_M04958_54_000000000-J7Y7F_1_1104_24383_7729_4	4	Sample 1	Day 3
3P_bc1_M04958_54_000000000-J7Y7F_1_1104_24593_9539_4	6	Sample 1	Day 3
3P_bc1_M04958_54_000000000-J7Y7F_1_1104_25258_12062_3	9	Sample 1	Day 3
3P_bc1_M04958_54_000000000-J7Y7F_1_1104_25384_19821_3	17	Sample 1	Day 3
3P_bc1_M04958_54_000000000-J7Y7F_1_1104_26417_10030_3	8	Sample 1	Day 3
3P_bc1_M04958_54_000000000-J7Y7F_1_1104_26731_19056_3	8	Sample 1	Day 3
3P_bc1_M04958_54_000000000-J7Y7F_1_1104_26994_7744_3	2	Sample 1	Day 3
3P_bc1_M04958_54_000000000-J7Y7F_1_1104_27608_9034_3	7	Sample 1	Day 3
3P_bc1_M04958_54_000000000-J7Y7F_1_1104_28320_15399_3	5	Sample 1	Day 3
3P_bc1_M04958_54_000000000-J7Y7F_1_1104_28392_13600_3	6	Sample 1	Day 3
3P_bc1_M04958_54_000000000-J7Y7F_1_1104_28625_10177_3	5	Sample 1	Day 3
3P_bc1_M04958_54_000000000-J7Y7F_1_1104_29640_13073_5	5	Sample 1	Day 3
3P_bc1_M04958_54_000000000-J7Y7F_1_1104_8373_8250_4	2	Sample 1	Day 3
3P_bc1_M04958_54_000000000-J7Y7F_1_1104_8445_10514_5	3	Sample 1	Day 3
3P_bc1_M04958_54_000000000-J7Y7F_1_1104_8728_12125_3	5	Sample 1	Day 3
3P_bc1_M04958_54_000000000-J7Y7F_1_1104_9485_4985_3	6	Sample 1	Day 3
3P_bc1_M04958_54_000000000-J7Y7F_1_1104_9762_7064_3	8	Sample 1	Day 3
3P_bc1_M04958_54_000000000-J7Y7F_1_1105_10181_9496_4	4	Sample 1	Day 3
3P_bc1_M04958_54_000000000-J7Y7F_1_1105_11021_5676_5	5	Sample 1	Day 3
3P_bc1_M04958_54_000000000-J7Y7F_1_1105_13100_4697_3	5	Sample 1	Day 3
3P_bc1_M04958_54_000000000-J7Y7F_1_1105_13210_7891_5	5	Sample 1	Day 3
3P_bc1_M04958_54_000000000-J7Y7F_1_1105_13987_16006_3	5	Sample 1	Day 3
3P_bc1_M04958_54_000000000-J7Y7F_1_1105_14027_12752_3	9	Sample 1	Day 3
3P_bc1_M04958_54_000000000-J7Y7F_1_1105_14125_18880_3	5	Sample 1	Day 3
3P_bc1_M04958_54_000000000-J7Y7F_1_1105_14393_14072_4	4	Sample 1	Day 3
3P_bc1_M04958_54_000000000-J7Y7F_1_1105_14587_9095_3	4	Sample 1	Day 3
3P_bc1_M04958_54_000000000-J7Y7F_1_1105_14685_2364_3	4	Sample 1	Day 3
3P_bc1_M04958_54_000000000-J7Y7F_1_1105_14985_10962_3	4	Sample 1	Day 3
3P_bc1_M04958_54_000000000-J7Y7F_1_1105_15653_20805_3	4	Sample 1	Day 3
3P_bc1_M04958_54_000000000-J7Y7F_1_1105_15774_3923_3	4	Sample 1	Day 3
3P_bc1_M04958_54_000000000-J7Y7F_1_1105_16171_4020_3	4	Sample 1	Day 3
3P_bc1_M04958_54_000000000-J7Y7F_1_1105_16432_15881_3	6	Sample 1	Day 3
3P_bc1_M04958_54_000000000-J7Y7F_1_1105_16695_19071_5	5	Sample 1	Day 3
3P_bc1_M04958_54_000000000-J7Y7F_1_1105_17311_20178_4	2	Sample 1	Day 3
3P_bc1_M04958_54_000000000-J7Y7F_1_1105_17391_11660_5	4	Sample 1	Day 3
3P_bc1_M04958_54_000000000-J7Y7F_1_1105_17560_7725_3	6	Sample 1	Day 3
3P_bc1_M04958_54_000000000-J7Y7F_1_1105_18282_9920_3	10	Sample 1	Day 3
3P_bc1_M04958_54_000000000-J7Y7F_1_1105_18992_22238_3	5	Sample 1	Day 3
3P_bc1_M04958_54_000000000-J7Y7F_1_1105_19888_20681_3	5	Sample 1	Day 3
3P_bc1_M04958_54_000000000-J7Y7F_1_1105_19942_11966_3	6	Sample 1	Day 3
3P_bc1_M04958_54_000000000-J7Y7F_1_1105_20231_10042_3	6	Sample 1	Day 3
3P_bc1_M04958_54_000000000-J7Y7F_1_1105_20411_3824_4	6	Sample 1	Day 3
3P_bc1_M04958_54_000000000-J7Y7F_1_1105_20660_12020_3	7	Sample 1	Day 3
3P_bc1_M04958_54_000000000-J7Y7F_1_1105_20740_13590_3	3	Sample 1	Day 3
3P_bc1_M04958_54_000000000-J7Y7F_1_1105_21136_13359_4	5	Sample 1	Day 3
3P_bc1_M04958_54_000000000-J7Y7F_1_1105_21317_14423_3	4	Sample 1	Day 3
3P_bc1_M04958_54_000000000-J7Y7F_1_1105_21360_12492_3	8	Sample 1	Day 3
3P_bc1_M04958_54_000000000-J7Y7F_1_1105_21434_17584_3	3	Sample 1	Day 3
3P_bc1_M04958_54_000000000-J7Y7F_1_1105_21588_16866_3	3	Sample 1	Day 3
3P_bc1_M04958_54_000000000-J7Y7F_1_1105_21855_3661_3	4	Sample 1	Day 3
3P_bc1_M04958_54_000000000-J7Y7F_1_1105_21856_11122_4	2	Sample 1	Day 3
3P_bc1_M04958_54_000000000-J7Y7F_1_1105_22346_19997_3	6	Sample 1	Day 3
3P_bc1_M04958_54_000000000-J7Y7F_1_1105_23603_18485_3	7	Sample 1	Day 3
3P_bc1_M04958_54_000000000-J7Y7F_1_1105_23965_7068_3	4	Sample 1	Day 3
3P_bc1_M04958_54_000000000-J7Y7F_1_1105_23980_14726_3	2	Sample 1	Day 3
3P_bc1_M04958_54_000000000-J7Y7F_1_1105_24268_16685_3	5	Sample 1	Day 3
3P_bc1_M04958_54_000000000-J7Y7F_1_1105_24402_9776_3	4	Sample 1	Day 3
3P_bc1_M04958_54_000000000-J7Y7F_1_1105_24722_8035_3	6	Sample 1	Day 3
3P_bc1_M04958_54_000000000-J7Y7F_1_1105_25230_6572_4	3	Sample 1	Day 3
3P_bc1_M04958_54_000000000-J7Y7F_1_1105_25295_18863_4	5	Sample 1	Day 3
3P_bc1_M04958_54_000000000-J7Y7F_1_1105_25566_4338_3	4	Sample 1	Day 3
3P_bc1_M04958_54_000000000-J7Y7F_1_1105_25594_18392_5	5	Sample 1	Day 3
3P_bc1_M04958_54_000000000-J7Y7F_1_1105_25629_5303_3	6	Sample 1	Day 3
3P_bc1_M04958_54_000000000-J7Y7F_1_1105_25636_15307_3	4	Sample 1	Day 3
3P_bc1_M04958_54_000000000-J7Y7F_1_1105_26343_21086_3	4	Sample 1	Day 3
3P_bc1_M04958_54_000000000-J7Y7F_1_1105_26548_16105_5	8	Sample 1	Day 3
3P_bc1_M04958_54_000000000-J7Y7F_1_1105_27074_8409_3	3	Sample 1	Day 3
3P_bc1_M04958_54_000000000-J7Y7F_1_1105_27090_10550_3	5	Sample 1	Day 3
3P_bc1_M04958_54_000000000-J7Y7F_1_1105_27481_13152_3	5	Sample 1	Day 3
3P_bc1_M04958_54_000000000-J7Y7F_1_1105_27648_15042_3	3	Sample 1	Day 3
3P_bc1_M04958_54_000000000-J7Y7F_1_1105_28351_16449_3	4	Sample 1	Day 3
3P_bc1_M04958_54_000000000-J7Y7F_1_1105_28544_18159_3	7	Sample 1	Day 3
3P_bc1_M04958_54_000000000-J7Y7F_1_1105_28638_16712_3	6	Sample 1	Day 3
3P_bc1_M04958_54_000000000-J7Y7F_1_1105_28875_11546_3	8	Sample 1	Day 3
3P_bc1_M04958_54_000000000-J7Y7F_1_1105_4988_8278_3	4	Sample 1	Day 3
3P_bc1_M04958_54_000000000-J7Y7F_1_1105_6578_13251_3	3	Sample 1	Day 3
3P_bc1_M04958_54_000000000-J7Y7F_1_1105_6950_18011_3	4	Sample 1	Day 3
3P_bc1_M04958_54_000000000-J7Y7F_1_1105_7228_14793_3	3	Sample 1	Day 3
3P_bc1_M04958_54_000000000-J7Y7F_1_1105_7532_9516_3	3	Sample 1	Day 3
3P_bc1_M04958_54_000000000-J7Y7F_1_1105_8048_8763_3	4	Sample 1	Day 3
3P_bc1_M04958_54_000000000-J7Y7F_1_1105_9100_2410_3	5	Sample 1	Day 3
3P_bc1_M04958_54_000000000-J7Y7F_1_1105_9987_16271_3	6	Sample 1	Day 3
3P_bc1_M04958_54_000000000-J7Y7F_1_1106_10708_13792_3	4	Sample 1	Day 3
3P_bc1_M04958_54_000000000-J7Y7F_1_1106_10950_9530_3	4	Sample 1	Day 3
3P_bc1_M04958_54_000000000-J7Y7F_1_1106_11216_11079_3	6	Sample 1	Day 3
3P_bc1_M04958_54_000000000-J7Y7F_1_1106_11490_3156_3	4	Sample 1	Day 3
3P_bc1_M04958_54_000000000-J7Y7F_1_1106_11854_7201_3	5	Sample 1	Day 3
3P_bc1_M04958_54_000000000-J7Y7F_1_1106_12289_3264_5	5	Sample 1	Day 3
3P_bc1_M04958_54_000000000-J7Y7F_1_1106_12601_9060_3	7	Sample 1	Day 3
3P_bc1_M04958_54_000000000-J7Y7F_1_1106_12703_10594_3	7	Sample 1	Day 3
3P_bc1_M04958_54_000000000-J7Y7F_1_1106_13786_10285_3	2	Sample 1	Day 3
3P_bc1_M04958_54_000000000-J7Y7F_1_1106_13953_19936_5	4	Sample 1	Day 3
3P_bc1_M04958_54_000000000-J7Y7F_1_1106_14013_12820_3	5	Sample 1	Day 3
3P_bc1_M04958_54_000000000-J7Y7F_1_1106_14098_9210_3	7	Sample 1	Day 3
3P_bc1_M04958_54_000000000-J7Y7F_1_1106_14600_18344_3	5	Sample 1	Day 3
3P_bc1_M04958_54_000000000-J7Y7F_1_1106_14607_8489_6	4	Sample 1	Day 3
3P_bc1_M04958_54_000000000-J7Y7F_1_1106_14629_14235_3	4	Sample 1	Day 3
3P_bc1_M04958_54_000000000-J7Y7F_1_1106_14903_16673_3	6	Sample 1	Day 3
3P_bc1_M04958_54_000000000-J7Y7F_1_1106_14914_17026_3	6	Sample 1	Day 3
3P_bc1_M04958_54_000000000-J7Y7F_1_1106_15045_19242_3	4	Sample 1	Day 3
3P_bc1_M04958_54_000000000-J7Y7F_1_1106_15143_8148_3	4	Sample 1	Day 3
3P_bc1_M04958_54_000000000-J7Y7F_1_1106_15268_15935_3	4	Sample 1	Day 3
3P_bc1_M04958_54_000000000-J7Y7F_1_1106_16131_8382_3	7	Sample 1	Day 3
3P_bc1_M04958_54_000000000-J7Y7F_1_1106_16156_11412_4	4	Sample 1	Day 3
3P_bc1_M04958_54_000000000-J7Y7F_1_1106_16336_12401_3	10	Sample 1	Day 3
3P_bc1_M04958_54_000000000-J7Y7F_1_1106_16985_7820_3	6	Sample 1	Day 3
3P_bc1_M04958_54_000000000-J7Y7F_1_1106_17165_6098_3	4	Sample 1	Day 3
3P_bc1_M04958_54_000000000-J7Y7F_1_1106_17428_10000_3	7	Sample 1	Day 3
3P_bc1_M04958_54_000000000-J7Y7F_1_1106_17951_8718_3	3	Sample 1	Day 3
3P_bc1_M04958_54_000000000-J7Y7F_1_1106_18221_5915_4	4	Sample 1	Day 3
3P_bc1_M04958_54_000000000-J7Y7F_1_1106_18274_12048_3	5	Sample 1	Day 3
3P_bc1_M04958_54_000000000-J7Y7F_1_1106_18340_14922_3	5	Sample 1	Day 3
3P_bc1_M04958_54_000000000-J7Y7F_1_1106_18693_3866_3	6	Sample 1	Day 3
3P_bc1_M04958_54_000000000-J7Y7F_1_1106_19113_20847_3	9	Sample 1	Day 3
3P_bc1_M04958_54_000000000-J7Y7F_1_1106_19391_6636_3	6	Sample 1	Day 3
3P_bc1_M04958_54_000000000-J7Y7F_1_1106_19434_4670_3	5	Sample 1	Day 3
3P_bc1_M04958_54_000000000-J7Y7F_1_1106_19662_13544_3	6	Sample 1	Day 3
3P_bc1_M04958_54_000000000-J7Y7F_1_1106_19689_16913_3	4	Sample 1	Day 3
3P_bc1_M04958_54_000000000-J7Y7F_1_1106_19843_13557_5	6	Sample 1	Day 3
3P_bc1_M04958_54_000000000-J7Y7F_1_1106_20050_16801_4	3	Sample 1	Day 3
3P_bc1_M04958_54_000000000-J7Y7F_1_1106_20201_7853_3	5	Sample 1	Day 3
3P_bc1_M04958_54_000000000-J7Y7F_1_1106_20383_21696_3	9	Sample 1	Day 3
3P_bc1_M04958_54_000000000-J7Y7F_1_1106_20584_19948_3	5	Sample 1	Day 3
3P_bc1_M04958_54_000000000-J7Y7F_1_1106_20678_4082_3	5	Sample 1	Day 3
3P_bc1_M04958_54_000000000-J7Y7F_1_1106_20731_22701_3	4	Sample 1	Day 3
3P_bc1_M04958_54_000000000-J7Y7F_1_1106_20915_8297_3	6	Sample 1	Day 3
3P_bc1_M04958_54_000000000-J7Y7F_1_1106_20969_19671_4	3	Sample 1	Day 3
3P_bc1_M04958_54_000000000-J7Y7F_1_1106_21225_12402_3	5	Sample 1	Day 3
3P_bc1_M04958_54_000000000-J7Y7F_1_1106_21429_12524_3	3	Sample 1	Day 3
3P_bc1_M04958_54_000000000-J7Y7F_1_1106_21762_13562_3	7	Sample 1	Day 3
3P_bc1_M04958_54_000000000-J7Y7F_1_1106_21910_10161_3	4	Sample 1	Day 3
3P_bc1_M04958_54_000000000-J7Y7F_1_1106_22131_6992_5	6	Sample 1	Day 3
3P_bc1_M04958_54_000000000-J7Y7F_1_1106_22181_5162_3	4	Sample 1	Day 3
3P_bc1_M04958_54_000000000-J7Y7F_1_1106_22286_11699_3	8	Sample 1	Day 3
3P_bc1_M04958_54_000000000-J7Y7F_1_1106_22304_12281_3	3	Sample 1	Day 3
3P_bc1_M04958_54_000000000-J7Y7F_1_1106_22334_5648_7	3	Sample 1	Day 3
3P_bc1_M04958_54_000000000-J7Y7F_1_1106_22470_5245_3	5	Sample 1	Day 3
3P_bc1_M04958_54_000000000-J7Y7F_1_1106_22516_18558_3	4	Sample 1	Day 3
3P_bc1_M04958_54_000000000-J7Y7F_1_1106_22761_11324_3	4	Sample 1	Day 3
3P_bc1_M04958_54_000000000-J7Y7F_1_1106_22998_18932_5	5	Sample 1	Day 3
3P_bc1_M04958_54_000000000-J7Y7F_1_1106_23647_8633_4	5	Sample 1	Day 3
3P_bc1_M04958_54_000000000-J7Y7F_1_1106_23669_17337_3	4	Sample 1	Day 3
3P_bc1_M04958_54_000000000-J7Y7F_1_1106_23747_10609_3	9	Sample 1	Day 3
3P_bc1_M04958_54_000000000-J7Y7F_1_1106_24209_9568_3	4	Sample 1	Day 3
3P_bc1_M04958_54_000000000-J7Y7F_1_1106_24436_13147_3	6	Sample 1	Day 3
3P_bc1_M04958_54_000000000-J7Y7F_1_1106_24548_2990_3	5	Sample 1	Day 3
3P_bc1_M04958_54_000000000-J7Y7F_1_1106_24754_19021_3	8	Sample 1	Day 3
3P_bc1_M04958_54_000000000-J7Y7F_1_1106_24872_17145_3	8	Sample 1	Day 3
[truncated: 18,524 more rows]

## Sheet: Fig 1C
CG-to-TA mutation count	CG-to-GC mutation count	Other mutation count	Sample ID	Age post-eclosion				Mutation type	Mutation count	Mutation proportion
14286	3085	174	Sample 1	Day 3				CG-to-TA	190277	0.934205
14365	352	217	Sample 2	Day 3				CG-to-GC	9874	0.0484785
15657	422	210	Sample 3	Day 3				Other mutations	3527	0.0173165
2653	706	54	Sample 1	Day 13
14301	441	319	Sample 2	Day 13
9283	232	165	Sample 3	Day 13
14401	493	275	Sample 1	Day 23
10826	392	202	Sample 2	Day 23
46182	1757	857	Sample 3	Day 23
12091	519	242	Sample 1	Day 33
17847	601	479	Sample 2	Day 33
18385	874	333	Sample 3	Day 33
Table note: Columns A-E show sample-level counts of CG-to-TA, CG-to-GC, and other mutations for each biological replicate and age post-eclosion. Columns I-K show pooled mutation counts and proportions across all samples. Mutation proportion was calculated as the pooled count of each mutation type divided by the total mutation count. Columns F-H are intentionally left blank to separate the two sec…

## Sheet: Fig 1F
Lineage distance	Effective population size (Ne)	Lower 95% CI of Ne	Upper 95% CI of Ne	Age post-eclosion
0.493755	13.1506	8.5104	18.7844	Day 3
0.497602	13.1469	8.50797	18.7791	Day 3
0.503432	13.1415	8.50448	18.7714	Day 3
1.48127	20.1659	13.0503	28.805	Day 3
1.49281	20.3469	13.1674	29.0636	Day 3
1.5103	20.6246	13.3471	29.4602	Day 3
2.46878	43.4768	28.1359	62.1024	Day 3
2.48801	44.0843	28.5291	62.9702	Day 3
2.51716	45.0055	29.1252	64.286	Day 3
3.45629	89.8514	58.1471	128.344	Day 3
3.48321	91.0768	58.9401	130.094	Day 3
3.52403	92.9756	60.1689	132.807	Day 3
4.4438	144.86	93.7455	206.918	Day 3
4.47842	146.218	94.6249	208.859	Day 3
4.53089	148.152	95.8763	211.621	Day 3
5.43131	172.244	111.467	246.034	Day 3		Table note: This sheet provides the underlying data for Ne trajectory estimation. Each row represents an Ne estimate at a given lineage distance and age post-eclosion. Lineage distance represents the inferred cumulative division-event scale and is shown as a continuous value because the Ne trajectories were generated by model-based interpolation and smoothing across a unified target range. The lo…
5.47362	172.86	111.866	246.914	Day 3
5.53776	173.622	112.359	248.003	Day 3
6.41882	176.108	113.968	251.553	Day 3
6.46883	176.783	114.405	252.518	Day 3
6.54462	178.237	115.345	254.594	Day 3
7.40633	204.447	132.307	292.033	Day 3
7.46403	206.668	133.745	295.206	Day 3
7.55149	210.158	136.003	300.191	Day 3
8.39384	251.196	162.561	358.81	Day 3
8.45924	254.907	164.962	364.11	Day 3
8.55835	260.698	168.71	372.382	Day 3
9.38135	315.746	204.334	451.013	Day 3
9.45444	321.627	208.14	459.413	Day 3
9.56521	330.8	214.076	472.516	Day 3
10.3689	407.19	263.512	581.632	Day 3
10.4496	412.492	266.943	589.206	Day 3
11.3564	441.417	285.662	630.522	Day 3
11.4448	442.333	286.254	631.83	Day 3
12.3439	444.96	287.955	635.583	Day 3
12.4401	444.582	287.71	635.043	Day 3
13.3314	421.694	272.898	602.35	Day 3
13.4353	421.584	272.827	602.192	Day 3
14.3189	426.64	276.099	609.414	Day 3
14.4305	427.703	276.787	610.933	Day 3
15.3064	449.571	290.939	642.169	Day 3
15.4257	450.007	291.221	642.792	Day 3
16.2939	447.429	289.552	639.109	Day 3
16.4209	444.83	287.87	635.397	Day 3
17.2814	405.881	262.664	579.761	Day 3
17.4161	399.599	258.599	570.789	Day 3
18.269	345.356	223.496	493.308	Day 3
18.4113	334.921	216.743	478.403	Day 3
19.2565	285.483	184.75	407.786	Day 3
19.4065	280.678	181.64	400.921	Day 3
20.244	263.232	170.35	376.001	Day 3
20.4017	260.984	168.895	372.79	Day 3
21.2315	256.851	166.221	366.887	Day 3
21.3969	257.296	166.508	367.522	Day 3
22.3921	269.784	174.59	385.36	Day 3
23.3873	298.739	193.328	426.72	Day 3
0.330983	11.9739	7.74886	17.1035	Day 13
0.491708	11.2425	7.27552	16.0588	Day 13
0.493498	11.2357	7.27115	16.0491	Day 13
0.99295	10.909	7.05971	15.5824	Day 13
1.47512	13.659	8.83939	19.5106	Day 13
1.48049	13.7112	8.87315	19.5851	Day 13
1.65492	15.4862	10.0219	22.1206	Day 13
2.31688	28.2666	18.2927	40.3761	Day 13
2.45854	31.7019	20.5158	45.2832	Day 13
2.46749	32.0209	20.7222	45.7388	Day 13
2.97885	48.1185	31.1398	68.7327	Day 13
3.44196	60.5391	39.1777	86.4743	Day 13
3.45449	60.7039	39.2844	86.7097	Day 13
3.64082	62.6199	40.5243	89.4465	Day 13
4.30278	63.5646	41.1357	90.796	Day 13
4.42537	64.119	41.4944	91.5878	Day 13
4.44148	64.2183	41.5587	91.7296	Day 13
4.96475	63.2998	40.9643	90.4177	Day 13
5.40879	73.846	47.7892	105.482	Day 13
5.42848	75.3626	48.7707	107.648	Day 13
5.62672	100.657	65.14	143.779	Day 13
6.28868	162.626	105.243	232.296	Day 13
6.3922	174.145	112.697	248.749	Day 13
6.41547	176.167	114.006	251.638	Day 13
7.37562	218.707	141.535	312.401	Day 13
7.40247	219.391	141.978	313.379	Day 13
8.35904	215.708	139.595	308.119	Day 13
8.38947	215.525	139.477	307.857	Day 13
9.34245	206.506	133.64	294.974	Day 13
9.37646	206.314	133.515	294.699	Day 13
10.3259	202.728	131.195	289.577	Day 13
10.3635	202.395	130.979	289.102	Day 13
11.3093	189.385	122.56	270.518	Day 13
11.3505	188.961	122.286	269.913	Day 13
12.2927	178.388	115.443	254.809	Day 13
12.3375	178.518	115.528	254.996	Day 13
13.2761	184.829	119.612	264.011	Day 13
13.3244	185.947	120.335	265.607	Day 13
14.2595	220.096	142.434	314.386	Day 13
15.2429	268.035	173.458	382.863	Day 13
16.2264	310.959	201.236	425.712	Day 13
17.2098	337.045	223.292	452.715	Day 13
18.1932	324.927	212.054	445.49	Day 13
19.1766	287.448	186.021	408.867	Day 13
20.16	243.398	157.515	347.671	Day 13
21.1434	205.129	132.749	293.007	Day 13
22.1269	164.795	106.647	235.394	Day 13
23.1103	121.436	78.5867	173.459	Day 13
24.0937	79.4946	51.4447	113.55	Day 13
0.497823	7.61155	4.92579	10.8724	Day 23
0.500545	7.6409	4.94479	10.9143	Day 23
0.503922	7.67735	4.96838	10.9664	Day 23
1.49347	19.3187	12.502	27.5949	Day 23
1.50164	19.4223	12.5691	27.743	Day 23
1.51177	19.551	12.6524	27.9268	Day 23
2.48911	32.7999	21.2263	46.8514	Day 23
2.50273	32.9971	21.354	47.1332	Day 23
2.51961	33.2421	21.5125	47.4832	Day 23
3.48476	48.0686	31.1075	68.6614	Day 23
3.50382	48.3762	31.3066	69.1008	Day 23
3.52746	48.7449	31.5451	69.6274	Day 23
4.4804	61.7989	39.993	88.2737	Day 23
4.50491	62.215	40.2623	88.8682	Day 23
4.5353	62.7203	40.5893	89.59	Day 23
5.47605	84.6712	54.7947	120.945	Day 23
5.506	85.5788	55.3821	122.241	Day 23
5.54315	86.7382	56.1324	123.897	Day 23
6.47169	122.887	79.5263	175.533	Day 23
6.50709	124.318	80.4524	177.577	Day 23
6.55099	126.153	81.6397	180.198	Day 23
7.46734	175.607	121.336	235.916	Day 23
7.50818	177.406	123.129	237.723	Day 23
7.55883	179.67	125.382	240.025	Day 23
8.46299	227.036	172.362	290.14	Day 23
8.50927	228.507	173.813	291.658	Day 23
8.56668	230.332	175.603	293.56	Day 23
9.45863	252.098	196.605	317.042	Day 23
9.51036	252.525	197.017	317.463	Day 23
9.57452	252.958	197.433	317.884	Day 23
10.4543	245.513	190.129	308.863	Day 23
10.5115	244.851	189.479	308.136	Day 23
10.5824	244.153	188.795	307.392	Day 23
11.4499	223.028	168.269	284.797	Day 23
11.5125	221.865	167.126	283.606	Day 23
11.5902	220.53	165.812	282.286	Day 23
12.4456	203.141	148.81	266.692	Day 23
12.5136	201.781	147.469	265.409	Day 23
12.5981	200.147	145.85	263.818	Day 23
13.4412	187.425	133.103	251.411	Day 23
13.5147	186.142	131.803	250.129	Day 23
13.6059	184.392	130.029	248.365	Day 23
14.4369	164.452	109.391	226.268	Day 23
14.5158	162.701	107.593	224.468	Day 23
14.6137	160.41	105.253	222.16	Day 23
15.4325	136.849	88.5615	195.476	Day 23
15.5169	135.08	87.4163	192.948	Day 23
15.6216	133.031	86.0907	190.022	Day 23
16.4281	118.227	76.51	168.875	Day 23
16.518	117.184	75.8352	167.386	Day 23
16.6294	116.166	75.1768	165.933	Day 23
17.4238	112.692	72.9285	160.97	Day 23
17.5191	112.542	72.8315	160.756	Day 23
17.6373	112.466	72.7823	160.647	Day 23
18.4194	113.063	73.1681	161.499	Day 23
18.5202	113.145	73.2216	161.617	Day 23
18.6451	113.047	73.1577	161.476	Day 23
19.4151	112.867	73.0414	161.219	Day 23
19.5213	112.669	72.9133	160.936	Day 23
19.653	112.399	72.7389	160.552	Day 23
20.5224	110.74	71.6654	158.182	Day 23
20.6608	109.984	71.1761	157.102	Day 23
21.5235	103.079	66.707	147.238	Day 23
21.6687	101.726	65.8317	145.306	Day 23
22.5245	90.2904	58.4312	128.971	Day 23
22.6765	87.8936	56.8801	125.548	Day 23
23.5256	75.9301	49.1379	108.459	Day 23
23.6843	74.2259	48.0351	106.025	Day 23
24.5267	65.6604	42.4919	93.7896	Day 23
24.6922	64.1169	41.4931	91.5848	Day 23
25.5278	56.9243	36.8384	81.3109	Day 23
25.7	55.4673	35.8955	79.2296	Day 23
26.5289	48.7223	31.5305	69.5951	Day 23
26.7079	47.3448	30.6391	67.6275	Day 23
27.53	41.3554	26.7631	59.0723	Day 23
27.7157	40.078	25.9364	57.2476	Day 23
28.5311	34.7919	22.5155	49.6969	Day 23
29.5322	28.9985	18.7663	41.4216	Day 23
0.494176	9.75467	6.31271	13.9336	Day 33
0.498943	9.84309	6.36993	14.0599	Day 33
0.502984	9.91788	6.41833	14.1667	Day 33
1.48253	29.665	19.1976	42.3736	Day 33
1.49683	29.9761	19.399	42.818	Day 33
1.50895	30.2403	19.5699	43.1953	Day 33
2.47088	52.6684	34.0842	75.2317	Day 33
2.49472	53.2738	34.476	76.0965	Day 33
2.51492	53.7894	34.8096	76.833	Day 33
3.45923	79.6334	51.5346	113.749	Day 33
3.4926	80.6137	52.1689	115.149	Day 33
3.52089	81.4484	52.7091	116.341	Day 33
4.44758	108.399	70.1502	154.838	Day 33
4.49049	109.789	71.0495	156.823	Day 33
4.52686	110.988	71.8257	158.536	Day 33
5.43593	146.18	94.6002	208.805	Day 33
5.48838	148.159	95.8807	211.631	Day 33
5.53283	149.8	96.9428	213.975	Day 33
6.42428	184.234	119.227	263.161	Day 33
6.48626	186.7	120.823	266.683	Day 33
6.5388	188.79	122.175	269.669	Day 33
7.41264	222.602	144.056	317.965	Day 33
7.48415	225.207	145.742	321.687	Day 33
7.54476	227.41	147.168	324.833	Day 33
8.40099	258.357	167.195	369.038	Day 33
8.48204	261.058	168.943	372.896	Day 33
8.55073	263.371	170.44	376.201	Day 33
9.38934	293.462	189.913	419.182	Day 33
9.47992	296.041	191.582	422.867	Day 33
9.5567	298.135	192.937	425.857	Day 33
10.3777	319.872	207.005	456.907	Day 33
10.4778	321.835	208.274	459.71	Day 33
10.5627	323.259	209.196	461.744	Day 33
11.366	330.166	213.666	471.611	Day 33
11.4757	331.085	214.261	472.923	Day 33
11.5686	331.795	214.72	473.937	Day 33
12.3544	332.223	214.997	474.549	Day 33
12.4736	332.567	215.22	475.04	Day 33
12.5746	332.831	215.391	475.418	Day 33
13.3427	330.88	214.128	472.63	Day 33
13.4715	331.342	214.427	473.291	Day 33
13.5806	332.035	214.875	474.279	Day 33
14.3311	339.089	219.441	483.135	Day 33
14.4694	340.818	220.559	485.097	Day 33
14.5865	342.386	221.574	486.862	Day 33
15.3194	354.292	229.279	499.667	Day 33
15.4672	357.788	231.541	503.242	Day 33
15.5925	361.662	234.049	507.179	Day 33
16.3078	384.453	248.798	530.192	Day 33
16.4651	387.842	250.991	533.592	Day 33
16.5985	391.515	253.368	537.27	Day 33
17.2962	408.191	264.16	553.819	Day 33
17.463	409.223	264.828	554.746	Day 33
17.6044	410.014	265.34	555.408	Day 33
18.2845	409.099	264.747	553.725	Day 33
18.4609	406.169	262.851	550.599	Day 33
18.6104	402.381	260.4	546.601	Day 33
19.2729	381.341	246.784	524.634	Day 33
19.4588	374.998	242.679	518.081	Day 33
19.6164	368.001	238.151	510.858	Day 33
20.2612	338.337	218.954	480.416	Day 33
20.4567	331.194	214.332	473.079	Day 33
20.6224	324.326	209.886	463.268	Day 33
21.2496	299.942	194.107	428.439	Day 33
21.4546	294.204	190.394	420.243	Day 33
21.6283	289.487	187.341	413.504	Day 33
22.2379	274.601	177.707	392.242	Day 33
22.4524	270.205	174.863	385.962	Day 33
22.6343	266.916	172.734	381.264	Day 33
23.2263	259.073	167.659	370.061	Day 33
23.4503	256.935	166.275	367.007	Day 33
23.6403	255.324	165.232	364.706	Day 33
24.2146	253.019	163.741	361.413	Day 33
24.4482	252.945	163.693	361.308	Day 33
24.6462	252.994	163.724	361.377	Day 33
25.203	259.727	168.082	370.995	Day 33
25.4461	263.271	170.375	376.058	Day 33
25.6522	264.441	171.132	377.729	Day 33
26.1913	268.768	173.933	383.91	Day 33
26.444	270.328	174.942	386.137	Day 33
26.6582	269.105	174.15	384.39	Day 33
27.1797	260.857	168.813	372.61	Day 33
27.6641	250.961	162.409	358.474	Day 33
28.168	238.336	154.238	340.439	Day 33
28.6701	222.481	143.978	317.793	Day 33
29.1564	204.707	132.476	292.404	Day 33
30.1447	170.528	110.356	243.582	Day 33
31.1331	141.727	91.7184	202.444	Day 33
32.1214	112.362	72.7149	160.499	Day 33
33.1098	83.2892	53.9004	118.971	Day 33
34.0981	55.3652	35.8294	79.0839	Day 33
35.0865	29.4468	19.0564	42.0619	Day 33

## Sheet: Fig 2C
Sample ID	Age post-eclosion	Clonal diversity metric	Clonal diversity value				Clonal diversity metric	Age post-eclosion	Mean clonal diversity value
Sample 1	Day 3	Lineage richness	1310				Lineage richness	Day 3	1130.67
Sample 2	Day 3	Lineage richness	1006				Lineage richness	Day 13	60.3333
Sample 3	Day 3	Lineage richness	1076				Lineage richness	Day 23	34.3333
Sample 1	Day 13	Lineage richness	30				Lineage richness	Day 33	19.6667
Sample 2	Day 13	Lineage richness	83				Shannon diversity	Day 3	903.225
Sample 3	Day 13	Lineage richness	68				Shannon diversity	Day 13	17.2632
Sample 1	Day 23	Lineage richness	43				Shannon diversity	Day 23	13.2854
Sample 2	Day 23	Lineage richness	31				Shannon diversity	Day 33	7.1614
Sample 3	Day 23	Lineage richness	29				Reciprocal of the maximum lineage frequency	Day 3	204.472
Sample 1	Day 33	Lineage richness	21				Reciprocal of the maximum lineage frequency	Day 13	4.18764
Sample 2	Day 33	Lineage richness	21				Reciprocal of the maximum lineage frequency	Day 23	3.10217
Sample 3	Day 33	Lineage richness	17				Reciprocal of the maximum lineage frequency	Day 33	2.41817
Sample 1	Day 3	Shannon diversity	1075.46
Sample 2	Day 3	Shannon diversity	767.858
Sample 3	Day 3	Shannon diversity	866.357
Sample 1	Day 13	Shannon diversity	21.8366
Sample 2	Day 13	Shannon diversity	15.9284
Sample 3	Day 13	Shannon diversity	14.0247
Sample 1	Day 23	Shannon diversity	20.309
Sample 2	Day 23	Shannon diversity	10.8583				Table note: Columns A-D show replicate-level clonal diversity values for each age post-eclosion and diversity metric. Columns H-J show the mean values calculated from the three biological replicates within each age group. Columns E-G are intentionally left blank to separate the two sections.
Sample 3	Day 23	Shannon diversity	8.68892
Sample 1	Day 33	Shannon diversity	8.7773
Sample 2	Day 33	Shannon diversity	6.22691
Sample 3	Day 33	Shannon diversity	6.47999
Sample 1	Day 3	Reciprocal of the maximum lineage frequency	328
Sample 2	Day 3	Reciprocal of the maximum lineage frequency	146.917
Sample 3	Day 3	Reciprocal of the maximum lineage frequency	138.5
Sample 1	Day 13	Reciprocal of the maximum lineage frequency	8.225
Sample 2	Day 13	Reciprocal of the maximum lineage frequency	2.21965
Sample 3	Day 13	Reciprocal of the maximum lineage frequency	2.11826
Sample 1	Day 23	Reciprocal of the maximum lineage frequency	4.06977
Sample 2	Day 23	Reciprocal of the maximum lineage frequency	2.58726
Sample 3	Day 23	Reciprocal of the maximum lineage frequency	2.64949
Sample 1	Day 33	Reciprocal of the maximum lineage frequency	3.10741
Sample 2	Day 33	Reciprocal of the maximum lineage frequency	2.0955
Sample 3	Day 33	Reciprocal of the maximum lineage frequency	2.05159

## Sheet: Fig 2D
Lineage distance	Age post-eclosion	Observed Ne				Lineage distance	Age post-eclosion	Predicted Ne (Galton-Watson model)
0.494176	Day 33	9.75467				0	Day 33	14.8555
0.498943	Day 33	9.84309				1	Day 33	25.2929
0.502984	Day 33	9.91788				2	Day 33	40.2572
1.48253	Day 33	29.665				3	Day 33	60.2667
1.49683	Day 33	29.9761				4	Day 33	85.3613
1.50895	Day 33	30.2403				5	Day 33	115.036
2.47088	Day 33	52.6684				6	Day 33	148.282
2.49472	Day 33	53.2738				7	Day 33	183.726
2.51492	Day 33	53.7894				8	Day 33	219.813
3.45923	Day 33	79.6334				9	Day 33	255.002
3.4926	Day 33	80.6137				10	Day 33	287.926
3.52089	Day 33	81.4484				11	Day 33	317.498
4.44758	Day 33	108.399				12	Day 33	342.96
4.49049	Day 33	109.789				13	Day 33	363.88
4.52686	Day 33	110.988				14	Day 33	380.122
5.43593	Day 33	146.18				15	Day 33	391.785
5.48838	Day 33	148.159				16	Day 33	399.146
5.53283	Day 33	149.8				17	Day 33	402.597
6.42428	Day 33	184.234				18	Day 33	402.597		Table note: Columns A-C show observed Ne values at Day 33 across lineage distance, derived from the Ne trajectory in Fig 1F. Columns G-I show Galton-Watson model-predicted Ne values at Day 33 across lineage distance. Columns D-F are intentionally left blank to visually separate the empirical estimates from the model predictions.
6.48626	Day 33	186.7				19	Day 33	396.581
6.5388	Day 33	188.79				20	Day 33	385.025
7.41264	Day 33	222.602				21	Day 33	368.611
7.48415	Day 33	225.207				22	Day 33	348.172
7.54476	Day 33	227.41				23	Day 33	324.625
8.40099	Day 33	258.357				24	Day 33	298.913
8.48204	Day 33	261.058				25	Day 33	271.951
8.55073	Day 33	263.371				26	Day 33	244.579
9.38934	Day 33	293.462				27	Day 33	217.533
9.47992	Day 33	296.041				28	Day 33	191.426
9.5567	Day 33	298.135				29	Day 33	166.736
10.3777	Day 33	319.872				30	Day 33	143.81
10.4778	Day 33	321.835				31	Day 33	122.872
10.5627	Day 33	323.259				32	Day 33	104.038
11.366	Day 33	330.166				33	Day 33	87.3307
11.4757	Day 33	331.085				34	Day 33	72.6999
11.5686	Day 33	331.795				35	Day 33	60.0405
12.3544	Day 33	332.223
12.4736	Day 33	332.567
12.5746	Day 33	332.831
13.3427	Day 33	330.88
13.4715	Day 33	331.342
13.5806	Day 33	332.035
14.3311	Day 33	339.089
14.4694	Day 33	340.818
14.5865	Day 33	342.386
15.3194	Day 33	354.292
15.4672	Day 33	357.788
15.5925	Day 33	361.662
16.3078	Day 33	384.453
16.4651	Day 33	387.842
16.5985	Day 33	391.515
17.2962	Day 33	408.191
17.463	Day 33	409.223
17.6044	Day 33	410.014
18.2845	Day 33	409.099
18.4609	Day 33	406.169
18.6104	Day 33	402.381
19.2729	Day 33	381.341
19.4588	Day 33	374.998
19.6164	Day 33	368.001
20.2612	Day 33	338.337
20.4567	Day 33	331.194
20.6224	Day 33	324.326
21.2496	Day 33	299.942
21.4546	Day 33	294.204
21.6283	Day 33	289.487
22.2379	Day 33	274.601
22.4524	Day 33	270.205
22.6343	Day 33	266.916
23.2263	Day 33	259.073
23.4503	Day 33	256.935
23.6403	Day 33	255.324
24.2146	Day 33	253.019
24.4482	Day 33	252.945
24.6462	Day 33	252.994
25.203	Day 33	259.727
25.4461	Day 33	263.271
25.6522	Day 33	264.441
26.1913	Day 33	268.768
26.444	Day 33	270.328
26.6582	Day 33	269.105
27.1797	Day 33	260.857
27.6641	Day 33	250.961
28.168	Day 33	238.336
28.6701	Day 33	222.481
29.1564	Day 33	204.707
30.1447	Day 33	170.528
31.1331	Day 33	141.727
32.1214	Day 33	112.362
33.1098	Day 33	83.2892
34.0981	Day 33	55.3652
35.0865	Day 33	29.4468

## Sheet: Fig 2E
Simulation iteration	Lineage distance	Shannon diversity
1	1	93.1221
1	2	89.5113
1	3	88.3732
1	4	85.9743
1	5	84.6029
1	6	84.147
1	7	83.3414
1	8	83.8786
1	9	83.3621
1	10	82.7111
1	11	82.5608
1	12	82.4131
1	13	81.8585
1	14	81.6365
1	15	81.7751
1	16	81.4253
1	17	81.186
1	18	81.2735			Table note: Each row represents the Shannon diversity value from one stochastic Galton–Watson simulation iteration at a given lineage distance. Simulations were performed using parameters fitted at Day 33, with 1,000 iterations used to generate the boxplot distributions.
1	19	81.4284
1	20	81.7165
1	21	80.9861
1	22	80.9105
1	23	80.5759
1	24	79.6957
1	25	79.1676
1	26	78.6373
1	27	77.2654
1	28	77.1894
1	29	77.1648
1	30	76.9549
1	31	75.2761
1	32	73.607
1	33	72.4245
1	34	70.5498
1	35	68.3913
2	1	95.3361
2	2	90.7683
2	3	87.8325
2	4	87.3024
2	5	86.6041
2	6	86.4205
2	7	85.4947
2	8	85.0426
2	9	84.9658
2	10	84.411
2	11	84.6608
2	12	84.8389
2	13	84.5335
2	14	83.9559
2	15	83.6089
2	16	83.754
2	17	83.5493
2	18	83.4094
2	19	83.0769
2	20	83.2072
2	21	83.1472
2	22	82.9235
2	23	82.7627
2	24	81.9904
2	25	81.4394
2	26	81.1015
2	27	80.4095
2	28	80.5772
2	29	79.6941
2	30	79.1885
2	31	78.4493
2	32	76.5553
2	33	74.4395
2	34	73.0637
2	35	72.7447
3	1	91.7279
3	2	89.1892
3	3	87.4143
3	4	86.4952
3	5	86.0189
3	6	86.0828
3	7	85.9488
3	8	84.9165
3	9	84.5685
3	10	83.957
3	11	83.6329
3	12	83.2894
3	13	83.2037
3	14	82.5806
3	15	82.3539
3	16	82.019
3	17	82.0745
3	18	81.9501
3	19	81.4273
3	20	81.0717
3	21	80.5959
3	22	80.6449
3	23	80.594
3	24	80.0407
3	25	79.4494
3	26	78.958
3	27	78.5446
3	28	78.2576
3	29	77.3186
3	30	75.9142
3	31	75.6132
3	32	75.3252
3	33	74.1087
3	34	70.4555
3	35	68.3224
4	1	92.8593
4	2	89.4123
4	3	87.4028
4	4	84.544
4	5	84.0055
4	6	83.6657
4	7	83.6033
4	8	83.1118
4	9	82.0622
4	10	82.4796
4	11	82.4202
4	12	82.3584
4	13	82.9613
4	14	82.7578
4	15	82.7743
4	16	82.8173
4	17	82.7035
4	18	82.3387
4	19	82.3985
4	20	82.2823
4	21	82.0821
4	22	81.8699
4	23	81.686
4	24	81.0007
4	25	80.6395
4	26	79.8344
4	27	79.095
4	28	78.6985
4	29	77.7964
4	30	77.379
4	31	76.0838
4	32	74.5666
4	33	72.8069
4	34	72.6159
4	35	70.2411
5	1	95.6131
5	2	90.0327
5	3	88.2328
5	4	86.7116
5	5	84.4514
5	6	83.9044
5	7	83.82
5	8	82.6037
5	9	81.8829
5	10	80.7421
5	11	80.5703
5	12	79.9736
5	13	79.5413
5	14	78.9315
5	15	78.7363
5	16	78.7265
5	17	78.3203
5	18	78.3313
5	19	77.9559
5	20	77.7171
5	21	77.3022
5	22	77.047
5	23	76.9468
5	24	77.0741
5	25	76.5015
5	26	76.6206
5	27	75.5738
5	28	73.8515
5	29	73.8
5	30	73.8186
5	31	74.2253
5	32	72.5421
5	33	70.3021
5	34	68.1761
5	35	66.1819
6	1	89.874
6	2	86.1308
6	3	84.493
6	4	83.3779
6	5	82.6137
6	6	81.9949
6	7	81.8626
6	8	80.6198
6	9	80.3131
6	10	80.2514
6	11	79.8065
6	12	79.2826
6	13	79.0672
6	14	78.7568
6	15	78.4379
6	16	78.2686
6	17	77.6929
6	18	77.5171
6	19	77.2959
6	20	77.0054
6	21	76.643
6	22	76.4645
6	23	76.1083
6	24	75.9377
6	25	75.2603
6	26	74.6572
6	27	74.3553
6	28	73.9606
6	29	73.8935
6	30	73.1839
6	31	72.9416
6	32	71.7548
6	33	71.0967
6	34	69.6202
6	35	68.8162
7	1	91.5995
7	2	87.6806
7	3	85.6687
7	4	83.2919
7	5	80.2742
7	6	79.1019
7	7	77.738
7	8	77.5123
7	9	76.7944
7	10	76.4313
7	11	75.7063
7	12	75.0776
7	13	74.7737
7	14	74.7092
7	15	74.8041
7	16	74.5617
7	17	74.4087
7	18	74.1929
7	19	74.15
7	20	73.6694
7	21	73.6251
7	22	73.6102
7	23	73.3982
7	24	72.8616
7	25	73.2025
7	26	72.8733
7	27	72.094
7	28	71.8023
7	29	71.5241
7	30	70.6244
7	31	68.3692
7	32	66.8104
7	33	64.5477
7	34	64.4983
7	35	62.7694
8	1	92.7435
8	2	87.6095
8	3	84.6118
8	4	81.6886
8	5	80.9097
8	6	79.5346
8	7	79.0121
8	8	78.6564
8	9	78.6525
8	10	77.9087
8	11	77.9111
8	12	77.7382
8	13	77.9819
8	14	77.2826
8	15	77.512
8	16	77.4732
8	17	77.1883
8	18	77.2269
8	19	77.0491
8	20	77.5898
8	21	77.2832
8	22	77.7329
8	23	77.2472
8	24	77.6606
8	25	77.0916
8	26	76.525
8	27	75.6224
8	28	75.7815
8	29	74.8655
8	30	73.6416
8	31	71.3756
8	32	71.2967
8	33	69.6115
8	34	67.7007
8	35	65.2433
9	1	93.7236
9	2	90.4005
9	3	86.9967
9	4	85.5594
9	5	84.427
9	6	83.1392
9	7	82.8502
9	8	82.8701
9	9	82.4913
9	10	81.4565
9	11	80.526
9	12	80.5559
9	13	79.6758
9	14	79.3796
9	15	78.9482
9	16	78.4975
9	17	78.476
9	18	78.2123
9	19	78.1447
9	20	78.1583
9	21	78.1094
9	22	78.0037
9	23	76.9399
9	24	76.0351
9	25	75.642
9	26	75.1449
9	27	74.1452
9	28	73.812
9	29	73.4908
9	30	73.0547
9	31	72.5857
9	32	73.1227
9	33	72.5772
9	34	70.3993
9	35	69.523
10	1	95.4999
10	2	90.5657
10	3	88.5671
10	4	86.4846
10	5	84.6144
10	6	83.0594
10	7	82.9613
10	8	82.5511
10	9	81.6253
10	10	80.8775
10	11	80.2045
10	12	79.9258
10	13	79.5429
10	14	79.2289
10	15	79.2543
10	16	78.8104
10	17	78.0911
10	18	77.8548
10	19	77.292
10	20	77.4367
10	21	77.5222
10	22	77.3136
10	23	76.6496
10	24	76.7464
10	25	76.3702
10	26	75.349
10	27	74.3717
10	28	74.405
10	29	73.3093
10	30	72.8599
10	31	72.7038
10	32	73.0816
10	33	71.9358
10	34	68.8025
10	35	66.0935
11	1	89.7323
11	2	87.1521
11	3	84.7329
11	4	83.1129
11	5	81.5841
11	6	81.3371
11	7	81.2899
11	8	81.0791
11	9	80.8793
11	10	80.3294
11	11	80.7688
11	12	81.3618
11	13	81.3023
11	14	81.1865
11	15	81.1828
11	16	80.8456
11	17	80.6889
11	18	80.7157
11	19	80.6
11	20	80.0893
11	21	80.2957
11	22	80.5397
11	23	80.9379
11	24	80.5719
11	25	80.3736
11	26	79.9121
11	27	79.4258
11	28	78.3292
11	29	76.027
11	30	74.6947
11	31	74.3036
11	32	73.9255
11	33	73.3284
11	34	73.152
11	35	71.6547
12	1	88.4818
12	2	85.3616
12	3	83.1097
12	4	81.8752
12	5	80.0271
12	6	79.1006
12	7	77.454
12	8	76.9972
12	9	76.7687
12	10	76.7128
12	11	75.7597
12	12	75.6952
12	13	75.6129
12	14	75.4365
12	15	74.5892
12	16	74.5824
12	17	74.5119
12	18	74.4594
12	19	74.4973
12	20	74.7365
12	21	73.7683
12	22	73.7975
12	23	73.4481
12	24	72.9982
12	25	72.8614
12	26	72.0089
12	27	72.1026
12	28	71.8063
12	29	71.1789
12	30	71.3569
12	31	70.1456
12	32	69.7173
12	33	69.0013
12	34	68.2591
12	35	69.3875
13	1	92.7257
13	2	89.4314
13	3	87.2398
13	4	85.5029
13	5	84.2167
13	6	83.401
13	7	83.6214
13	8	83.3601
13	9	82.6951
13	10	82.3147
13	11	81.7995
13	12	82.0239
13	13	81.6874
13	14	81.6368
13	15	81.4048
13	16	81.3257
13	17	81.0945
13	18	81.2319
13	19	81.4111
13	20	81.1596
13	21	80.8195
13	22	80.7633
13	23	80.7149
13	24	80.4401
13	25	80.1264
13	26	80.103
13	27	80.1051
13	28	79.3181
13	29	78.4511
13	30	77.1282
13	31	76.5377
13	32	75.3537
13	33	74.8975
13	34	73.5731
13	35	71.5725
14	1	91.4158
14	2	88.5472
14	3	83.4
14	4	81.9034
14	5	80.8042
14	6	80.1732
14	7	79.6519
14	8	78.4914
14	9	78.7865
14	10	77.9555
14	11	77.8684
14	12	77.9142
14	13	77.5516
14	14	77.6898
14	15	77.2594
14	16	77.0016
14	17	76.9827
14	18	76.5737
14	19	76.328
14	20	75.7758
14	21	75.175
14	22	75.0118
14	23	74.6099
14	24	74.2851
14	25	74.0629
14	26	73.4163
14	27	72.5409
14	28	73.2303
14	29	72.1397
14	30	72.0255
14	31	71.566
14	32	68.7679
14	33	68.2124
14	34	67.5421
14	35	66.6065
15	1	92.5182
15	2	88.9617
15	3	87.1647
15	4	85.8914
15	5	84.9271
15	6	83.7883
15	7	83.6426
15	8	82.5283
15	9	81.227
15	10	81.9772
15	11	81.2449
15	12	80.8137
15	13	80.4406
15	14	79.7934
15	15	80.0384
15	16	80.298
15	17	80.0854
15	18	79.8403
15	19	79.3799
15	20	79.3214
15	21	79.7124
15	22	78.9733
15	23	78.623
15	24	77.5348
15	25	77.4954
15	26	77.1024
15	27	76.2705
15	28	75.3686
15	29	74.6648
15	30	75.3011
15	31	73.5735
15	32	72.2761
15	33	70.9976
15	34	70.6626
15	35	67.495
16	1	91.7279
16	2	87.002
16	3	82.5692
16	4	80.1907
16	5	78.3943
16	6	78.0067
16	7	76.9239
16	8	76.9638
16	9	76.0009
16	10	75.3505
16	11	75.7026
16	12	75.0136
16	13	74.7904
16	14	74.4589
16	15	74.5487
16	16	74.6971
16	17	74.8393
16	18	74.4978
16	19	74.4964
16	20	74.4574
16	21	73.8299
16	22	72.7725
16	23	71.7962
16	24	71.848
16	25	71.8216
16	26	71.8671
16	27	71.6404
16	28	71.7205
16	29	71.2164
16	30	71.3413
16	31	71.2133
16	32	70.318
16	33	69.9597
16	34	68.3698
16	35	64.8258
17	1	92.597
17	2	89.8361
17	3	87.5427
17	4	85.5272
17	5	85.065
17	6	84.7012
17	7	83.9597
17	8	83.868
17	9	83.2991
17	10	82.5559
17	11	82.0712
17	12	81.9394
17	13	82.029
17	14	81.9729
17	15	82.0202
17	16	81.6497
17	17	81.0379
17	18	81.1647
17	19	81.285
17	20	81.0029
17	21	80.8463
17	22	80.9155
17	23	80.6529
17	24	80.9686
17	25	80.5881
17	26	80.4729
17	27	80.5613
17	28	80.275
17	29	79.8813
17	30	79.5477
17	31	78.8282
17	32	78.2206
17	33	76.6557
17	34	75.2783
17	35	73.4427
18	1	92.3451
18	2	87.2486
18	3	85.6516
18	4	84.47
18	5	83.0056
18	6	81.482
18	7	80.9839
18	8	80.8825
18	9	81.0349
18	10	80.4407
18	11	80.0064
18	12	79.5497
18	13	79.105
18	14	78.9192
18	15	79.0852
18	16	79.0593
18	17	78.9734
18	18	78.7175
18	19	78.6279
18	20	78.3193
18	21	78.6522
18	22	78.4652
18	23	78.2179
18	24	77.6007
18	25	77.6117
18	26	77.2659
18	27	76.328
18	28	74.8364
18	29	74.8433
18	30	74.2879
18	31	71.6516
18	32	70.9178
18	33	70.4892
18	34	67.9854
18	35	66.9252
19	1	92.9883
19	2	89.2684
19	3	87.6012
19	4	85.3057
19	5	83.5702
19	6	83.39
19	7	82.8242
19	8	82.1998
19	9	81.7713
19	10	81.7037
19	11	81.7653
19	12	81.1726
19	13	80.9248
19	14	80.6349
19	15	80.4189
19	16	79.9483
19	17	79.799
19	18	79.8182
19	19	79.4115
19	20	79.8468
19	21	79.6982
19	22	79.4352
19	23	79.4135
19	24	78.65
19	25	78.4025
19	26	78.472
19	27	78.3463
19	28	77.263
19	29	76.1045
19	30	76.1192
19	31	75.9761
19	32	75.3766
19	33	75.2538
19	34	73.9839
19	35	71.3777
20	1	89.7323
20	2	85.8513
20	3	82.8419
20	4	82.2902
20	5	81.55
20	6	80.5706
20	7	79.7965
20	8	79.3526
20	9	79.2893
20	10	78.5293
20	11	78.1761
20	12	78.0494
20	13	77.6836
20	14	77.9036
20	15	77.9022
20	16	77.9896
20	17	78.1525
20	18	78.0352
20	19	77.9057
20	20	77.6778
20	21	77.2835
20	22	77.1098
20	23	77.2655
20	24	76.5876
20	25	76.4608
20	26	75.8565
20	27	75.413
20	28	74.9678
20	29	74.8938
20	30	73.8969
20	31	73.2366
20	32	72.1871
20	33	71.1652
20	34	69.6713
20	35	68.5221
21	1	95.6131
21	2	90.9918
21	3	85.682
21	4	82.675
21	5	82.279
21	6	81.604
21	7	80.5639
21	8	80.4585
21	9	78.7286
21	10	77.5635
21	11	76.9295
21	12	76.3679
21	13	76.3041
21	14	76.1574
21	15	76.1688
21	16	76.6289
21	17	76.5259
21	18	76.4679
21	19	76.2095
21	20	75.5073
21	21	75.5016
21	22	75.8116
21	23	75.3015
21	24	74.9952
21	25	74.3815
21	26	74.6754
21	27	73.7105
21	28	72.4961
21	29	71.8218
21	30	71.7971
21	31	70.0069
21	32	69.5425
21	33	68.741
21	34	67.157
21	35	65.1821
22	1	93.7236
22	2	89.9424
22	3	87.4748
22	4	86.1003
22	5	85.0023
22	6	85.1937
22	7	84.4646
22	8	84.0106
22	9	83.1969
22	10	82.9286
22	11	81.9611
22	12	81.9022
22	13	81.4902
22	14	81.3383
22	15	81.0432
22	16	80.6391
22	17	80.0563
22	18	79.3972
22	19	79.0304
22	20	79.2953
22	21	79.1885
22	22	78.4602
22	23	77.6042
22	24	76.9843
22	25	77.0108
22	26	77.0575
22	27	77.7723
22	28	76.6207
22	29	76.1128
22	30	74.514
22	31	73.5274
22	32	72.7652
22	33	71.813
22	34	71.525
22	35	69.2134
23	1	95.8508
23	2	92.5153
23	3	89.7153
23	4	88.2461
23	5	87.0039
23	6	86.6341
23	7	85.5913
23	8	85.1065
23	9	84.9846
23	10	84.3769
23	11	83.7159
23	12	83.6449
23	13	83.4369
23	14	82.8969
23	15	82.5666
23	16	82.5911
23	17	82.2727
23	18	81.8865
23	19	80.9916
23	20	80.3499
23	21	80.4607
23	22	80.2539
23	23	80.2132
23	24	79.9542
23	25	79.8818
23	26	79.9088
23	27	79.7847
23	28	79.5771
23	29	79.0029
23	30	77.8061
23	31	76.9318
23	32	74.3229
23	33	73.0257
23	34	71.8572
23	35	68.4454
24	1	93.7383
24	2	90.0575
24	3	88.6072
24	4	86.4263
24	5	84.5087
24	6	83.8441
24	7	83.1147
24	8	82.6463
24	9	83.213
24	10	82.5632
24	11	82.286
24	12	82.3669
24	13	82.0671
24	14	81.6626
24	15	82.1392
24	16	81.7655
24	17	82.2268
24	18	82.4014
24	19	82.2017
24	20	82.1981
24	21	81.6259
24	22	81.1098
24	23	80.4915
24	24	79.2652
24	25	78.7576
24	26	78.8153
24	27	78.4865
24	28	77.6768
24	29	77.3883
24	30	75.703
24	31	75.5974
24	32	73.5699
24	33	73.7998
24	34	73.3725
24	35	71.66
25	1	94.9852
25	2	90.5033
25	3	89.0554
25	4	88.0484
25	5	86.457
25	6	84.7781
25	7	84.841
25	8	84.2843
25	9	84.5376
25	10	83.9723
25	11	83.3474
25	12	82.7748
25	13	82.7593
25	14	82.7534
25	15	82.9745
25	16	82.9545
25	17	82.8935
25	18	82.8767
25	19	82.7753
25	20	82.4596
25	21	82.4071
25	22	81.4363
25	23	81.5725
25	24	80.7244
25	25	80.0632
25	26	78.9853
25	27	77.6907
25	28	76.9085
25	29	76.81
25	30	76.8656
25	31	76.9277
25	32	76.166
25	33	74.0046
25	34	72.18
25	35	70.581
26	1	89.7323
26	2	83.5855
26	3	81.277
26	4	80.0552
26	5	79.2318
26	6	78.4677
26	7	77.4671
26	8	77.4657
26	9	76.9955
26	10	76.4612
26	11	76.295
26	12	76.1506
26	13	76.534
26	14	76.3055
26	15	76.2075
26	16	76.0781
26	17	75.9834
26	18	76.0422
26	19	75.7001
26	20	75.5908
26	21	75.4573
26	22	75.0951
26	23	74.5397
26	24	74.3143
26	25	73.8584
26	26	74.3996
26	27	73.9983
26	28	73.4542
26	29	74.0425
26	30	73.814
26	31	72.1564
26	32	71.6807
26	33	70.5807
26	34	70.2693
26	35	67.5918
27	1	91.7279
27	2	87.7999
27	3	85.6631
27	4	84.5992
27	5	83.0283
27	6	81.6523
27	7	80.4792
27	8	78.8348
27	9	78.9722
27	10	78.3956
27	11	78.6951
27	12	78.5711
27	13	78.4306
27	14	78.1707
27	15	78.6993
27	16	78.2398
27	17	77.8249
27	18	77.719
27	19	77.5039
27	20	77.6193
27	21	77.3809
27	22	77.1783
27	23	77.0604
27	24	76.3754
27	25	75.2837
27	26	75.4721
27	27	74.4955
27	28	73.6931
27	29	72.4145
27	30	71.5432
27	31	71.8155
27	32	70.6349
27	33	68.3359
27	34	67.6761
27	35	66.039
28	1	87.9998
28	2	83.4002
28	3	80.7472
28	4	78.3763
28	5	76.4437
28	6	75.8388
28	7	75.0335
28	8	75.658
28	9	75.1266
28	10	74.5642
28	11	74.5272
28	12	74.0669
28	13	73.9406
28	14	73.8239
28	15	73.5774
28	16	73.2861
28	17	73.5744
28	18	73.5144
28	19	73.4854
28	20	73.4827
28	21	73.4681
28	22	72.581
28	23	72.3151
28	24	71.6814
28	25	70.4426
28	26	70.0483
28	27	69.5374
28	28	68.7102
28	29	67.5846
28	30	67.159
28	31	65.6046
28	32	65.0245
28	33	63.3326
28	34	60.4972
28	35	59.068
29	1	93.5946
29	2	88.6282
29	3	86.6706
29	4	85.1207
29	5	84.2594
29	6	83.4063
29	7	83.7658
29	8	83.8893
29	9	83.5711
29	10	84.2505
29	11	83.6006
29	12	83.4764
29	13	83.201
29	14	82.707
29	15	82.3913
29	16	82.1618
29	17	81.8348
29	18	81.9111
29	19	81.0441
29	20	80.9406
29	21	81.0013
29	22	81.0122
29	23	80.9998
29	24	81.0429
29	25	81.2211
29	26	80.6404
29	27	80.4624
29	28	79.9157
29	29	79.1769
29	30	77.718
29	31	75.3211
29	32	74.4467
29	33	73.0412
29	34	71.9756
29	35	69.9986
30	1	94.093
30	2	91.8103
30	3	89.5717
30	4	88.6539
30	5	87.6759
30	6	87.6113
30	7	87.5387
30	8	86.7506
30	9	86.1468
30	10	85.3827
30	11	85.0291
30	12	84.289
30	13	83.5151
30	14	83.17
30	15	82.3805
30	16	82.589
30	17	82.1866
30	18	82.4632
30	19	82.3554
30	20	81.7661
30	21	81.3968
30	22	81.3379
30	23	80.8815
30	24	80.5396
30	25	80.3235
30	26	80.1785
30	27	79.9112
30	28	78.9099
30	29	78.3455
30	30	78.5611
30	31	77.1166
30	32	75.4776
30	33	74.8358
30	34	73.7013
30	35	72.311
31	1	92.597
31	2	88.9504
31	3	85.056
31	4	82.7285
31	5	81.6195
31	6	80.2894
31	7	80.2518
31	8	80.6218
31	9	80.5317
31	10	80.603
31	11	80.287
31	12	79.8581
31	13	79.5487
31	14	79.0763
31	15	79.5179
31	16	79.0346
31	17	78.8857
31	18	78.715
31	19	78.725
31	20	78.6007
31	21	78.0204
31	22	77.7405
31	23	78.0712
31	24	77.7152
31	25	77.426
31	26	77.444
31	27	76.7896
31	28	76.2688
31	29	75.8554
31	30	75.0995
31	31	74.2827
31	32	72.0854
31	33	70.0134
31	34	68.0079
31	35	64.6182
32	1	92.1235
32	2	89.4261
32	3	86.4317
32	4	85.4539
32	5	84.0359
32	6	83.0739
32	7	81.8395
32	8	81.863
32	9	81.9128
32	10	81.9052
32	11	81.614
32	12	81.4813
32	13	81.0404
32	14	80.3954
32	15	80.0027
32	16	79.987
32	17	80.1757
32	18	80.0637
32	19	80.7772
32	20	80.6344
32	21	80.3898
32	22	80.0461
32	23	79.6329
32	24	79.4158
32	25	78.6087
32	26	78.0126
32	27	78.0468
32	28	77.5624
32	29	77.911
32	30	78.0796
32	31	77.136
32	32	76.8686
32	33	75.2098
32	34	74.8
32	35	72.7258
33	1	92.1007
33	2	86.7745
33	3	84.1105
33	4	83.7284
33	5	82.5679
33	6	82.1846
33	7	81.5494
33	8	81.0529
33	9	80.5225
33	10	80.4976
33	11	79.4932
33	12	79.3837
33	13	79.2222
33	14	78.8721
33	15	78.7728
33	16	78.2164
33	17	78.0343
33	18	78.1021
33	19	78.2942
33	20	78.1365
33	21	77.9389
33	22	77.9191
33	23	77.6857
33	24	77.6811
33	25	77.445
33	26	77.3613
33	27	76.4495
33	28	76.4087
33	29	75.6267
33	30	75.0382
33	31	74.4597
33	32	73.2869
33	33	71.7451
33	34	69.9476
33	35	69.382
34	1	90.9915
34	2	88.0342
34	3	84.3559
34	4	82.6258
34	5	80.156
34	6	78.4278
34	7	77.8472
34	8	77.4059
34	9	76.9705
34	10	76.8498
34	11	76.9211
34	12	77.0276
34	13	76.8173
34	14	76.2058
34	15	75.8168
34	16	75.7482
34	17	75.4556
34	18	75.0284
34	19	75.1495
34	20	74.9282
34	21	75.0169
34	22	74.7388
34	23	75.2084
34	24	74.9719
34	25	74.6428
34	26	73.9103
34	27	74.2633
34	28	74.1516
34	29	73.6387
34	30	72.5097
34	31	70.9506
34	32	69.2158
34	33	68.495
34	34	68.4166
34	35	62.5956
35	1	91.9814
35	2	86.2507
35	3	83.9772
35	4	81.7699
35	5	81.4068
35	6	79.6922
35	7	80.0078
35	8	79.4143
35	9	78.441
35	10	77.7389
35	11	78.4333
35	12	78.8243
35	13	78.5612
35	14	78.6706
35	15	78.7258
35	16	78.7176
35	17	78.4498
35	18	78.3062
35	19	77.8166
35	20	77.956
35	21	77.5127
35	22	77.4523
35	23	77.544
35	24	77.391
35	25	77.4365
35	26	77.4186
35	27	76.952
35	28	76.6003
35	29	75.4963
35	30	74.3567
35	31	73.4363
35	32	73.7824
35	33	72.0128
35	34	70.4311
35	35	69.03
36	1	87.8659
36	2	83.6675
36	3	79.493
36	4	78.302
36	5	76.9641
36	6	76.0323
36	7	75.1734
36	8	74.6077
36	9	74.3311
36	10	73.9269
36	11	73.6396
36	12	73.2277
36	13	72.6541
36	14	72.2471
36	15	72.0103
36	16	71.5048
36	17	71.2485
36	18	71.0867
36	19	71.0476
36	20	71.2388
36	21	71.1893
36	22	70.8967
36	23	70.257
36	24	69.0999
36	25	68.2428
36	26	68.4041
36	27	68.4955
36	28	68.4267
36	29	68.0748
36	30	68.3056
36	31	67.8408
36	32	65.9293
36	33	63.554
36	34	63.3459
36	35	62.3911
37	1	95.6723
37	2	91.6278
37	3	87.4278
37	4	86.3748
37	5	84.8257
37	6	84.5518
37	7	83.2663
37	8	82.9794
37	9	82.5574
37	10	81.9709
37	11	81.6147
37	12	81.6633
37	13	81.5398
37	14	81.1517
37	15	80.5143
37	16	80.4392
37	17	80.3755
37	18	80.3657
37	19	80.5697
37	20	80.3437
37	21	80.328
37	22	80.2866
37	23	79.5581
37	24	79.0079
37	25	78.6882
37	26	78.419
37	27	78.1996
37	28	78.4395
37	29	78.6715
37	30	78.1218
37	31	77.7268
37	32	77.1839
37	33	76.1656
37	34	75.0644
37	35	72.7388
38	1	92.1007
38	2	87.8841
38	3	84.6265
38	4	81.6181
38	5	80.286
38	6	78.306
38	7	77.6075
38	8	77.6908
38	9	76.9748
38	10	77.1207
38	11	76.5841
38	12	76.0174
38	13	75.9347
38	14	75.6576
38	15	75.7487
38	16	75.8764
38	17	75.5568
38	18	75.58
38	19	75.5755
38	20	75.7234
38	21	75.4952
38	22	75.5304
38	23	75.2611
38	24	75.1464
38	25	75.2789
38	26	75.0859
38	27	73.7837
38	28	73.3683
38	29	72.8766
38	30	71.8225
38	31	71.3426
38	32	70.0877
38	33	68.2826
38	34	67.9774
38	35	66.0701
39	1	92.3956
39	2	88.0885
39	3	84.805
39	4	82.4439
39	5	82.1232
39	6	81.372
39	7	80.4488
39	8	80.0493
39	9	79.6382
39	10	79.6297
39	11	80.5801
39	12	80.1719
39	13	80.136
39	14	79.7537
39	15	79.7923
39	16	79.5136
39	17	79.4422
39	18	79.3297
39	19	79.6365
39	20	79.6239
39	21	79.3207
39	22	79.023
39	23	78.7325
39	24	78.4653
39	25	77.9446
39	26	78.1793
39	27	77.9404
39	28	77.411
39	29	77.193
39	30	76.623
39	31	75.5671
39	32	74.7237
39	33	73.8159
39	34	72.1523
39	35	69.64
40	1	91.9899
40	2	87.6666
40	3	83.9082
40	4	81.1987
40	5	79.5002
40	6	78.8072
40	7	77.747
40	8	76.9823
40	9	77.0142
40	10	76.4681
40	11	76.0769
40	12	76.0155
40	13	76.1431
40	14	75.8387
40	15	76.0708
40	16	76.0771
40	17	75.8398
40	18	75.6683
40	19	75.3548
40	20	75.2703
40	21	75.1463
40	22	74.7399
40	23	73.713
40	24	73.4634
40	25	73.5409
40	26	73.7836
40	27	73.4964
40	28	72.8354
40	29	72.4236
40	30	72.2306
40	31	70.9641
40	32	70.8644
40	33	67.9701
40	34	69.4081
40	35	69.6788
41	1	89.4305
41	2	85.7042
41	3	83.4387
41	4	80.3701
41	5	78.9417
41	6	77.6789
41	7	76.8353
41	8	75.7979
41	9	74.9209
41	10	74.4427
41	11	73.5432
41	12	72.9787
41	13	72.8192
41	14	72.6444
41	15	73.299
41	16	72.2824
41	17	71.8803
41	18	71.4758
41	19	71.3562
41	20	71.3103
41	21	70.8857
41	22	70.9475
41	23	70.4095
41	24	69.5288
41	25	68.8721
41	26	68.887
41	27	68.8171
41	28	67.9951
41	29	67.5761
41	30	67.8857
41	31	67.5129
41	32	65.642
41	33	63.478
41	34	60.7463
41	35	58.3944
42	1	91.1047
42	2	87.2783
42	3	86.0743
42	4	85.2145
42	5	84.5603
42	6	83.6002
42	7	83.1375
42	8	82.9169
42	9	82.1375
42	10	81.6015
42	11	81.8896
42	12	81.7147
42	13	81.4758
42	14	81.1735
42	15	81.1553
42	16	80.8882
42	17	80.7198
42	18	80.6581
42	19	80.3697
42	20	80.0806
42	21	79.8545
42	22	79.6889
42	23	78.7192
42	24	78.2479
42	25	77.4991
42	26	77.5413
42	27	77.3237
42	28	76.735
42	29	75.9162
42	30	74.9804
42	31	74.1726
42	32	72.6132
42	33	71.7314
42	34	69.9447
42	35	70.4195
43	1	92.4702
43	2	87.8115
43	3	85.2503
43	4	84.1279
43	5	84.6889
43	6	83.9992
43	7	83.8
43	8	83.8291
43	9	82.7431
43	10	82.3943
43	11	82.4369
43	12	82.1863
43	13	81.8656
43	14	81.7582
43	15	81.7674
43	16	81.769
43	17	81.5159
43	18	81.6265
43	19	81.6795
43	20	81.4618
43	21	80.7577
43	22	80.2543
43	23	79.9802
43	24	79.7424
43	25	79.1306
43	26	78.4738
43	27	78.4206
43	28	78.0478
43	29	78.2151
43	30	76.6997
43	31	75.3498
43	32	74.4671
43	33	72.6709
43	34	72.5639
43	35	72.4841
44	1	91.473
44	2	87.8036
44	3	86.0957
44	4	84.2465
44	5	82.1955
44	6	81.5247
44	7	80.7767
44	8	80.4649
44	9	79.8332
44	10	79.7863
44	11	79.505
44	12	79.4151
44	13	78.7309
44	14	78.8689
44	15	78.7781
44	16	78.8942
44	17	78.5259
44	18	78.654
44	19	78.7445
44	20	78.5195
44	21	78.0072
44	22	78.2757
44	23	77.8609
44	24	77.4162
44	25	77.0979
44	26	76.8926
44	27	76.6809
44	28	76.3624
44	29	75.4033
44	30	75.5339
44	31	73.5245
44	32	72.3817
44	33	71.8107
44	34	69.8051
44	35	68.2253
45	1	92.1966
45	2	86.7587
45	3	84.7329
45	4	83.1254
45	5	80.7281
45	6	81.1363
45	7	80.618
45	8	80.0115
45	9	79.9948
45	10	79.8507
45	11	79.9428
45	12	79.4676
45	13	79.2095
45	14	79.6252
45	15	79.4451
45	16	78.9925
45	17	78.8684
45	18	78.6813
45	19	78.8224
45	20	78.6613
45	21	78.4544
45	22	78.7947
45	23	78.9934
45	24	78.3586
45	25	78.3204
45	26	77.8682
45	27	76.8089
45	28	76.2945
45	29	75.4219
45	30	74.4035
45	31	73.2607
45	32	73.2941
45	33	72.3893
45	34	70.9065
45	35	69.2208
46	1	95.2118
46	2	91.3602
46	3	88.4167
46	4	87.0636
46	5	85.0801
46	6	84.6582
46	7	85.2142
46	8	84.9999
46	9	84.895
46	10	84.5898
46	11	84.7179
46	12	84.7209
46	13	84.3252
46	14	83.9949
46	15	84.1445
46	16	84.0524
46	17	83.8387
46	18	83.6391
46	19	83.2665
46	20	83.3438
46	21	82.5959
46	22	82.535
46	23	82.5933
46	24	82.3513
46	25	81.963
46	26	81.9407
46	27	81.4711
46	28	80.8783
46	29	80.3023
46	30	79.5244
46	31	80.5221
46	32	78.1379
46	33	76.5743
46	34	74.9126
46	35	73.4283
47	1	92.597
47	2	88.9857
47	3	86.109
47	4	85.175
47	5	84.026
47	6	83.2105
47	7	82.4866
47	8	82.5388
47	9	81.8965
47	10	81.4929
47	11	81.1219
47	12	80.7515
47	13	79.6554
47	14	79.2088
47	15	78.8427
47	16	78.7025
47	17	78.1359
47	18	78.0106
47	19	78.0656
47	20	78.1193
47	21	77.7736
47	22	77.2437
47	23	77.0748
47	24	76.747
47	25	76.7871
47	26	76.6769
47	27	76.5762
47	28	75.3913
47	29	74.7707
47	30	74.1824
47	31	72.8219
47	32	71.1065
47	33	70.8584
47	34	69.9211
47	35	67.8517
48	1	89.9932
48	2	86.3967
48	3	84.8999
48	4	83.918
48	5	83.8801
48	6	82.9782
48	7	82.189
48	8	81.4116
48	9	80.823
48	10	80.506
48	11	80.6875
48	12	80.6218
48	13	80.5087
48	14	80.3894
48	15	80.1581
48	16	80.406
48	17	80.3771
48	18	80.1553
48	19	79.8628
48	20	79.8469
48	21	80.1482
48	22	79.5776
48	23	79.5889
48	24	79.2709
48	25	78.6476
48	26	77.7717
48	27	77.5769
48	28	76.8116
48	29	75.7489
48	30	74.1351
48	31	73.7018
48	32	73.2894
48	33	71.5027
48	34	68.3248
48	35	64.1978
49	1	95.1728
49	2	90.9794
49	3	88.8342
49	4	86.9258
49	5	84.0519
49	6	83.6582
49	7	82.5287
49	8	82.2748
49	9	81.9765
49	10	81.1942
49	11	80.5965
49	12	80.1972
49	13	79.6655
49	14	79.828
49	15	79.7463
49	16	79.6904
49	17	79.9532
49	18	79.6812
49	19	79.7877
49	20	79.8502
49	21	79.6024
49	22	79.2577
49	23	78.5766
49	24	78.3623
49	25	78.3027
49	26	78.9317
49	27	78.3631
49	28	77.2599
49	29	76.817
49	30	75.5477
49	31	74.7655
49	32	72.7805
49	33	72.92
49	34	72.8914
49	35	69.3225
50	1	91.7279
50	2	89.3515
50	3	86.9499
50	4	86.3107
50	5	85.5945
50	6	84.7992
50	7	84.3015
50	8	84.7042
50	9	84.4442
50	10	84.4046
50	11	83.877
50	12	83.8062
50	13	83.8854
50	14	84.0207
50	15	84.2072
50	16	83.8213
50	17	83.8243
50	18	83.8961
50	19	83.7613
50	20	83.6987
50	21	83.2858
50	22	82.9567
50	23	82.4605
50	24	82.7146
50	25	82.8063
50	26	82.3348
50	27	82.2888
50	28	81.9526
50	29	81.3558
50	30	81.0477
50	31	80.0597
50	32	79.0438
50	33	77.492
50	34	76.7533
50	35	74.5092
51	1	93.6241
51	2	90.536
51	3	87.2064
51	4	85.8764
51	5	84.7338
51	6	84.2323
51	7	83.4116
51	8	83.2923
51	9	82.5912
51	10	81.8117
51	11	81.3215
51	12	81.3457
51	13	81.0032
51	14	80.7891
51	15	80.5985
51	16	80.6724
51	17	80.7961
51	18	80.2911
51	19	79.5681
51	20	79.0386
51	21	78.6969
51	22	78.7203
51	23	78.3141
51	24	77.9243
51	25	77.6413
51	26	77.1957
51	27	76.1812
51	28	76.4542
51	29	75.631
51	30	74.4172
51	31	73.2757
51	32	72.7642
51	33	71.9704
51	34	71.3432
51	35	69.6942
52	1	91.3483
52	2	88.0009
52	3	85.0397
52	4	83.8168
52	5	81.533
52	6	79.5077
52	7	80.2466
52	8	80.6427
52	9	80.6793
52	10	80.6469
52	11	80.602
52	12	80.4547
52	13	80.3731
52	14	80.268
52	15	79.8068
52	16	79.5033
52	17	79.5396
52	18	79.2745
52	19	79.188
52	20	79.2529
52	21	79.3834
52	22	79.1475
52	23	78.944
52	24	78.5123
52	25	78.4371
52	26	78.7167
52	27	78.5132
52	28	78.7731
52	29	77.9699
52	30	78.0232
52	31	76.1675
52	32	74.2184
52	33	72.6307
52	34	70.3678
52	35	68.862
53	1	91.858
53	2	86.6553
53	3	83.5628
53	4	83.4909
53	5	81.5468
53	6	80.6965
53	7	79.703
53	8	78.5259
53	9	78.5088
53	10	78.252
53	11	78.0918
53	12	77.5648
53	13	76.8818
53	14	76.3217
53	15	76.3853
53	16	76.1711
53	17	76.5842
53	18	76.2066
53	19	76.1202
53	20	76.5326
53	21	76.4909
53	22	76.2849
53	23	76.2068
53	24	76.1316
53	25	75.8401
53	26	74.9736
53	27	73.8733
53	28	72.9017
53	29	72.3068
53	30	71.0372
53	31	71.1752
53	32	70.7212
53	33	69.2655
53	34	67.1855
53	35	65.6876
54	1	90.3515
54	2	85.6021
54	3	82.946
54	4	80.7008
54	5	80.3734
54	6	79.1259
54	7	78.6741
54	8	78.6636
54	9	78.0216
54	10	77.9912
54	11	77.7594
54	12	77.0653
54	13	77.142
54	14	76.8635
54	15	76.8272
54	16	77.1455
54	17	77.2123
54	18	77.3592
54	19	77.1159
54	20	77.1973
54	21	77.7676
54	22	77.5182
54	23	76.5968
54	24	76.189
54	25	76.6548
54	26	76.4587
54	27	75.659
54	28	75.4396
54	29	74.6087
54	30	73.8264
54	31	74.4974
54	32	74.4324
54	33	73.0689
54	34	71.0914
54	35	69.3846
55	1	94.5923
55	2	90.4584
55	3	84.9418
55	4	84.3901
55	5	83.6039
55	6	83.1773
55	7	82.3224
55	8	81.5128
55	9	80.208
55	10	80.1445
55	11	79.3706
55	12	79.4854
55	13	78.9154
55	14	78.5748
55	15	78.9376
55	16	78.6177
55	17	78.2897
55	18	78.1668
55	19	77.6117
55	20	77.9895
55	21	78.1464
55	22	77.7893
55	23	77.4571
55	24	76.2725
55	25	75.4742
55	26	75.1931
55	27	74.0708
55	28	73.4399
55	29	72.3442
55	30	71.7271
55	31	71.7604
55	32	70.5707
55	33	68.3516
55	34	65.9952
55	35	64.2461
56	1	90.869
56	2	87.0739
56	3	82.2278
56	4	80.2889
56	5	80.3255
56	6	79.2099
56	7	78.9207
56	8	78.179
56	9	77.8424
56	10	77.6115
56	11	76.7742
56	12	76.1606
56	13	75.9018
56	14	75.5694
56	15	76.0755
56	16	75.545
56	17	75.2322
56	18	74.9239
56	19	75.0138
56	20	74.8362
56	21	74.5269
56	22	74.1622
56	23	73.9522
56	24	73.8642
56	25	74.0319
56	26	73.1687
56	27	72.4814
56	28	72.3952
56	29	71.5794
56	30	71.0008
56	31	70.0192
56	32	68.0493
56	33	67.6102
56	34	66.1745
56	35	65.9783
57	1	93.6241
57	2	88.0135
57	3	84.6591
57	4	82.287
57	5	79.9455
57	6	78.511
57	7	78.4132
57	8	77.6787
57	9	77.6579
57	10	76.8219
57	11	77.3584
57	12	77.4417
57	13	77.1273
57	14	76.5648
57	15	76.467
57	16	76.657
57	17	76.715
57	18	76.2922
57	19	76.2726
57	20	76.1479
57	21	75.9364
57	22	75.8886
57	23	75.7061
57	24	75.7241
57	25	74.6887
57	26	74.0615
57	27	73.3409
57	28	72.4125
57	29	71.5642
57	30	71.2762
57	31	69.5988
57	32	67.9512
57	33	67.2791
57	34	65.8462
57	35	63.3972
58	1	92.9883
58	2	89.5596
58	3	87.484
58	4	86.1434
[truncated: 33,001 more rows]

## Sheet: Fig 3B
Tip name	Number of mutations	Sample ID	Age post-eclosion				Age post-eclosion	Mean number of mutations
M1Dl33_bc1_M04670_41_000000000-JNYHM_1_1101_12336_19365_2	5	Sample 1 (posterior midgut)	Day 33				Day 33	4.73948
M1Dl33_bc1_M04670_41_000000000-JNYHM_1_1101_13705_6355_5	4	Sample 1 (posterior midgut)	Day 33				Day 43	6.56891
M1Dl33_bc1_M04670_41_000000000-JNYHM_1_1101_14148_18043_2	5	Sample 1 (posterior midgut)	Day 33				Day 53	6.45561
M1Dl33_bc1_M04670_41_000000000-JNYHM_1_1101_14301_18576_2	8	Sample 1 (posterior midgut)	Day 33				Day 63	6.72334
M1Dl33_bc1_M04670_41_000000000-JNYHM_1_1101_14558_6416_514	1	Sample 1 (posterior midgut)	Day 33
M1Dl33_bc1_M04670_41_000000000-JNYHM_1_1101_17814_19481_3	5	Sample 1 (posterior midgut)	Day 33
M1Dl33_bc1_M04670_41_000000000-JNYHM_1_1101_18175_17402_3	3	Sample 1 (posterior midgut)	Day 33
M1Dl33_bc1_M04670_41_000000000-JNYHM_1_1101_19624_20743_2	6	Sample 1 (posterior midgut)	Day 33
M1Dl33_bc1_M04670_41_000000000-JNYHM_1_1101_22236_16901_2	9	Sample 1 (posterior midgut)	Day 33
M1Dl33_bc1_M04670_41_000000000-JNYHM_1_1101_24016_15480_3	4	Sample 1 (posterior midgut)	Day 33
M1Dl33_bc1_M04670_41_000000000-JNYHM_1_1101_26221_7119_2	6	Sample 1 (posterior midgut)	Day 33
M1Dl33_bc1_M04670_41_000000000-JNYHM_1_1101_6703_16075_2	3	Sample 1 (posterior midgut)	Day 33
M1Dl33_bc1_M04670_41_000000000-JNYHM_1_1101_6827_6563_5	7	Sample 1 (posterior midgut)	Day 33
M1Dl33_bc1_M04670_41_000000000-JNYHM_1_1101_7294_5607_3	8	Sample 1 (posterior midgut)	Day 33				Table note: Columns A-D show individual tip-level mutation counts from posterior midgut samples at each age post-eclosion. Columns H-I show the mean number of mutations for each age group, calculated from all tips from the three biological replicates at each time point. Columns E-G are intentionally left blank to separate the two sections.
M1Dl33_bc1_M04670_41_000000000-JNYHM_1_1101_9960_15643_3	3	Sample 1 (posterior midgut)	Day 33
M1Dl33_bc1_M04670_41_000000000-JNYHM_1_1102_10645_2659_3	7	Sample 1 (posterior midgut)	Day 33
M1Dl33_bc1_M04670_41_000000000-JNYHM_1_1102_11190_4742_2	6	Sample 1 (posterior midgut)	Day 33
M1Dl33_bc1_M04670_41_000000000-JNYHM_1_1102_11679_9118_2	6	Sample 1 (posterior midgut)	Day 33
M1Dl33_bc1_M04670_41_000000000-JNYHM_1_1102_12602_17873_3	5	Sample 1 (posterior midgut)	Day 33
M1Dl33_bc1_M04670_41_000000000-JNYHM_1_1102_12744_4601_4	6	Sample 1 (posterior midgut)	Day 33
M1Dl33_bc1_M04670_41_000000000-JNYHM_1_1102_14913_11825_2	5	Sample 1 (posterior midgut)	Day 33
M1Dl33_bc1_M04670_41_000000000-JNYHM_1_1102_15553_9908_2	6	Sample 1 (posterior midgut)	Day 33
M1Dl33_bc1_M04670_41_000000000-JNYHM_1_1102_16785_14487_2	6	Sample 1 (posterior midgut)	Day 33
M1Dl33_bc1_M04670_41_000000000-JNYHM_1_1102_17685_6853_3	7	Sample 1 (posterior midgut)	Day 33
M1Dl33_bc1_M04670_41_000000000-JNYHM_1_1102_18453_20513_2	3	Sample 1 (posterior midgut)	Day 33
M1Dl33_bc1_M04670_41_000000000-JNYHM_1_1102_19393_13945_2	4	Sample 1 (posterior midgut)	Day 33
M1Dl33_bc1_M04670_41_000000000-JNYHM_1_1102_19704_19386_3	4	Sample 1 (posterior midgut)	Day 33
M1Dl33_bc1_M04670_41_000000000-JNYHM_1_1102_21459_4781_2	5	Sample 1 (posterior midgut)	Day 33
M1Dl33_bc1_M04670_41_000000000-JNYHM_1_1102_21860_8501_2	1	Sample 1 (posterior midgut)	Day 33
M1Dl33_bc1_M04670_41_000000000-JNYHM_1_1102_22106_15518_2	5	Sample 1 (posterior midgut)	Day 33
M1Dl33_bc1_M04670_41_000000000-JNYHM_1_1102_22733_13034_3	3	Sample 1 (posterior midgut)	Day 33
M1Dl33_bc1_M04670_41_000000000-JNYHM_1_1102_23976_8221_2	4	Sample 1 (posterior midgut)	Day 33
M1Dl33_bc1_M04670_41_000000000-JNYHM_1_1102_24016_6287_2	3	Sample 1 (posterior midgut)	Day 33
M1Dl33_bc1_M04670_41_000000000-JNYHM_1_1102_24086_9525_2	3	Sample 1 (posterior midgut)	Day 33
M1Dl33_bc1_M04670_41_000000000-JNYHM_1_1102_24985_10305_2	7	Sample 1 (posterior midgut)	Day 33
M1Dl33_bc1_M04670_41_000000000-JNYHM_1_1102_26373_14689_3	7	Sample 1 (posterior midgut)	Day 33
M1Dl33_bc1_M04670_41_000000000-JNYHM_1_1102_4048_6564_4	5	Sample 1 (posterior midgut)	Day 33
M1Dl33_bc1_M04670_41_000000000-JNYHM_1_1102_5850_16988_2	1	Sample 1 (posterior midgut)	Day 33
M1Dl33_bc1_M04670_41_000000000-JNYHM_1_1102_7157_6447_2	20	Sample 1 (posterior midgut)	Day 33
M1Dl33_bc1_M04670_41_000000000-JNYHM_1_1102_8112_5140_2	3	Sample 1 (posterior midgut)	Day 33
M1Dl33_bc1_M04670_41_000000000-JNYHM_1_1102_8902_9003_2	3	Sample 1 (posterior midgut)	Day 33
M1Dl33_bc1_M04670_41_000000000-JNYHM_1_1102_9020_11739_4	3	Sample 1 (posterior midgut)	Day 33
M1Dl33_bc1_M04670_41_000000000-JNYHM_1_1102_9390_9037_2	4	Sample 1 (posterior midgut)	Day 33
M1Dl33_bc1_M04670_41_000000000-JNYHM_1_1103_10859_18393_3	4	Sample 1 (posterior midgut)	Day 33
M1Dl33_bc1_M04670_41_000000000-JNYHM_1_1103_13061_6480_5	5	Sample 1 (posterior midgut)	Day 33
M1Dl33_bc1_M04670_41_000000000-JNYHM_1_1103_14117_12995_3	4	Sample 1 (posterior midgut)	Day 33
M1Dl33_bc1_M04670_41_000000000-JNYHM_1_1103_14343_19402_3	5	Sample 1 (posterior midgut)	Day 33
M1Dl33_bc1_M04670_41_000000000-JNYHM_1_1103_14413_17610_2	4	Sample 1 (posterior midgut)	Day 33
M1Dl33_bc1_M04670_41_000000000-JNYHM_1_1103_16382_10692_2	8	Sample 1 (posterior midgut)	Day 33
M1Dl33_bc1_M04670_41_000000000-JNYHM_1_1103_17636_10611_2	5	Sample 1 (posterior midgut)	Day 33
M1Dl33_bc1_M04670_41_000000000-JNYHM_1_1103_19072_15655_3	5	Sample 1 (posterior midgut)	Day 33
M1Dl33_bc1_M04670_41_000000000-JNYHM_1_1103_19116_11041_2	5	Sample 1 (posterior midgut)	Day 33
M1Dl33_bc1_M04670_41_000000000-JNYHM_1_1103_19288_10580_4	6	Sample 1 (posterior midgut)	Day 33
M1Dl33_bc1_M04670_41_000000000-JNYHM_1_1103_20724_16514_4	6	Sample 1 (posterior midgut)	Day 33
M1Dl33_bc1_M04670_41_000000000-JNYHM_1_1103_21363_14501_4	3	Sample 1 (posterior midgut)	Day 33
M1Dl33_bc1_M04670_41_000000000-JNYHM_1_1103_22247_4984_3	4	Sample 1 (posterior midgut)	Day 33
M1Dl33_bc1_M04670_41_000000000-JNYHM_1_1103_23515_4315_4	2	Sample 1 (posterior midgut)	Day 33
M1Dl33_bc1_M04670_41_000000000-JNYHM_1_1103_23769_14713_3	5	Sample 1 (posterior midgut)	Day 33
M1Dl33_bc1_M04670_41_000000000-JNYHM_1_1103_23895_16032_2	9	Sample 1 (posterior midgut)	Day 33
M1Dl33_bc1_M04670_41_000000000-JNYHM_1_1103_6225_13122_2	4	Sample 1 (posterior midgut)	Day 33
M1Dl33_bc1_M04670_41_000000000-JNYHM_1_1103_7160_2566_2	6	Sample 1 (posterior midgut)	Day 33
M1Dl33_bc1_M04670_41_000000000-JNYHM_1_1103_7698_14794_3	5	Sample 1 (posterior midgut)	Day 33
M1Dl33_bc1_M04670_41_000000000-JNYHM_1_1104_11873_4431_2	12	Sample 1 (posterior midgut)	Day 33
M1Dl33_bc1_M04670_41_000000000-JNYHM_1_1104_14699_9715_2	2	Sample 1 (posterior midgut)	Day 33
M1Dl33_bc1_M04670_41_000000000-JNYHM_1_1104_14791_6853_4	2	Sample 1 (posterior midgut)	Day 33
M1Dl33_bc1_M04670_41_000000000-JNYHM_1_1104_16104_19777_2	6	Sample 1 (posterior midgut)	Day 33
M1Dl33_bc1_M04670_41_000000000-JNYHM_1_1104_16695_4683_2	3	Sample 1 (posterior midgut)	Day 33
M1Dl33_bc1_M04670_41_000000000-JNYHM_1_1104_17445_18818_3	4	Sample 1 (posterior midgut)	Day 33
M1Dl33_bc1_M04670_41_000000000-JNYHM_1_1104_17665_2224_2	11	Sample 1 (posterior midgut)	Day 33
M1Dl33_bc1_M04670_41_000000000-JNYHM_1_1104_18267_15264_2	4	Sample 1 (posterior midgut)	Day 33
M1Dl33_bc1_M04670_41_000000000-JNYHM_1_1104_20094_19189_2	12	Sample 1 (posterior midgut)	Day 33
M1Dl33_bc1_M04670_41_000000000-JNYHM_1_1104_20355_7611_3	3	Sample 1 (posterior midgut)	Day 33
M1Dl33_bc1_M04670_41_000000000-JNYHM_1_1104_20718_9181_4	8	Sample 1 (posterior midgut)	Day 33
M1Dl33_bc1_M04670_41_000000000-JNYHM_1_1104_21483_19438_4	3	Sample 1 (posterior midgut)	Day 33
M1Dl33_bc1_M04670_41_000000000-JNYHM_1_1104_22075_19019_5	2	Sample 1 (posterior midgut)	Day 33
M1Dl33_bc1_M04670_41_000000000-JNYHM_1_1104_22105_18122_2	7	Sample 1 (posterior midgut)	Day 33
M1Dl33_bc1_M04670_41_000000000-JNYHM_1_1104_23155_18557_3	3	Sample 1 (posterior midgut)	Day 33
M1Dl33_bc1_M04670_41_000000000-JNYHM_1_1104_24706_3954_3	13	Sample 1 (posterior midgut)	Day 33
M1Dl33_bc1_M04670_41_000000000-JNYHM_1_1104_25218_22531_2	3	Sample 1 (posterior midgut)	Day 33
M1Dl33_bc1_M04670_41_000000000-JNYHM_1_1104_5851_11428_5	9	Sample 1 (posterior midgut)	Day 33
M1Dl33_bc1_M04670_41_000000000-JNYHM_1_1104_5932_7557_3	8	Sample 1 (posterior midgut)	Day 33
M1Dl33_bc1_M04670_41_000000000-JNYHM_1_1104_6758_8353_2	5	Sample 1 (posterior midgut)	Day 33
M1Dl33_bc1_M04670_41_000000000-JNYHM_1_1104_7164_12507_2	2	Sample 1 (posterior midgut)	Day 33
M1Dl33_bc1_M04670_41_000000000-JNYHM_1_1104_7454_17877_2	4	Sample 1 (posterior midgut)	Day 33
M1Dl33_bc1_M04670_41_000000000-JNYHM_1_1104_7860_15443_2	2	Sample 1 (posterior midgut)	Day 33
M1Dl33_bc1_M04670_41_000000000-JNYHM_1_1104_8091_4373_3	3	Sample 1 (posterior midgut)	Day 33
M1Dl33_bc1_M04670_41_000000000-JNYHM_1_1104_9670_7972_3	7	Sample 1 (posterior midgut)	Day 33
M1Dl33_bc1_M04670_41_000000000-JNYHM_1_1105_10711_9821_2	8	Sample 1 (posterior midgut)	Day 33
M1Dl33_bc1_M04670_41_000000000-JNYHM_1_1105_11951_10916_2	9	Sample 1 (posterior midgut)	Day 33
M1Dl33_bc1_M04670_41_000000000-JNYHM_1_1105_12247_20557_6	9	Sample 1 (posterior midgut)	Day 33
M1Dl33_bc1_M04670_41_000000000-JNYHM_1_1105_14465_16807_2	6	Sample 1 (posterior midgut)	Day 33
M1Dl33_bc1_M04670_41_000000000-JNYHM_1_1105_15502_19117_2	4	Sample 1 (posterior midgut)	Day 33
M1Dl33_bc1_M04670_41_000000000-JNYHM_1_1105_15557_8596_3	6	Sample 1 (posterior midgut)	Day 33
M1Dl33_bc1_M04670_41_000000000-JNYHM_1_1105_16866_14121_2	4	Sample 1 (posterior midgut)	Day 33
M1Dl33_bc1_M04670_41_000000000-JNYHM_1_1105_17130_11166_2	5	Sample 1 (posterior midgut)	Day 33
M1Dl33_bc1_M04670_41_000000000-JNYHM_1_1105_18122_4581_4	5	Sample 1 (posterior midgut)	Day 33
M1Dl33_bc1_M04670_41_000000000-JNYHM_1_1105_19806_17418_2	3	Sample 1 (posterior midgut)	Day 33
M1Dl33_bc1_M04670_41_000000000-JNYHM_1_1105_19823_17087_2	2	Sample 1 (posterior midgut)	Day 33
M1Dl33_bc1_M04670_41_000000000-JNYHM_1_1105_24735_12946_2	2	Sample 1 (posterior midgut)	Day 33
M1Dl33_bc1_M04670_41_000000000-JNYHM_1_1105_25823_8965_2	2	Sample 1 (posterior midgut)	Day 33
M1Dl33_bc1_M04670_41_000000000-JNYHM_1_1105_4291_17043_2	7	Sample 1 (posterior midgut)	Day 33
M1Dl33_bc1_M04670_41_000000000-JNYHM_1_1105_5045_14263_2	3	Sample 1 (posterior midgut)	Day 33
M1Dl33_bc1_M04670_41_000000000-JNYHM_1_1105_5203_15209_2	3	Sample 1 (posterior midgut)	Day 33
M1Dl33_bc1_M04670_41_000000000-JNYHM_1_1105_6562_16548_3	3	Sample 1 (posterior midgut)	Day 33
M1Dl33_bc1_M04670_41_000000000-JNYHM_1_1106_15759_7616_4	4	Sample 1 (posterior midgut)	Day 33
M1Dl33_bc1_M04670_41_000000000-JNYHM_1_1106_18581_8066_2	5	Sample 1 (posterior midgut)	Day 33
M1Dl33_bc1_M04670_41_000000000-JNYHM_1_1106_20454_16405_3	8	Sample 1 (posterior midgut)	Day 33
M1Dl33_bc1_M04670_41_000000000-JNYHM_1_1106_20831_8347_3	3	Sample 1 (posterior midgut)	Day 33
M1Dl33_bc1_M04670_41_000000000-JNYHM_1_1106_21115_15535_3	3	Sample 1 (posterior midgut)	Day 33
M1Dl33_bc1_M04670_41_000000000-JNYHM_1_1106_24548_18687_5	4	Sample 1 (posterior midgut)	Day 33
M1Dl33_bc1_M04670_41_000000000-JNYHM_1_1106_24815_12894_4	4	Sample 1 (posterior midgut)	Day 33
M1Dl33_bc1_M04670_41_000000000-JNYHM_1_1106_4294_7963_2	11	Sample 1 (posterior midgut)	Day 33
M1Dl33_bc1_M04670_41_000000000-JNYHM_1_1106_5917_17173_2	3	Sample 1 (posterior midgut)	Day 33
M1Dl33_bc1_M04670_41_000000000-JNYHM_1_1106_8228_13607_2	2	Sample 1 (posterior midgut)	Day 33
M1Dl33_bc1_M04670_41_000000000-JNYHM_1_1106_8333_6566_3	6	Sample 1 (posterior midgut)	Day 33
M1Dl33_bc1_M04670_41_000000000-JNYHM_1_1106_8569_9109_3	5	Sample 1 (posterior midgut)	Day 33
M1Dl33_bc1_M04670_41_000000000-JNYHM_1_1106_9272_6109_3	3	Sample 1 (posterior midgut)	Day 33
M1Dl33_bc1_M04670_41_000000000-JNYHM_1_1106_9569_8484_2	3	Sample 1 (posterior midgut)	Day 33
M1Dl33_bc1_M04670_41_000000000-JNYHM_1_1106_9899_19155_3	2	Sample 1 (posterior midgut)	Day 33
M1Dl33_bc1_M04670_41_000000000-JNYHM_1_1107_11739_13777_3	5	Sample 1 (posterior midgut)	Day 33
M1Dl33_bc1_M04670_41_000000000-JNYHM_1_1107_13013_3479_2	5	Sample 1 (posterior midgut)	Day 33
M1Dl33_bc1_M04670_41_000000000-JNYHM_1_1107_13885_19123_2	5	Sample 1 (posterior midgut)	Day 33
M1Dl33_bc1_M04670_41_000000000-JNYHM_1_1107_18769_18290_2	2	Sample 1 (posterior midgut)	Day 33
M1Dl33_bc1_M04670_41_000000000-JNYHM_1_1107_19361_10061_2	2	Sample 1 (posterior midgut)	Day 33
M1Dl33_bc1_M04670_41_000000000-JNYHM_1_1107_20194_4702_3	9	Sample 1 (posterior midgut)	Day 33
M1Dl33_bc1_M04670_41_000000000-JNYHM_1_1107_22625_17995_4	4	Sample 1 (posterior midgut)	Day 33
M1Dl33_bc1_M04670_41_000000000-JNYHM_1_1107_23308_18485_4	4	Sample 1 (posterior midgut)	Day 33
M1Dl33_bc1_M04670_41_000000000-JNYHM_1_1107_24538_9106_3	13	Sample 1 (posterior midgut)	Day 33
M1Dl33_bc1_M04670_41_000000000-JNYHM_1_1107_24836_10311_2	2	Sample 1 (posterior midgut)	Day 33
M1Dl33_bc1_M04670_41_000000000-JNYHM_1_1107_24913_14038_2	6	Sample 1 (posterior midgut)	Day 33
M1Dl33_bc1_M04670_41_000000000-JNYHM_1_1107_25212_11283_2	8	Sample 1 (posterior midgut)	Day 33
M1Dl33_bc1_M04670_41_000000000-JNYHM_1_1107_25921_4552_3	9	Sample 1 (posterior midgut)	Day 33
M1Dl33_bc1_M04670_41_000000000-JNYHM_1_1107_26686_10930_2	1	Sample 1 (posterior midgut)	Day 33
M1Dl33_bc1_M04670_41_000000000-JNYHM_1_1107_28348_9593_2	6	Sample 1 (posterior midgut)	Day 33
M1Dl33_bc1_M04670_41_000000000-JNYHM_1_1107_5181_11811_2	1	Sample 1 (posterior midgut)	Day 33
M1Dl33_bc1_M04670_41_000000000-JNYHM_1_1107_5312_9190_3	4	Sample 1 (posterior midgut)	Day 33
M1Dl33_bc1_M04670_41_000000000-JNYHM_1_1107_6360_11880_2	4	Sample 1 (posterior midgut)	Day 33
M1Dl33_bc1_M04670_41_000000000-JNYHM_1_1107_6513_11634_2	9	Sample 1 (posterior midgut)	Day 33
M1Dl33_bc1_M04670_41_000000000-JNYHM_1_1107_7679_16060_2	4	Sample 1 (posterior midgut)	Day 33
M1Dl33_bc1_M04670_41_000000000-JNYHM_1_1107_7793_6835_3	7	Sample 1 (posterior midgut)	Day 33
M1Dl33_bc1_M04670_41_000000000-JNYHM_1_1107_8043_10877_2	3	Sample 1 (posterior midgut)	Day 33
M1Dl33_bc1_M04670_41_000000000-JNYHM_1_1107_8124_9335_3	7	Sample 1 (posterior midgut)	Day 33
M1Dl33_bc1_M04670_41_000000000-JNYHM_1_1107_8877_3666_4	8	Sample 1 (posterior midgut)	Day 33
M1Dl33_bc1_M04670_41_000000000-JNYHM_1_1107_9173_4850_3	8	Sample 1 (posterior midgut)	Day 33
M1Dl33_bc1_M04670_41_000000000-JNYHM_1_1107_9395_16894_2	5	Sample 1 (posterior midgut)	Day 33
M1Dl33_bc1_M04670_41_000000000-JNYHM_1_1107_9425_9925_2	5	Sample 1 (posterior midgut)	Day 33
M1Dl33_bc1_M04670_41_000000000-JNYHM_1_1107_9757_17705_3	2	Sample 1 (posterior midgut)	Day 33
M1Dl33_bc1_M04670_41_000000000-JNYHM_1_1108_10484_6322_3	3	Sample 1 (posterior midgut)	Day 33
M1Dl33_bc1_M04670_41_000000000-JNYHM_1_1108_11253_15017_2	4	Sample 1 (posterior midgut)	Day 33
M1Dl33_bc1_M04670_41_000000000-JNYHM_1_1108_11769_5614_4	4	Sample 1 (posterior midgut)	Day 33
M1Dl33_bc1_M04670_41_000000000-JNYHM_1_1108_13548_21569_3	3	Sample 1 (posterior midgut)	Day 33
M1Dl33_bc1_M04670_41_000000000-JNYHM_1_1108_14461_2913_3	5	Sample 1 (posterior midgut)	Day 33
M1Dl33_bc1_M04670_41_000000000-JNYHM_1_1108_14909_14413_2	5	Sample 1 (posterior midgut)	Day 33
M1Dl33_bc1_M04670_41_000000000-JNYHM_1_1108_15667_4632_3	12	Sample 1 (posterior midgut)	Day 33
M1Dl33_bc1_M04670_41_000000000-JNYHM_1_1108_16305_20436_3	7	Sample 1 (posterior midgut)	Day 33
M1Dl33_bc1_M04670_41_000000000-JNYHM_1_1108_18632_24521_2	18	Sample 1 (posterior midgut)	Day 33
M1Dl33_bc1_M04670_41_000000000-JNYHM_1_1108_21833_10882_2	2	Sample 1 (posterior midgut)	Day 33
M1Dl33_bc1_M04670_41_000000000-JNYHM_1_1108_21878_10759_4	3	Sample 1 (posterior midgut)	Day 33
M1Dl33_bc1_M04670_41_000000000-JNYHM_1_1108_22367_18076_2	5	Sample 1 (posterior midgut)	Day 33
M1Dl33_bc1_M04670_41_000000000-JNYHM_1_1108_22825_15757_3	6	Sample 1 (posterior midgut)	Day 33
M1Dl33_bc1_M04670_41_000000000-JNYHM_1_1108_23751_11529_2	5	Sample 1 (posterior midgut)	Day 33
M1Dl33_bc1_M04670_41_000000000-JNYHM_1_1108_24783_13552_2	3	Sample 1 (posterior midgut)	Day 33
M1Dl33_bc1_M04670_41_000000000-JNYHM_1_1108_25117_17289_3	5	Sample 1 (posterior midgut)	Day 33
M1Dl33_bc1_M04670_41_000000000-JNYHM_1_1108_25604_4191_2	2	Sample 1 (posterior midgut)	Day 33
M1Dl33_bc1_M04670_41_000000000-JNYHM_1_1108_25631_6195_2	14	Sample 1 (posterior midgut)	Day 33
M1Dl33_bc1_M04670_41_000000000-JNYHM_1_1108_26766_7097_4	10	Sample 1 (posterior midgut)	Day 33
M1Dl33_bc1_M04670_41_000000000-JNYHM_1_1108_28372_12031_3	5	Sample 1 (posterior midgut)	Day 33
M1Dl33_bc1_M04670_41_000000000-JNYHM_1_1108_7530_18712_2	8	Sample 1 (posterior midgut)	Day 33
M1Dl33_bc1_M04670_41_000000000-JNYHM_1_1108_9187_11066_2	3	Sample 1 (posterior midgut)	Day 33
M1Dl33_bc1_M04670_41_000000000-JNYHM_1_1108_9216_18090_2	8	Sample 1 (posterior midgut)	Day 33
M1Dl33_bc1_M04670_41_000000000-JNYHM_1_1109_10125_3117_2	3	Sample 1 (posterior midgut)	Day 33
M1Dl33_bc1_M04670_41_000000000-JNYHM_1_1109_11167_12794_2	6	Sample 1 (posterior midgut)	Day 33
M1Dl33_bc1_M04670_41_000000000-JNYHM_1_1109_12669_9350_3	4	Sample 1 (posterior midgut)	Day 33
M1Dl33_bc1_M04670_41_000000000-JNYHM_1_1109_13742_21108_3	3	Sample 1 (posterior midgut)	Day 33
M1Dl33_bc1_M04670_41_000000000-JNYHM_1_1109_14056_7474_2	5	Sample 1 (posterior midgut)	Day 33
M1Dl33_bc1_M04670_41_000000000-JNYHM_1_1109_14905_11639_2	1	Sample 1 (posterior midgut)	Day 33
M1Dl33_bc1_M04670_41_000000000-JNYHM_1_1109_16371_10974_3	8	Sample 1 (posterior midgut)	Day 33
M1Dl33_bc1_M04670_41_000000000-JNYHM_1_1109_17017_17300_5	10	Sample 1 (posterior midgut)	Day 33
M1Dl33_bc1_M04670_41_000000000-JNYHM_1_1109_17764_13338_2	5	Sample 1 (posterior midgut)	Day 33
M1Dl33_bc1_M04670_41_000000000-JNYHM_1_1109_20410_4937_2	19	Sample 1 (posterior midgut)	Day 33
M1Dl33_bc1_M04670_41_000000000-JNYHM_1_1109_22608_3103_5	2	Sample 1 (posterior midgut)	Day 33
M1Dl33_bc1_M04670_41_000000000-JNYHM_1_1109_24789_21612_2	10	Sample 1 (posterior midgut)	Day 33
M1Dl33_bc1_M04670_41_000000000-JNYHM_1_1109_25040_17910_3	4	Sample 1 (posterior midgut)	Day 33
M1Dl33_bc1_M04670_41_000000000-JNYHM_1_1109_28985_10332_3	4	Sample 1 (posterior midgut)	Day 33
M1Dl33_bc1_M04670_41_000000000-JNYHM_1_1109_29258_15173_2	5	Sample 1 (posterior midgut)	Day 33
M1Dl33_bc1_M04670_41_000000000-JNYHM_1_1109_5939_20341_2	4	Sample 1 (posterior midgut)	Day 33
M1Dl33_bc1_M04670_41_000000000-JNYHM_1_1109_6208_18871_2	4	Sample 1 (posterior midgut)	Day 33
M1Dl33_bc1_M04670_41_000000000-JNYHM_1_1109_7341_20458_3	6	Sample 1 (posterior midgut)	Day 33
M1Dl33_bc1_M04670_41_000000000-JNYHM_1_1109_8143_20203_2	5	Sample 1 (posterior midgut)	Day 33
M1Dl33_bc1_M04670_41_000000000-JNYHM_1_1109_8951_9383_4	3	Sample 1 (posterior midgut)	Day 33
M1Dl33_bc1_M04670_41_000000000-JNYHM_1_1110_10067_19179_2	5	Sample 1 (posterior midgut)	Day 33
M1Dl33_bc1_M04670_41_000000000-JNYHM_1_1110_10534_6202_4	8	Sample 1 (posterior midgut)	Day 33
M1Dl33_bc1_M04670_41_000000000-JNYHM_1_1110_13861_18700_3	8	Sample 1 (posterior midgut)	Day 33
M1Dl33_bc1_M04670_41_000000000-JNYHM_1_1110_14850_20628_3	4	Sample 1 (posterior midgut)	Day 33
M1Dl33_bc1_M04670_41_000000000-JNYHM_1_1110_15721_16475_2	5	Sample 1 (posterior midgut)	Day 33
M1Dl33_bc1_M04670_41_000000000-JNYHM_1_1110_19349_2716_2	7	Sample 1 (posterior midgut)	Day 33
M1Dl33_bc1_M04670_41_000000000-JNYHM_1_1110_20233_3408_3	7	Sample 1 (posterior midgut)	Day 33
M1Dl33_bc1_M04670_41_000000000-JNYHM_1_1110_21389_17304_2	2	Sample 1 (posterior midgut)	Day 33
M1Dl33_bc1_M04670_41_000000000-JNYHM_1_1110_21970_17475_3	3	Sample 1 (posterior midgut)	Day 33
M1Dl33_bc1_M04670_41_000000000-JNYHM_1_1110_23335_6914_2	22	Sample 1 (posterior midgut)	Day 33
M1Dl33_bc1_M04670_41_000000000-JNYHM_1_1110_23740_5585_3	4	Sample 1 (posterior midgut)	Day 33
M1Dl33_bc1_M04670_41_000000000-JNYHM_1_1110_24732_9627_2	4	Sample 1 (posterior midgut)	Day 33
M1Dl33_bc1_M04670_41_000000000-JNYHM_1_1110_25167_8020_2	4	Sample 1 (posterior midgut)	Day 33
M1Dl33_bc1_M04670_41_000000000-JNYHM_1_1110_25469_10217_4	3	Sample 1 (posterior midgut)	Day 33
M1Dl33_bc1_M04670_41_000000000-JNYHM_1_1110_2553_13609_2	13	Sample 1 (posterior midgut)	Day 33
M1Dl33_bc1_M04670_41_000000000-JNYHM_1_1110_3170_14584_4	5	Sample 1 (posterior midgut)	Day 33
M1Dl33_bc1_M04670_41_000000000-JNYHM_1_1110_6559_23532_2	2	Sample 1 (posterior midgut)	Day 33
M1Dl33_bc1_M04670_41_000000000-JNYHM_1_1110_7358_17863_2	8	Sample 1 (posterior midgut)	Day 33
M1Dl33_bc1_M04670_41_000000000-JNYHM_1_1110_7900_9178_4	7	Sample 1 (posterior midgut)	Day 33
M1Dl33_bc1_M04670_41_000000000-JNYHM_1_1110_7955_15132_2	6	Sample 1 (posterior midgut)	Day 33
M1Dl33_bc1_M04670_41_000000000-JNYHM_1_1110_8737_14274_3	4	Sample 1 (posterior midgut)	Day 33
M1Dl33_bc1_M04670_41_000000000-JNYHM_1_1111_10106_15795_2	5	Sample 1 (posterior midgut)	Day 33
M1Dl33_bc1_M04670_41_000000000-JNYHM_1_1111_10508_14030_2	5	Sample 1 (posterior midgut)	Day 33
M1Dl33_bc1_M04670_41_000000000-JNYHM_1_1111_12606_14606_3	8	Sample 1 (posterior midgut)	Day 33
M1Dl33_bc1_M04670_41_000000000-JNYHM_1_1111_12655_12499_2	6	Sample 1 (posterior midgut)	Day 33
M1Dl33_bc1_M04670_41_000000000-JNYHM_1_1111_12750_14804_2	5	Sample 1 (posterior midgut)	Day 33
M1Dl33_bc1_M04670_41_000000000-JNYHM_1_1111_13150_17030_2	3	Sample 1 (posterior midgut)	Day 33
M1Dl33_bc1_M04670_41_000000000-JNYHM_1_1111_13583_10837_3	3	Sample 1 (posterior midgut)	Day 33
M1Dl33_bc1_M04670_41_000000000-JNYHM_1_1111_15437_21029_2	11	Sample 1 (posterior midgut)	Day 33
M1Dl33_bc1_M04670_41_000000000-JNYHM_1_1111_15715_20428_3	4	Sample 1 (posterior midgut)	Day 33
M1Dl33_bc1_M04670_41_000000000-JNYHM_1_1111_17057_18103_4	2	Sample 1 (posterior midgut)	Day 33
M1Dl33_bc1_M04670_41_000000000-JNYHM_1_1111_19569_17902_2	2	Sample 1 (posterior midgut)	Day 33
M1Dl33_bc1_M04670_41_000000000-JNYHM_1_1111_20216_16449_2	3	Sample 1 (posterior midgut)	Day 33
M1Dl33_bc1_M04670_41_000000000-JNYHM_1_1111_20228_10085_4	2	Sample 1 (posterior midgut)	Day 33
M1Dl33_bc1_M04670_41_000000000-JNYHM_1_1111_20378_9803_2	2	Sample 1 (posterior midgut)	Day 33
M1Dl33_bc1_M04670_41_000000000-JNYHM_1_1111_20868_9422_2	1	Sample 1 (posterior midgut)	Day 33
M1Dl33_bc1_M04670_41_000000000-JNYHM_1_1111_21427_20347_3	7	Sample 1 (posterior midgut)	Day 33
M1Dl33_bc1_M04670_41_000000000-JNYHM_1_1111_22051_15463_2	7	Sample 1 (posterior midgut)	Day 33
M1Dl33_bc1_M04670_41_000000000-JNYHM_1_1111_22170_1905_3	8	Sample 1 (posterior midgut)	Day 33
M1Dl33_bc1_M04670_41_000000000-JNYHM_1_1111_23076_19503_2	5	Sample 1 (posterior midgut)	Day 33
M1Dl33_bc1_M04670_41_000000000-JNYHM_1_1111_24256_18664_2	5	Sample 1 (posterior midgut)	Day 33
M1Dl33_bc1_M04670_41_000000000-JNYHM_1_1111_28548_9118_2	12	Sample 1 (posterior midgut)	Day 33
M1Dl33_bc1_M04670_41_000000000-JNYHM_1_1111_3779_14084_4	2	Sample 1 (posterior midgut)	Day 33
M1Dl33_bc1_M04670_41_000000000-JNYHM_1_1111_3947_8851_2	2	Sample 1 (posterior midgut)	Day 33
M1Dl33_bc1_M04670_41_000000000-JNYHM_1_1111_4370_14405_3	3	Sample 1 (posterior midgut)	Day 33
M1Dl33_bc1_M04670_41_000000000-JNYHM_1_1111_5896_6983_3	5	Sample 1 (posterior midgut)	Day 33
M1Dl33_bc1_M04670_41_000000000-JNYHM_1_1111_6411_19380_3	6	Sample 1 (posterior midgut)	Day 33
M1Dl33_bc1_M04670_41_000000000-JNYHM_1_1111_6747_10179_2	7	Sample 1 (posterior midgut)	Day 33
M1Dl33_bc1_M04670_41_000000000-JNYHM_1_1111_8298_18762_3	8	Sample 1 (posterior midgut)	Day 33
M1Dl33_bc1_M04670_41_000000000-JNYHM_1_1111_9461_19492_2	6	Sample 1 (posterior midgut)	Day 33
M1Dl33_bc1_M04670_41_000000000-JNYHM_1_1112_10115_7967_3	20	Sample 1 (posterior midgut)	Day 33
M1Dl33_bc1_M04670_41_000000000-JNYHM_1_1112_10475_7158_2	4	Sample 1 (posterior midgut)	Day 33
M1Dl33_bc1_M04670_41_000000000-JNYHM_1_1112_14049_20366_2	6	Sample 1 (posterior midgut)	Day 33
M1Dl33_bc1_M04670_41_000000000-JNYHM_1_1112_14333_20621_3	6	Sample 1 (posterior midgut)	Day 33
M1Dl33_bc1_M04670_41_000000000-JNYHM_1_1112_15599_20417_3	8	Sample 1 (posterior midgut)	Day 33
M1Dl33_bc1_M04670_41_000000000-JNYHM_1_1112_17035_20844_2	1	Sample 1 (posterior midgut)	Day 33
M1Dl33_bc1_M04670_41_000000000-JNYHM_1_1112_17926_20819_2	6	Sample 1 (posterior midgut)	Day 33
M1Dl33_bc1_M04670_41_000000000-JNYHM_1_1112_19350_14524_2	7	Sample 1 (posterior midgut)	Day 33
M1Dl33_bc1_M04670_41_000000000-JNYHM_1_1112_21882_7868_2	2	Sample 1 (posterior midgut)	Day 33
M1Dl33_bc1_M04670_41_000000000-JNYHM_1_1112_22460_19846_2	2	Sample 1 (posterior midgut)	Day 33
M1Dl33_bc1_M04670_41_000000000-JNYHM_1_1112_22811_20270_3	5	Sample 1 (posterior midgut)	Day 33
M1Dl33_bc1_M04670_41_000000000-JNYHM_1_1112_23090_9424_2	5	Sample 1 (posterior midgut)	Day 33
M1Dl33_bc1_M04670_41_000000000-JNYHM_1_1112_24071_13196_2	7	Sample 1 (posterior midgut)	Day 33
M1Dl33_bc1_M04670_41_000000000-JNYHM_1_1112_5627_14621_2	4	Sample 1 (posterior midgut)	Day 33
M1Dl33_bc1_M04670_41_000000000-JNYHM_1_1112_7721_11217_2	5	Sample 1 (posterior midgut)	Day 33
M1Dl33_bc1_M04670_41_000000000-JNYHM_1_1112_7776_18105_3	5	Sample 1 (posterior midgut)	Day 33
M1Dl33_bc1_M04670_41_000000000-JNYHM_1_1112_9569_20720_2	13	Sample 1 (posterior midgut)	Day 33
M1Dl33_bc1_M04670_41_000000000-JNYHM_1_1113_10862_5773_2	2	Sample 1 (posterior midgut)	Day 33
M1Dl33_bc1_M04670_41_000000000-JNYHM_1_1113_11542_4710_2	4	Sample 1 (posterior midgut)	Day 33
M1Dl33_bc1_M04670_41_000000000-JNYHM_1_1113_11776_12919_2	6	Sample 1 (posterior midgut)	Day 33
M1Dl33_bc1_M04670_41_000000000-JNYHM_1_1113_11955_10647_2	4	Sample 1 (posterior midgut)	Day 33
M1Dl33_bc1_M04670_41_000000000-JNYHM_1_1113_12131_4099_2	4	Sample 1 (posterior midgut)	Day 33
M1Dl33_bc1_M04670_41_000000000-JNYHM_1_1113_13317_3006_2	7	Sample 1 (posterior midgut)	Day 33
M1Dl33_bc1_M04670_41_000000000-JNYHM_1_1113_14659_15302_2	3	Sample 1 (posterior midgut)	Day 33
M1Dl33_bc1_M04670_41_000000000-JNYHM_1_1113_14693_7706_3	4	Sample 1 (posterior midgut)	Day 33
M1Dl33_bc1_M04670_41_000000000-JNYHM_1_1113_15011_9449_2	7	Sample 1 (posterior midgut)	Day 33
M1Dl33_bc1_M04670_41_000000000-JNYHM_1_1113_18715_1300_3	2	Sample 1 (posterior midgut)	Day 33
M1Dl33_bc1_M04670_41_000000000-JNYHM_1_1113_18758_11341_2	5	Sample 1 (posterior midgut)	Day 33
M1Dl33_bc1_M04670_41_000000000-JNYHM_1_1113_19319_14329_2	7	Sample 1 (posterior midgut)	Day 33
M1Dl33_bc1_M04670_41_000000000-JNYHM_1_1113_19413_10468_2	12	Sample 1 (posterior midgut)	Day 33
M1Dl33_bc1_M04670_41_000000000-JNYHM_1_1113_20114_2658_2	4	Sample 1 (posterior midgut)	Day 33
M1Dl33_bc1_M04670_41_000000000-JNYHM_1_1113_20528_11570_3	3	Sample 1 (posterior midgut)	Day 33
M1Dl33_bc1_M04670_41_000000000-JNYHM_1_1113_20723_19627_4	5	Sample 1 (posterior midgut)	Day 33
M1Dl33_bc1_M04670_41_000000000-JNYHM_1_1113_21022_21232_2	7	Sample 1 (posterior midgut)	Day 33
M1Dl33_bc1_M04670_41_000000000-JNYHM_1_1113_21978_5523_2	4	Sample 1 (posterior midgut)	Day 33
M1Dl33_bc1_M04670_41_000000000-JNYHM_1_1113_26514_4414_2	4	Sample 1 (posterior midgut)	Day 33
M1Dl33_bc1_M04670_41_000000000-JNYHM_1_1113_3803_18519_3	4	Sample 1 (posterior midgut)	Day 33
M1Dl33_bc1_M04670_41_000000000-JNYHM_1_1113_6674_13292_2	7	Sample 1 (posterior midgut)	Day 33
M1Dl33_bc1_M04670_41_000000000-JNYHM_1_1113_7353_12150_2	3	Sample 1 (posterior midgut)	Day 33
M1Dl33_bc1_M04670_41_000000000-JNYHM_1_1113_8802_7896_3	4	Sample 1 (posterior midgut)	Day 33
M1Dl33_bc1_M04670_41_000000000-JNYHM_1_1113_9723_16719_2	4	Sample 1 (posterior midgut)	Day 33
M1Dl33_bc1_M04670_41_000000000-JNYHM_1_1114_11208_7557_2	4	Sample 1 (posterior midgut)	Day 33
M1Dl33_bc1_M04670_41_000000000-JNYHM_1_1114_11856_9348_3	12	Sample 1 (posterior midgut)	Day 33
M1Dl33_bc1_M04670_41_000000000-JNYHM_1_1114_12235_1298_2	5	Sample 1 (posterior midgut)	Day 33
M1Dl33_bc1_M04670_41_000000000-JNYHM_1_1114_12370_15807_2	4	Sample 1 (posterior midgut)	Day 33
M1Dl33_bc1_M04670_41_000000000-JNYHM_1_1114_12639_6212_3	9	Sample 1 (posterior midgut)	Day 33
M1Dl33_bc1_M04670_41_000000000-JNYHM_1_1114_12830_21755_2	4	Sample 1 (posterior midgut)	Day 33
M1Dl33_bc1_M04670_41_000000000-JNYHM_1_1114_13006_10587_3	9	Sample 1 (posterior midgut)	Day 33
M1Dl33_bc1_M04670_41_000000000-JNYHM_1_1114_13019_5768_2	3	Sample 1 (posterior midgut)	Day 33
M1Dl33_bc1_M04670_41_000000000-JNYHM_1_1114_15569_8686_2	4	Sample 1 (posterior midgut)	Day 33
M1Dl33_bc1_M04670_41_000000000-JNYHM_1_1114_16559_10465_2	21	Sample 1 (posterior midgut)	Day 33
M1Dl33_bc1_M04670_41_000000000-JNYHM_1_1114_17038_20213_2	25	Sample 1 (posterior midgut)	Day 33
M1Dl33_bc1_M04670_41_000000000-JNYHM_1_1114_17418_21234_2	2	Sample 1 (posterior midgut)	Day 33
M1Dl33_bc1_M04670_41_000000000-JNYHM_1_1114_18706_5692_2	3	Sample 1 (posterior midgut)	Day 33
M1Dl33_bc1_M04670_41_000000000-JNYHM_1_1114_21828_9054_2	5	Sample 1 (posterior midgut)	Day 33
M1Dl33_bc1_M04670_41_000000000-JNYHM_1_1114_25525_14839_2	2	Sample 1 (posterior midgut)	Day 33
M1Dl33_bc1_M04670_41_000000000-JNYHM_1_1114_27335_11895_3	3	Sample 1 (posterior midgut)	Day 33
M1Dl33_bc1_M04670_41_000000000-JNYHM_1_1114_28437_16018_5	5	Sample 1 (posterior midgut)	Day 33
M1Dl33_bc1_M04670_41_000000000-JNYHM_1_1114_28683_16183_3	7	Sample 1 (posterior midgut)	Day 33
M1Dl33_bc1_M04670_41_000000000-JNYHM_1_1114_3796_19713_2	1	Sample 1 (posterior midgut)	Day 33
M1Dl33_bc1_M04670_41_000000000-JNYHM_1_1114_5636_14573_2	3	Sample 1 (posterior midgut)	Day 33
M1Dl33_bc1_M04670_41_000000000-JNYHM_1_1114_6085_7375_2	12	Sample 1 (posterior midgut)	Day 33
M1Dl33_bc1_M04670_41_000000000-JNYHM_1_1114_7876_20143_3	7	Sample 1 (posterior midgut)	Day 33
M1Dl33_bc1_M04670_41_000000000-JNYHM_1_1114_9568_6493_3	3	Sample 1 (posterior midgut)	Day 33
M1Dl33_bc1_M04670_41_000000000-JNYHM_1_1115_10908_19503_2	2	Sample 1 (posterior midgut)	Day 33
M1Dl33_bc1_M04670_41_000000000-JNYHM_1_1115_12389_15651_3	21	Sample 1 (posterior midgut)	Day 33
M1Dl33_bc1_M04670_41_000000000-JNYHM_1_1115_14161_9940_4	4	Sample 1 (posterior midgut)	Day 33
M1Dl33_bc1_M04670_41_000000000-JNYHM_1_1115_15762_3704_3	3	Sample 1 (posterior midgut)	Day 33
M1Dl33_bc1_M04670_41_000000000-JNYHM_1_1115_16071_10161_3	4	Sample 1 (posterior midgut)	Day 33
M1Dl33_bc1_M04670_41_000000000-JNYHM_1_1115_17179_15023_3	4	Sample 1 (posterior midgut)	Day 33
M1Dl33_bc1_M04670_41_000000000-JNYHM_1_1115_17493_22829_2	8	Sample 1 (posterior midgut)	Day 33
M1Dl33_bc1_M04670_41_000000000-JNYHM_1_1115_17520_9706_2	4	Sample 1 (posterior midgut)	Day 33
M1Dl33_bc1_M04670_41_000000000-JNYHM_1_1115_17786_17607_2	3	Sample 1 (posterior midgut)	Day 33
M1Dl33_bc1_M04670_41_000000000-JNYHM_1_1115_17989_16567_3	8	Sample 1 (posterior midgut)	Day 33
M1Dl33_bc1_M04670_41_000000000-JNYHM_1_1115_18307_10137_2	3	Sample 1 (posterior midgut)	Day 33
M1Dl33_bc1_M04670_41_000000000-JNYHM_1_1115_20038_18448_3	8	Sample 1 (posterior midgut)	Day 33
M1Dl33_bc1_M04670_41_000000000-JNYHM_1_1115_22493_19917_3	5	Sample 1 (posterior midgut)	Day 33
M1Dl33_bc1_M04670_41_000000000-JNYHM_1_1115_23367_14345_3	10	Sample 1 (posterior midgut)	Day 33
M1Dl33_bc1_M04670_41_000000000-JNYHM_1_1115_23925_9327_2	5	Sample 1 (posterior midgut)	Day 33
M1Dl33_bc1_M04670_41_000000000-JNYHM_1_1115_25172_7436_2	3	Sample 1 (posterior midgut)	Day 33
M1Dl33_bc1_M04670_41_000000000-JNYHM_1_1115_26004_4211_3	9	Sample 1 (posterior midgut)	Day 33
M1Dl33_bc1_M04670_41_000000000-JNYHM_1_1115_7212_17137_2	5	Sample 1 (posterior midgut)	Day 33
M1Dl33_bc1_M04670_41_000000000-JNYHM_1_1115_7613_14371_3	8	Sample 1 (posterior midgut)	Day 33
M1Dl33_bc1_M04670_41_000000000-JNYHM_1_1115_7935_10801_3	3	Sample 1 (posterior midgut)	Day 33
M1Dl33_bc1_M04670_41_000000000-JNYHM_1_1115_8131_19292_3	6	Sample 1 (posterior midgut)	Day 33
M1Dl33_bc1_M04670_41_000000000-JNYHM_1_1116_10443_18417_2	5	Sample 1 (posterior midgut)	Day 33
M1Dl33_bc1_M04670_41_000000000-JNYHM_1_1116_12583_8614_3	7	Sample 1 (posterior midgut)	Day 33
M1Dl33_bc1_M04670_41_000000000-JNYHM_1_1116_13359_15227_4	2	Sample 1 (posterior midgut)	Day 33
M1Dl33_bc1_M04670_41_000000000-JNYHM_1_1116_13420_4502_2	2	Sample 1 (posterior midgut)	Day 33
M1Dl33_bc1_M04670_41_000000000-JNYHM_1_1116_14468_9192_3	4	Sample 1 (posterior midgut)	Day 33
M1Dl33_bc1_M04670_41_000000000-JNYHM_1_1116_14831_9334_2	6	Sample 1 (posterior midgut)	Day 33
M1Dl33_bc1_M04670_41_000000000-JNYHM_1_1116_14869_6890_2	5	Sample 1 (posterior midgut)	Day 33
M1Dl33_bc1_M04670_41_000000000-JNYHM_1_1116_16757_20139_2	5	Sample 1 (posterior midgut)	Day 33
M1Dl33_bc1_M04670_41_000000000-JNYHM_1_1116_17310_7815_2	5	Sample 1 (posterior midgut)	Day 33
M1Dl33_bc1_M04670_41_000000000-JNYHM_1_1116_17698_5653_2	9	Sample 1 (posterior midgut)	Day 33
M1Dl33_bc1_M04670_41_000000000-JNYHM_1_1116_18501_13526_3	5	Sample 1 (posterior midgut)	Day 33
M1Dl33_bc1_M04670_41_000000000-JNYHM_1_1116_21311_18843_3	23	Sample 1 (posterior midgut)	Day 33
M1Dl33_bc1_M04670_41_000000000-JNYHM_1_1116_21349_15404_3	4	Sample 1 (posterior midgut)	Day 33
M1Dl33_bc1_M04670_41_000000000-JNYHM_1_1116_23254_8288_3	3	Sample 1 (posterior midgut)	Day 33
M1Dl33_bc1_M04670_41_000000000-JNYHM_1_1116_27350_8516_2	7	Sample 1 (posterior midgut)	Day 33
M1Dl33_bc1_M04670_41_000000000-JNYHM_1_1116_4628_9770_3	3	Sample 1 (posterior midgut)	Day 33
M1Dl33_bc1_M04670_41_000000000-JNYHM_1_1116_4737_10844_2	5	Sample 1 (posterior midgut)	Day 33
M1Dl33_bc1_M04670_41_000000000-JNYHM_1_1116_5487_18338_4	7	Sample 1 (posterior midgut)	Day 33
M1Dl33_bc1_M04670_41_000000000-JNYHM_1_1116_7987_13078_2	11	Sample 1 (posterior midgut)	Day 33
M1Dl33_bc1_M04670_41_000000000-JNYHM_1_1116_8713_11174_2	2	Sample 1 (posterior midgut)	Day 33
M1Dl33_bc1_M04670_41_000000000-JNYHM_1_1116_9481_13267_2	4	Sample 1 (posterior midgut)	Day 33
M1Dl33_bc1_M04670_41_000000000-JNYHM_1_1116_9543_9317_2	4	Sample 1 (posterior midgut)	Day 33
M1Dl33_bc1_M04670_41_000000000-JNYHM_1_1117_10531_4303_2	4	Sample 1 (posterior midgut)	Day 33
M1Dl33_bc1_M04670_41_000000000-JNYHM_1_1117_11064_17799_3	6	Sample 1 (posterior midgut)	Day 33
M1Dl33_bc1_M04670_41_000000000-JNYHM_1_1117_15062_5024_3	9	Sample 1 (posterior midgut)	Day 33
M1Dl33_bc1_M04670_41_000000000-JNYHM_1_1117_18522_20355_3	4	Sample 1 (posterior midgut)	Day 33
M1Dl33_bc1_M04670_41_000000000-JNYHM_1_1117_19702_13201_2	1	Sample 1 (posterior midgut)	Day 33
M1Dl33_bc1_M04670_41_000000000-JNYHM_1_1117_20070_14755_3	6	Sample 1 (posterior midgut)	Day 33
M1Dl33_bc1_M04670_41_000000000-JNYHM_1_1117_21973_5282_2	4	Sample 1 (posterior midgut)	Day 33
M1Dl33_bc1_M04670_41_000000000-JNYHM_1_1117_22500_10819_2	2	Sample 1 (posterior midgut)	Day 33
M1Dl33_bc1_M04670_41_000000000-JNYHM_1_1117_23587_9613_3	10	Sample 1 (posterior midgut)	Day 33
M1Dl33_bc1_M04670_41_000000000-JNYHM_1_1117_23653_19711_2	4	Sample 1 (posterior midgut)	Day 33
M1Dl33_bc1_M04670_41_000000000-JNYHM_1_1117_24235_18210_3	9	Sample 1 (posterior midgut)	Day 33
M1Dl33_bc1_M04670_41_000000000-JNYHM_1_1117_24500_21160_3	4	Sample 1 (posterior midgut)	Day 33
M1Dl33_bc1_M04670_41_000000000-JNYHM_1_1117_25030_8892_2	9	Sample 1 (posterior midgut)	Day 33
M1Dl33_bc1_M04670_41_000000000-JNYHM_1_1117_26840_18168_2	15	Sample 1 (posterior midgut)	Day 33
M1Dl33_bc1_M04670_41_000000000-JNYHM_1_1117_28008_19836_3	3	Sample 1 (posterior midgut)	Day 33
M1Dl33_bc1_M04670_41_000000000-JNYHM_1_1117_28119_15903_2	6	Sample 1 (posterior midgut)	Day 33
M1Dl33_bc1_M04670_41_000000000-JNYHM_1_1117_6304_13705_2	1	Sample 1 (posterior midgut)	Day 33
M1Dl33_bc1_M04670_41_000000000-JNYHM_1_1117_8059_8733_3	5	Sample 1 (posterior midgut)	Day 33
M1Dl33_bc1_M04670_41_000000000-JNYHM_1_1118_12122_15625_2	1	Sample 1 (posterior midgut)	Day 33
M1Dl33_bc1_M04670_41_000000000-JNYHM_1_1118_13241_16901_2	5	Sample 1 (posterior midgut)	Day 33
M1Dl33_bc1_M04670_41_000000000-JNYHM_1_1118_16058_12893_2	4	Sample 1 (posterior midgut)	Day 33
M1Dl33_bc1_M04670_41_000000000-JNYHM_1_1118_16400_19472_2	7	Sample 1 (posterior midgut)	Day 33
M1Dl33_bc1_M04670_41_000000000-JNYHM_1_1118_17722_12608_5	2	Sample 1 (posterior midgut)	Day 33
M1Dl33_bc1_M04670_41_000000000-JNYHM_1_1118_24140_21728_2	2	Sample 1 (posterior midgut)	Day 33
M1Dl33_bc1_M04670_41_000000000-JNYHM_1_1118_24256_9122_2	3	Sample 1 (posterior midgut)	Day 33
M1Dl33_bc1_M04670_41_000000000-JNYHM_1_1118_24741_16274_3	5	Sample 1 (posterior midgut)	Day 33
M1Dl33_bc1_M04670_41_000000000-JNYHM_1_1118_27250_17701_2	6	Sample 1 (posterior midgut)	Day 33
M1Dl33_bc1_M04670_41_000000000-JNYHM_1_1118_28062_18118_2	2	Sample 1 (posterior midgut)	Day 33
M1Dl33_bc1_M04670_41_000000000-JNYHM_1_1118_5939_17948_3	3	Sample 1 (posterior midgut)	Day 33
M1Dl33_bc1_M04670_41_000000000-JNYHM_1_1118_6930_4671_4	3	Sample 1 (posterior midgut)	Day 33
M1Dl33_bc1_M04670_41_000000000-JNYHM_1_1118_7999_8766_3	6	Sample 1 (posterior midgut)	Day 33
M1Dl33_bc1_M04670_41_000000000-JNYHM_1_1119_10530_11569_3	3	Sample 1 (posterior midgut)	Day 33
M1Dl33_bc1_M04670_41_000000000-JNYHM_1_1119_10738_7856_4	3	Sample 1 (posterior midgut)	Day 33
M1Dl33_bc1_M04670_41_000000000-JNYHM_1_1119_11181_20457_2	6	Sample 1 (posterior midgut)	Day 33
M1Dl33_bc1_M04670_41_000000000-JNYHM_1_1119_11900_8623_2	5	Sample 1 (posterior midgut)	Day 33
M1Dl33_bc1_M04670_41_000000000-JNYHM_1_1119_12429_2934_2	5	Sample 1 (posterior midgut)	Day 33
M1Dl33_bc1_M04670_41_000000000-JNYHM_1_1119_14304_12606_2	1	Sample 1 (posterior midgut)	Day 33
M1Dl33_bc1_M04670_41_000000000-JNYHM_1_1119_16077_24917_3	5	Sample 1 (posterior midgut)	Day 33
M1Dl33_bc1_M04670_41_000000000-JNYHM_1_1119_16245_19060_3	1	Sample 1 (posterior midgut)	Day 33
M1Dl33_bc1_M04670_41_000000000-JNYHM_1_1119_16480_11163_2	5	Sample 1 (posterior midgut)	Day 33
M1Dl33_bc1_M04670_41_000000000-JNYHM_1_1119_17422_23335_3	6	Sample 1 (posterior midgut)	Day 33
M1Dl33_bc1_M04670_41_000000000-JNYHM_1_1119_18083_19665_2	5	Sample 1 (posterior midgut)	Day 33
M1Dl33_bc1_M04670_41_000000000-JNYHM_1_1119_18208_10528_2	2	Sample 1 (posterior midgut)	Day 33
M1Dl33_bc1_M04670_41_000000000-JNYHM_1_1119_18630_8246_3	7	Sample 1 (posterior midgut)	Day 33
M1Dl33_bc1_M04670_41_000000000-JNYHM_1_1119_19515_15205_3	3	Sample 1 (posterior midgut)	Day 33
M1Dl33_bc1_M04670_41_000000000-JNYHM_1_1119_20637_19051_2	8	Sample 1 (posterior midgut)	Day 33
M1Dl33_bc1_M04670_41_000000000-JNYHM_1_1119_21998_6433_2	8	Sample 1 (posterior midgut)	Day 33
M1Dl33_bc1_M04670_41_000000000-JNYHM_1_1119_26752_18276_2	7	Sample 1 (posterior midgut)	Day 33
M1Dl33_bc1_M04670_41_000000000-JNYHM_1_1119_5135_12395_4	3	Sample 1 (posterior midgut)	Day 33
M1Dl33_bc1_M04670_41_000000000-JNYHM_1_1119_5458_8656_2	4	Sample 1 (posterior midgut)	Day 33
M1Dl33_bc1_M04670_41_000000000-JNYHM_1_1119_7134_9904_3	4	Sample 1 (posterior midgut)	Day 33
M1Dl33_bc1_M04670_41_000000000-JNYHM_1_2101_10577_9642_2	3	Sample 1 (posterior midgut)	Day 33
M1Dl33_bc1_M04670_41_000000000-JNYHM_1_2101_14124_9253_2	3	Sample 1 (posterior midgut)	Day 33
M1Dl33_bc1_M04670_41_000000000-JNYHM_1_2101_14984_19254_2	10	Sample 1 (posterior midgut)	Day 33
M1Dl33_bc1_M04670_41_000000000-JNYHM_1_2101_18271_9393_3	9	Sample 1 (posterior midgut)	Day 33
M1Dl33_bc1_M04670_41_000000000-JNYHM_1_2101_22062_14146_2	3	Sample 1 (posterior midgut)	Day 33
M1Dl33_bc1_M04670_41_000000000-JNYHM_1_2101_22219_16290_2	4	Sample 1 (posterior midgut)	Day 33
M1Dl33_bc1_M04670_41_000000000-JNYHM_1_2101_7082_8317_4	3	Sample 1 (posterior midgut)	Day 33
M1Dl33_bc1_M04670_41_000000000-JNYHM_1_2101_8431_5674_4	7	Sample 1 (posterior midgut)	Day 33
M1Dl33_bc1_M04670_41_000000000-JNYHM_1_2102_10388_7759_3	3	Sample 1 (posterior midgut)	Day 33
M1Dl33_bc1_M04670_41_000000000-JNYHM_1_2102_10457_15818_4	9	Sample 1 (posterior midgut)	Day 33
M1Dl33_bc1_M04670_41_000000000-JNYHM_1_2102_10465_17814_2	4	Sample 1 (posterior midgut)	Day 33
M1Dl33_bc1_M04670_41_000000000-JNYHM_1_2102_16167_12842_2	3	Sample 1 (posterior midgut)	Day 33
M1Dl33_bc1_M04670_41_000000000-JNYHM_1_2102_17345_12541_2	2	Sample 1 (posterior midgut)	Day 33
M1Dl33_bc1_M04670_41_000000000-JNYHM_1_2102_18866_3711_2	3	Sample 1 (posterior midgut)	Day 33
M1Dl33_bc1_M04670_41_000000000-JNYHM_1_2102_19185_20966_2	2	Sample 1 (posterior midgut)	Day 33
M1Dl33_bc1_M04670_41_000000000-JNYHM_1_2102_19193_14657_3	7	Sample 1 (posterior midgut)	Day 33
M1Dl33_bc1_M04670_41_000000000-JNYHM_1_2102_23215_12105_3	5	Sample 1 (posterior midgut)	Day 33
M1Dl33_bc1_M04670_41_000000000-JNYHM_1_2102_25595_9345_3	4	Sample 1 (posterior midgut)	Day 33
M1Dl33_bc1_M04670_41_000000000-JNYHM_1_2102_26762_11775_3	5	Sample 1 (posterior midgut)	Day 33
M1Dl33_bc1_M04670_41_000000000-JNYHM_1_2102_27334_8496_3	8	Sample 1 (posterior midgut)	Day 33
M1Dl33_bc1_M04670_41_000000000-JNYHM_1_2102_9101_7298_3	3	Sample 1 (posterior midgut)	Day 33
M1Dl33_bc1_M04670_41_000000000-JNYHM_1_2102_9798_16147_3	5	Sample 1 (posterior midgut)	Day 33
M1Dl33_bc1_M04670_41_000000000-JNYHM_1_2103_12810_12688_2	3	Sample 1 (posterior midgut)	Day 33
M1Dl33_bc1_M04670_41_000000000-JNYHM_1_2103_13912_21312_2	2	Sample 1 (posterior midgut)	Day 33
M1Dl33_bc1_M04670_41_000000000-JNYHM_1_2103_15380_18638_3	4	Sample 1 (posterior midgut)	Day 33
M1Dl33_bc1_M04670_41_000000000-JNYHM_1_2103_18076_2972_3	5	Sample 1 (posterior midgut)	Day 33
M1Dl33_bc1_M04670_41_000000000-JNYHM_1_2103_18106_14824_2	8	Sample 1 (posterior midgut)	Day 33
M1Dl33_bc1_M04670_41_000000000-JNYHM_1_2103_23047_6207_2	8	Sample 1 (posterior midgut)	Day 33
M1Dl33_bc1_M04670_41_000000000-JNYHM_1_2103_25224_14608_2	9	Sample 1 (posterior midgut)	Day 33
M1Dl33_bc1_M04670_41_000000000-JNYHM_1_2103_3206_11534_2	6	Sample 1 (posterior midgut)	Day 33
M1Dl33_bc1_M04670_41_000000000-JNYHM_1_2103_8656_9886_3	8	Sample 1 (posterior midgut)	Day 33
M1Dl33_bc1_M04670_41_000000000-JNYHM_1_2103_9815_9816_2	5	Sample 1 (posterior midgut)	Day 33
M1Dl33_bc1_M04670_41_000000000-JNYHM_1_2104_17470_16049_2	6	Sample 1 (posterior midgut)	Day 33
M1Dl33_bc1_M04670_41_000000000-JNYHM_1_2104_18430_12840_2	3	Sample 1 (posterior midgut)	Day 33
M1Dl33_bc1_M04670_41_000000000-JNYHM_1_2105_13128_22330_4	3	Sample 1 (posterior midgut)	Day 33
M1Dl33_bc1_M04670_41_000000000-JNYHM_1_2105_21768_16070_5	8	Sample 1 (posterior midgut)	Day 33
M1Dl33_bc1_M04670_41_000000000-JNYHM_1_2105_23198_5770_2	3	Sample 1 (posterior midgut)	Day 33
M1Dl33_bc1_M04670_41_000000000-JNYHM_1_2105_25031_9842_2	8	Sample 1 (posterior midgut)	Day 33
M1Dl33_bc1_M04670_41_000000000-JNYHM_1_2105_26522_15610_2	9	Sample 1 (posterior midgut)	Day 33
M1Dl33_bc1_M04670_41_000000000-JNYHM_1_2105_26639_12350_2	7	Sample 1 (posterior midgut)	Day 33
M1Dl33_bc1_M04670_41_000000000-JNYHM_1_2105_27037_8067_3	5	Sample 1 (posterior midgut)	Day 33
M1Dl33_bc1_M04670_41_000000000-JNYHM_1_2105_7484_16678_6	3	Sample 1 (posterior midgut)	Day 33
M1Dl33_bc1_M04670_41_000000000-JNYHM_1_2106_10815_10055_5	5	Sample 1 (posterior midgut)	Day 33
M1Dl33_bc1_M04670_41_000000000-JNYHM_1_2106_11213_18064_2	10	Sample 1 (posterior midgut)	Day 33
M1Dl33_bc1_M04670_41_000000000-JNYHM_1_2106_12917_12087_2	8	Sample 1 (posterior midgut)	Day 33
M1Dl33_bc1_M04670_41_000000000-JNYHM_1_2106_13747_11119_3	5	Sample 1 (posterior midgut)	Day 33
M1Dl33_bc1_M04670_41_000000000-JNYHM_1_2106_14263_19936_2	6	Sample 1 (posterior midgut)	Day 33
M1Dl33_bc1_M04670_41_000000000-JNYHM_1_2106_14890_7254_3	9	Sample 1 (posterior midgut)	Day 33
M1Dl33_bc1_M04670_41_000000000-JNYHM_1_2106_15659_15382_2	4	Sample 1 (posterior midgut)	Day 33
M1Dl33_bc1_M04670_41_000000000-JNYHM_1_2106_15820_8531_2	8	Sample 1 (posterior midgut)	Day 33
M1Dl33_bc1_M04670_41_000000000-JNYHM_1_2106_16740_3092_2	9	Sample 1 (posterior midgut)	Day 33
M1Dl33_bc1_M04670_41_000000000-JNYHM_1_2106_17031_21790_3	6	Sample 1 (posterior midgut)	Day 33
M1Dl33_bc1_M04670_41_000000000-JNYHM_1_2106_17259_12635_2	3	Sample 1 (posterior midgut)	Day 33
M1Dl33_bc1_M04670_41_000000000-JNYHM_1_2106_17451_4675_2	7	Sample 1 (posterior midgut)	Day 33
M1Dl33_bc1_M04670_41_000000000-JNYHM_1_2106_19475_6621_4	6	Sample 1 (posterior midgut)	Day 33
M1Dl33_bc1_M04670_41_000000000-JNYHM_1_2106_20489_15407_2	8	Sample 1 (posterior midgut)	Day 33
M1Dl33_bc1_M04670_41_000000000-JNYHM_1_2106_23754_9924_2	2	Sample 1 (posterior midgut)	Day 33
M1Dl33_bc1_M04670_41_000000000-JNYHM_1_2106_26909_17615_2	8	Sample 1 (posterior midgut)	Day 33
M1Dl33_bc1_M04670_41_000000000-JNYHM_1_2106_27474_9386_3	9	Sample 1 (posterior midgut)	Day 33
M1Dl33_bc1_M04670_41_000000000-JNYHM_1_2106_5084_7626_4	2	Sample 1 (posterior midgut)	Day 33
M1Dl33_bc1_M04670_41_000000000-JNYHM_1_2107_11408_4656_2	7	Sample 1 (posterior midgut)	Day 33
M1Dl33_bc1_M04670_41_000000000-JNYHM_1_2107_12953_20930_2	2	Sample 1 (posterior midgut)	Day 33
M1Dl33_bc1_M04670_41_000000000-JNYHM_1_2107_13031_13413_3	4	Sample 1 (posterior midgut)	Day 33
M1Dl33_bc1_M04670_41_000000000-JNYHM_1_2107_15171_20505_3	3	Sample 1 (posterior midgut)	Day 33
M1Dl33_bc1_M04670_41_000000000-JNYHM_1_2107_18973_7476_2	4	Sample 1 (posterior midgut)	Day 33
M1Dl33_bc1_M04670_41_000000000-JNYHM_1_2107_24653_3973_2	2	Sample 1 (posterior midgut)	Day 33
M1Dl33_bc1_M04670_41_000000000-JNYHM_1_2107_4393_17519_3	2	Sample 1 (posterior midgut)	Day 33
M1Dl33_bc1_M04670_41_000000000-JNYHM_1_2107_4979_13014_2	8	Sample 1 (posterior midgut)	Day 33
M1Dl33_bc1_M04670_41_000000000-JNYHM_1_2107_8429_5255_2	5	Sample 1 (posterior midgut)	Day 33
M1Dl33_bc1_M04670_41_000000000-JNYHM_1_2108_12950_8651_2	5	Sample 1 (posterior midgut)	Day 33
M1Dl33_bc1_M04670_41_000000000-JNYHM_1_2108_13706_7776_3	4	Sample 1 (posterior midgut)	Day 33
M1Dl33_bc1_M04670_41_000000000-JNYHM_1_2108_13947_13916_2	4	Sample 1 (posterior midgut)	Day 33
M1Dl33_bc1_M04670_41_000000000-JNYHM_1_2108_15694_16530_2	4	Sample 1 (posterior midgut)	Day 33
M1Dl33_bc1_M04670_41_000000000-JNYHM_1_2108_15882_14463_3	3	Sample 1 (posterior midgut)	Day 33
M1Dl33_bc1_M04670_41_000000000-JNYHM_1_2108_16917_7734_2	10	Sample 1 (posterior midgut)	Day 33
M1Dl33_bc1_M04670_41_000000000-JNYHM_1_2108_17569_13321_3	5	Sample 1 (posterior midgut)	Day 33
M1Dl33_bc1_M04670_41_000000000-JNYHM_1_2108_18772_4432_2	12	Sample 1 (posterior midgut)	Day 33
M1Dl33_bc1_M04670_41_000000000-JNYHM_1_2108_21448_24787_3	3	Sample 1 (posterior midgut)	Day 33
M1Dl33_bc1_M04670_41_000000000-JNYHM_1_2108_23496_8745_2	4	Sample 1 (posterior midgut)	Day 33
M1Dl33_bc1_M04670_41_000000000-JNYHM_1_2108_26114_21712_2	3	Sample 1 (posterior midgut)	Day 33
M1Dl33_bc1_M04670_41_000000000-JNYHM_1_2108_6366_7177_2	6	Sample 1 (posterior midgut)	Day 33
M1Dl33_bc1_M04670_41_000000000-JNYHM_1_2108_6705_14189_2	9	Sample 1 (posterior midgut)	Day 33
M1Dl33_bc1_M04670_41_000000000-JNYHM_1_2108_7377_18983_2	8	Sample 1 (posterior midgut)	Day 33
M1Dl33_bc1_M04670_41_000000000-JNYHM_1_2109_10263_7448_3	5	Sample 1 (posterior midgut)	Day 33
M1Dl33_bc1_M04670_41_000000000-JNYHM_1_2109_10375_23830_2	13	Sample 1 (posterior midgut)	Day 33
M1Dl33_bc1_M04670_41_000000000-JNYHM_1_2109_12859_12742_2	7	Sample 1 (posterior midgut)	Day 33
M1Dl33_bc1_M04670_41_000000000-JNYHM_1_2109_12874_5925_2	4	Sample 1 (posterior midgut)	Day 33
M1Dl33_bc1_M04670_41_000000000-JNYHM_1_2109_14683_7523_2	3	Sample 1 (posterior midgut)	Day 33
M1Dl33_bc1_M04670_41_000000000-JNYHM_1_2109_15880_16856_3	9	Sample 1 (posterior midgut)	Day 33
M1Dl33_bc1_M04670_41_000000000-JNYHM_1_2109_15991_8624_2	6	Sample 1 (posterior midgut)	Day 33
M1Dl33_bc1_M04670_41_000000000-JNYHM_1_2109_16451_19287_3	9	Sample 1 (posterior midgut)	Day 33
M1Dl33_bc1_M04670_41_000000000-JNYHM_1_2109_18290_6340_3	13	Sample 1 (posterior midgut)	Day 33
M1Dl33_bc1_M04670_41_000000000-JNYHM_1_2109_20339_19996_2	9	Sample 1 (posterior midgut)	Day 33
M1Dl33_bc1_M04670_41_000000000-JNYHM_1_2109_20763_11331_3	5	Sample 1 (posterior midgut)	Day 33
M1Dl33_bc1_M04670_41_000000000-JNYHM_1_2109_21413_18143_2	14	Sample 1 (posterior midgut)	Day 33
M1Dl33_bc1_M04670_41_000000000-JNYHM_1_2109_22355_23196_2	6	Sample 1 (posterior midgut)	Day 33
M1Dl33_bc1_M04670_41_000000000-JNYHM_1_2109_22664_9924_2	7	Sample 1 (posterior midgut)	Day 33
M1Dl33_bc1_M04670_41_000000000-JNYHM_1_2109_25244_9536_3	6	Sample 1 (posterior midgut)	Day 33
M1Dl33_bc1_M04670_41_000000000-JNYHM_1_2109_6161_9266_2	6	Sample 1 (posterior midgut)	Day 33
M1Dl33_bc1_M04670_41_000000000-JNYHM_1_2109_6794_3211_3	13	Sample 1 (posterior midgut)	Day 33
M1Dl33_bc1_M04670_41_000000000-JNYHM_1_2109_7344_13737_2	3	Sample 1 (posterior midgut)	Day 33
M1Dl33_bc1_M04670_41_000000000-JNYHM_1_2109_9533_14294_2	6	Sample 1 (posterior midgut)	Day 33
M1Dl33_bc1_M04670_41_000000000-JNYHM_1_2110_10006_16230_3	4	Sample 1 (posterior midgut)	Day 33
M1Dl33_bc1_M04670_41_000000000-JNYHM_1_2110_10503_18270_2	3	Sample 1 (posterior midgut)	Day 33
M1Dl33_bc1_M04670_41_000000000-JNYHM_1_2110_11524_9946_4	7	Sample 1 (posterior midgut)	Day 33
M1Dl33_bc1_M04670_41_000000000-JNYHM_1_2110_16847_15187_3	4	Sample 1 (posterior midgut)	Day 33
M1Dl33_bc1_M04670_41_000000000-JNYHM_1_2110_17376_19445_2	1	Sample 1 (posterior midgut)	Day 33
M1Dl33_bc1_M04670_41_000000000-JNYHM_1_2110_18472_6367_2	3	Sample 1 (posterior midgut)	Day 33
M1Dl33_bc1_M04670_41_000000000-JNYHM_1_2110_18708_12346_3	6	Sample 1 (posterior midgut)	Day 33
M1Dl33_bc1_M04670_41_000000000-JNYHM_1_2110_19594_15101_3	5	Sample 1 (posterior midgut)	Day 33
M1Dl33_bc1_M04670_41_000000000-JNYHM_1_2110_25156_15743_2	3	Sample 1 (posterior midgut)	Day 33
M1Dl33_bc1_M04670_41_000000000-JNYHM_1_2110_25355_21346_2	5	Sample 1 (posterior midgut)	Day 33
M1Dl33_bc1_M04670_41_000000000-JNYHM_1_2110_25567_15773_2	4	Sample 1 (posterior midgut)	Day 33
M1Dl33_bc1_M04670_41_000000000-JNYHM_1_2110_7399_14515_2	8	Sample 1 (posterior midgut)	Day 33
M1Dl33_bc1_M04670_41_000000000-JNYHM_1_2110_7631_13313_3	3	Sample 1 (posterior midgut)	Day 33
M1Dl33_bc1_M04670_41_000000000-JNYHM_1_2111_12456_10805_2	3	Sample 1 (posterior midgut)	Day 33
M1Dl33_bc1_M04670_41_000000000-JNYHM_1_2111_13841_10829_2	3	Sample 1 (posterior midgut)	Day 33
M1Dl33_bc1_M04670_41_000000000-JNYHM_1_2111_14287_2957_2	3	Sample 1 (posterior midgut)	Day 33
M1Dl33_bc1_M04670_41_000000000-JNYHM_1_2111_14855_17216_2	6	Sample 1 (posterior midgut)	Day 33
M1Dl33_bc1_M04670_41_000000000-JNYHM_1_2111_14952_7020_2	4	Sample 1 (posterior midgut)	Day 33
M1Dl33_bc1_M04670_41_000000000-JNYHM_1_2111_18699_19618_2	6	Sample 1 (posterior midgut)	Day 33
M1Dl33_bc1_M04670_41_000000000-JNYHM_1_2111_19191_21609_2	6	Sample 1 (posterior midgut)	Day 33
M1Dl33_bc1_M04670_41_000000000-JNYHM_1_2111_21032_20143_5	4	Sample 1 (posterior midgut)	Day 33
M1Dl33_bc1_M04670_41_000000000-JNYHM_1_2111_24302_12087_3	4	Sample 1 (posterior midgut)	Day 33
M1Dl33_bc1_M04670_41_000000000-JNYHM_1_2111_2443_15477_3	4	Sample 1 (posterior midgut)	Day 33
M1Dl33_bc1_M04670_41_000000000-JNYHM_1_2111_25766_10570_3	5	Sample 1 (posterior midgut)	Day 33
M1Dl33_bc1_M04670_41_000000000-JNYHM_1_2111_5421_6729_2	6	Sample 1 (posterior midgut)	Day 33
M1Dl33_bc1_M04670_41_000000000-JNYHM_1_2111_6303_13529_2	5	Sample 1 (posterior midgut)	Day 33
M1Dl33_bc1_M04670_41_000000000-JNYHM_1_2111_7265_12892_2	5	Sample 1 (posterior midgut)	Day 33
M1Dl33_bc1_M04670_41_000000000-JNYHM_1_2111_8557_20533_3	7	Sample 1 (posterior midgut)	Day 33
M1Dl33_bc1_M04670_41_000000000-JNYHM_1_2111_9308_12474_3	6	Sample 1 (posterior midgut)	Day 33
M1Dl33_bc1_M04670_41_000000000-JNYHM_1_2112_11562_16718_2	12	Sample 1 (posterior midgut)	Day 33
M1Dl33_bc1_M04670_41_000000000-JNYHM_1_2112_11650_20732_2	3	Sample 1 (posterior midgut)	Day 33
M1Dl33_bc1_M04670_41_000000000-JNYHM_1_2112_11983_19089_3	3	Sample 1 (posterior midgut)	Day 33
M1Dl33_bc1_M04670_41_000000000-JNYHM_1_2112_13844_17288_2	10	Sample 1 (posterior midgut)	Day 33
M1Dl33_bc1_M04670_41_000000000-JNYHM_1_2112_14013_8471_3	3	Sample 1 (posterior midgut)	Day 33
M1Dl33_bc1_M04670_41_000000000-JNYHM_1_2112_14574_18286_2	4	Sample 1 (posterior midgut)	Day 33
M1Dl33_bc1_M04670_41_000000000-JNYHM_1_2112_15515_4367_2	5	Sample 1 (posterior midgut)	Day 33
M1Dl33_bc1_M04670_41_000000000-JNYHM_1_2112_15602_20249_4	4	Sample 1 (posterior midgut)	Day 33
M1Dl33_bc1_M04670_41_000000000-JNYHM_1_2112_19346_5052_3	4	Sample 1 (posterior midgut)	Day 33
M1Dl33_bc1_M04670_41_000000000-JNYHM_1_2112_19949_3798_2	6	Sample 1 (posterior midgut)	Day 33
M1Dl33_bc1_M04670_41_000000000-JNYHM_1_2112_20968_7008_5	4	Sample 1 (posterior midgut)	Day 33
M1Dl33_bc1_M04670_41_000000000-JNYHM_1_2112_21601_2760_2	4	Sample 1 (posterior midgut)	Day 33
M1Dl33_bc1_M04670_41_000000000-JNYHM_1_2112_22277_22662_2	3	Sample 1 (posterior midgut)	Day 33
M1Dl33_bc1_M04670_41_000000000-JNYHM_1_2112_25665_3740_4	8	Sample 1 (posterior midgut)	Day 33
M1Dl33_bc1_M04670_41_000000000-JNYHM_1_2112_27210_19235_3	5	Sample 1 (posterior midgut)	Day 33
M1Dl33_bc1_M04670_41_000000000-JNYHM_1_2112_28517_10915_2	5	Sample 1 (posterior midgut)	Day 33
M1Dl33_bc1_M04670_41_000000000-JNYHM_1_2112_29398_14095_3	14	Sample 1 (posterior midgut)	Day 33
M1Dl33_bc1_M04670_41_000000000-JNYHM_1_2112_5775_11495_3	4	Sample 1 (posterior midgut)	Day 33
M1Dl33_bc1_M04670_41_000000000-JNYHM_1_2112_9337_18183_2	6	Sample 1 (posterior midgut)	Day 33
M1Dl33_bc1_M04670_41_000000000-JNYHM_1_2113_13057_17335_2	4	Sample 1 (posterior midgut)	Day 33
M1Dl33_bc1_M04670_41_000000000-JNYHM_1_2113_15123_17945_3	6	Sample 1 (posterior midgut)	Day 33
M1Dl33_bc1_M04670_41_000000000-JNYHM_1_2113_16912_14951_3	7	Sample 1 (posterior midgut)	Day 33
M1Dl33_bc1_M04670_41_000000000-JNYHM_1_2113_17675_23781_2	3	Sample 1 (posterior midgut)	Day 33
M1Dl33_bc1_M04670_41_000000000-JNYHM_1_2113_19247_21886_3	3	Sample 1 (posterior midgut)	Day 33
M1Dl33_bc1_M04670_41_000000000-JNYHM_1_2113_20385_20310_3	8	Sample 1 (posterior midgut)	Day 33
M1Dl33_bc1_M04670_41_000000000-JNYHM_1_2113_21681_4337_2	5	Sample 1 (posterior midgut)	Day 33
M1Dl33_bc1_M04670_41_000000000-JNYHM_1_2113_23337_14872_3	6	Sample 1 (posterior midgut)	Day 33
M1Dl33_bc1_M04670_41_000000000-JNYHM_1_2113_8051_6873_3	3	Sample 1 (posterior midgut)	Day 33
M1Dl33_bc1_M04670_41_000000000-JNYHM_1_2113_9240_20139_2	6	Sample 1 (posterior midgut)	Day 33
M1Dl33_bc1_M04670_41_000000000-JNYHM_1_2114_11603_20061_4	3	Sample 1 (posterior midgut)	Day 33
M1Dl33_bc1_M04670_41_000000000-JNYHM_1_2114_16706_8683_2	6	Sample 1 (posterior midgut)	Day 33
M1Dl33_bc1_M04670_41_000000000-JNYHM_1_2114_17187_12462_2	4	Sample 1 (posterior midgut)	Day 33
M1Dl33_bc1_M04670_41_000000000-JNYHM_1_2114_18089_3607_2	3	Sample 1 (posterior midgut)	Day 33
M1Dl33_bc1_M04670_41_000000000-JNYHM_1_2114_21099_7734_2	7	Sample 1 (posterior midgut)	Day 33
M1Dl33_bc1_M04670_41_000000000-JNYHM_1_2114_22800_10276_2	6	Sample 1 (posterior midgut)	Day 33
M1Dl33_bc1_M04670_41_000000000-JNYHM_1_2114_23120_10935_4	4	Sample 1 (posterior midgut)	Day 33
M1Dl33_bc1_M04670_41_000000000-JNYHM_1_2114_24088_5309_2	8	Sample 1 (posterior midgut)	Day 33
M1Dl33_bc1_M04670_41_000000000-JNYHM_1_2114_27902_17788_2	6	Sample 1 (posterior midgut)	Day 33
M1Dl33_bc1_M04670_41_000000000-JNYHM_1_2114_5470_10118_2	6	Sample 1 (posterior midgut)	Day 33
M1Dl33_bc1_M04670_41_000000000-JNYHM_1_2114_5906_9697_2	4	Sample 1 (posterior midgut)	Day 33
M1Dl33_bc1_M04670_41_000000000-JNYHM_1_2114_9537_4126_3	11	Sample 1 (posterior midgut)	Day 33
M1Dl33_bc1_M04670_41_000000000-JNYHM_1_2115_11783_1642_4	5	Sample 1 (posterior midgut)	Day 33
M1Dl33_bc1_M04670_41_000000000-JNYHM_1_2115_12039_13830_2	5	Sample 1 (posterior midgut)	Day 33
M1Dl33_bc1_M04670_41_000000000-JNYHM_1_2115_13905_9903_2	6	Sample 1 (posterior midgut)	Day 33
M1Dl33_bc1_M04670_41_000000000-JNYHM_1_2115_14850_13962_2	1	Sample 1 (posterior midgut)	Day 33
M1Dl33_bc1_M04670_41_000000000-JNYHM_1_2115_15537_9433_2	6	Sample 1 (posterior midgut)	Day 33
M1Dl33_bc1_M04670_41_000000000-JNYHM_1_2115_16720_11106_2	4	Sample 1 (posterior midgut)	Day 33
M1Dl33_bc1_M04670_41_000000000-JNYHM_1_2115_16755_16761_3	4	Sample 1 (posterior midgut)	Day 33
M1Dl33_bc1_M04670_41_000000000-JNYHM_1_2115_18671_23352_2	3	Sample 1 (posterior midgut)	Day 33
M1Dl33_bc1_M04670_41_000000000-JNYHM_1_2115_20147_15309_3	7	Sample 1 (posterior midgut)	Day 33
M1Dl33_bc1_M04670_41_000000000-JNYHM_1_2115_20912_11978_3	5	Sample 1 (posterior midgut)	Day 33
M1Dl33_bc1_M04670_41_000000000-JNYHM_1_2115_21467_7901_2	22	Sample 1 (posterior midgut)	Day 33
M1Dl33_bc1_M04670_41_000000000-JNYHM_1_2115_23270_8050_2	7	Sample 1 (posterior midgut)	Day 33
M1Dl33_bc1_M04670_41_000000000-JNYHM_1_2115_23818_13234_3	3	Sample 1 (posterior midgut)	Day 33
M1Dl33_bc1_M04670_41_000000000-JNYHM_1_2115_25829_7480_3	6	Sample 1 (posterior midgut)	Day 33
M1Dl33_bc1_M04670_41_000000000-JNYHM_1_2115_27442_20445_2	5	Sample 1 (posterior midgut)	Day 33
M1Dl33_bc1_M04670_41_000000000-JNYHM_1_2115_28915_15789_3	3	Sample 1 (posterior midgut)	Day 33
M1Dl33_bc1_M04670_41_000000000-JNYHM_1_2115_7310_9250_2	4	Sample 1 (posterior midgut)	Day 33
M1Dl33_bc1_M04670_41_000000000-JNYHM_1_2115_8645_8061_2	4	Sample 1 (posterior midgut)	Day 33
M1Dl33_bc1_M04670_41_000000000-JNYHM_1_2116_10446_13292_3	3	Sample 1 (posterior midgut)	Day 33
M1Dl33_bc1_M04670_41_000000000-JNYHM_1_2116_15243_22032_2	1	Sample 1 (posterior midgut)	Day 33
M1Dl33_bc1_M04670_41_000000000-JNYHM_1_2116_17007_8934_2	1	Sample 1 (posterior midgut)	Day 33
M1Dl33_bc1_M04670_41_000000000-JNYHM_1_2116_17998_4753_5	3	Sample 1 (posterior midgut)	Day 33
M1Dl33_bc1_M04670_41_000000000-JNYHM_1_2116_19178_16913_2	4	Sample 1 (posterior midgut)	Day 33
M1Dl33_bc1_M04670_41_000000000-JNYHM_1_2116_19729_7564_3	10	Sample 1 (posterior midgut)	Day 33
M1Dl33_bc1_M04670_41_000000000-JNYHM_1_2116_21542_10385_2	5	Sample 1 (posterior midgut)	Day 33
M1Dl33_bc1_M04670_41_000000000-JNYHM_1_2116_21664_6693_2	5	Sample 1 (posterior midgut)	Day 33
M1Dl33_bc1_M04670_41_000000000-JNYHM_1_2116_7797_20851_2	6	Sample 1 (posterior midgut)	Day 33
M1Dl33_bc1_M04670_41_000000000-JNYHM_1_2116_8187_13956_2	3	Sample 1 (posterior midgut)	Day 33
M1Dl33_bc1_M04670_41_000000000-JNYHM_1_2116_8408_12466_5	6	Sample 1 (posterior midgut)	Day 33
M1Dl33_bc1_M04670_41_000000000-JNYHM_1_2117_10889_4721_2	6	Sample 1 (posterior midgut)	Day 33
M1Dl33_bc1_M04670_41_000000000-JNYHM_1_2117_15124_17675_2	2	Sample 1 (posterior midgut)	Day 33
M1Dl33_bc1_M04670_41_000000000-JNYHM_1_2117_15770_7478_4	6	Sample 1 (posterior midgut)	Day 33
M1Dl33_bc1_M04670_41_000000000-JNYHM_1_2117_16343_19203_3	6	Sample 1 (posterior midgut)	Day 33
M1Dl33_bc1_M04670_41_000000000-JNYHM_1_2117_16836_14787_2	1	Sample 1 (posterior midgut)	Day 33
M1Dl33_bc1_M04670_41_000000000-JNYHM_1_2117_17348_12889_4	3	Sample 1 (posterior midgut)	Day 33
M1Dl33_bc1_M04670_41_000000000-JNYHM_1_2117_18870_15760_5	3	Sample 1 (posterior midgut)	Day 33
M1Dl33_bc1_M04670_41_000000000-JNYHM_1_2117_24446_23196_3	5	Sample 1 (posterior midgut)	Day 33
M1Dl33_bc1_M04670_41_000000000-JNYHM_1_2117_26196_18618_2	7	Sample 1 (posterior midgut)	Day 33
M1Dl33_bc1_M04670_41_000000000-JNYHM_1_2117_27638_15695_2	4	Sample 1 (posterior midgut)	Day 33
M1Dl33_bc1_M04670_41_000000000-JNYHM_1_2117_27788_13731_2	6	Sample 1 (posterior midgut)	Day 33
M1Dl33_bc1_M04670_41_000000000-JNYHM_1_2117_27822_12394_2	9	Sample 1 (posterior midgut)	Day 33
M1Dl33_bc1_M04670_41_000000000-JNYHM_1_2117_28818_16152_2	5	Sample 1 (posterior midgut)	Day 33
M1Dl33_bc1_M04670_41_000000000-JNYHM_1_2117_29276_12609_4	2	Sample 1 (posterior midgut)	Day 33
M1Dl33_bc1_M04670_41_000000000-JNYHM_1_2117_6275_17195_2	4	Sample 1 (posterior midgut)	Day 33
M1Dl33_bc1_M04670_41_000000000-JNYHM_1_2117_7078_22986_3	6	Sample 1 (posterior midgut)	Day 33
M1Dl33_bc1_M04670_41_000000000-JNYHM_1_2118_11375_12690_3	7	Sample 1 (posterior midgut)	Day 33
M1Dl33_bc1_M04670_41_000000000-JNYHM_1_2118_13182_14435_2	3	Sample 1 (posterior midgut)	Day 33
M1Dl33_bc1_M04670_41_000000000-JNYHM_1_2118_16576_5333_3	9	Sample 1 (posterior midgut)	Day 33
M1Dl33_bc1_M04670_41_000000000-JNYHM_1_2118_16805_18375_2	12	Sample 1 (posterior midgut)	Day 33
M1Dl33_bc1_M04670_41_000000000-JNYHM_1_2118_17652_16996_4	2	Sample 1 (posterior midgut)	Day 33
M1Dl33_bc1_M04670_41_000000000-JNYHM_1_2118_19950_10188_2	5	Sample 1 (posterior midgut)	Day 33
M1Dl33_bc1_M04670_41_000000000-JNYHM_1_2118_20160_23500_2	4	Sample 1 (posterior midgut)	Day 33
M1Dl33_bc1_M04670_41_000000000-JNYHM_1_2118_22772_21027_2	2	Sample 1 (posterior midgut)	Day 33
M1Dl33_bc1_M04670_41_000000000-JNYHM_1_2118_24408_17082_6	2	Sample 1 (posterior midgut)	Day 33
M1Dl33_bc1_M04670_41_000000000-JNYHM_1_2118_24707_15542_2	3	Sample 1 (posterior midgut)	Day 33
M1Dl33_bc1_M04670_41_000000000-JNYHM_1_2118_26114_17532_3	3	Sample 1 (posterior midgut)	Day 33
M1Dl33_bc1_M04670_41_000000000-JNYHM_1_2118_26536_15610_2	2	Sample 1 (posterior midgut)	Day 33
M1Dl33_bc1_M04670_41_000000000-JNYHM_1_2118_3188_16787_2	6	Sample 1 (posterior midgut)	Day 33
M1Dl33_bc1_M04670_41_000000000-JNYHM_1_2118_3705_17079_3	7	Sample 1 (posterior midgut)	Day 33
M1Dl33_bc1_M04670_41_000000000-JNYHM_1_2118_6962_9763_3	11	Sample 1 (posterior midgut)	Day 33
M1Dl33_bc1_M04670_41_000000000-JNYHM_1_2118_7748_17333_2	2	Sample 1 (posterior midgut)	Day 33
M1Dl33_bc1_M04670_41_000000000-JNYHM_1_2118_7934_11672_2	8	Sample 1 (posterior midgut)	Day 33
M1Dl33_bc1_M04670_41_000000000-JNYHM_1_2118_8257_13654_2	3	Sample 1 (posterior midgut)	Day 33
M1Dl33_bc1_M04670_41_000000000-JNYHM_1_2118_8786_20900_2	14	Sample 1 (posterior midgut)	Day 33
M1Dl33_bc1_M04670_41_000000000-JNYHM_1_2118_8911_5615_2	9	Sample 1 (posterior midgut)	Day 33
M1Dl33_bc1_M04670_41_000000000-JNYHM_1_2118_9217_13014_2	9	Sample 1 (posterior midgut)	Day 33
M1Dl33_bc1_M04670_41_000000000-JNYHM_1_2118_9689_15765_5	5	Sample 1 (posterior midgut)	Day 33
M1Dl33_bc1_M04670_41_000000000-JNYHM_1_2119_11032_12359_3	4	Sample 1 (posterior midgut)	Day 33
M1Dl33_bc1_M04670_41_000000000-JNYHM_1_2119_12665_16394_2	8	Sample 1 (posterior midgut)	Day 33
M1Dl33_bc1_M04670_41_000000000-JNYHM_1_2119_12952_23942_2	7	Sample 1 (posterior midgut)	Day 33
M1Dl33_bc1_M04670_41_000000000-JNYHM_1_2119_13201_16515_2	1	Sample 1 (posterior midgut)	Day 33
M1Dl33_bc1_M04670_41_000000000-JNYHM_1_2119_17289_16308_2	2	Sample 1 (posterior midgut)	Day 33
M1Dl33_bc1_M04670_41_000000000-JNYHM_1_2119_17501_13482_2	6	Sample 1 (posterior midgut)	Day 33
M1Dl33_bc1_M04670_41_000000000-JNYHM_1_2119_17721_23279_2	6	Sample 1 (posterior midgut)	Day 33
M1Dl33_bc1_M04670_41_000000000-JNYHM_1_2119_17816_18092_2	8	Sample 1 (posterior midgut)	Day 33
M1Dl33_bc1_M04670_41_000000000-JNYHM_1_2119_18117_20715_3	17	Sample 1 (posterior midgut)	Day 33
M1Dl33_bc1_M04670_41_000000000-JNYHM_1_2119_19891_13429_2	4	Sample 1 (posterior midgut)	Day 33
M1Dl33_bc1_M04670_41_000000000-JNYHM_1_2119_20646_3904_2	10	Sample 1 (posterior midgut)	Day 33
M1Dl33_bc1_M04670_41_000000000-JNYHM_1_2119_21631_11574_3	5	Sample 1 (posterior midgut)	Day 33
M1Dl33_bc1_M04670_41_000000000-JNYHM_1_2119_22376_22013_3	3	Sample 1 (posterior midgut)	Day 33
M1Dl33_bc1_M04670_41_000000000-JNYHM_1_2119_23072_7452_2	3	Sample 1 (posterior midgut)	Day 33
M1Dl33_bc1_M04670_41_000000000-JNYHM_1_2119_23874_19022_2	10	Sample 1 (posterior midgut)	Day 33
M1Dl33_bc1_M04670_41_000000000-JNYHM_1_2119_26439_14414_4	5	Sample 1 (posterior midgut)	Day 33
M1Dl33_bc1_M04670_41_000000000-JNYHM_1_2119_27738_18377_2	4	Sample 1 (posterior midgut)	Day 33
M1Dl33_bc1_M04670_41_000000000-JNYHM_1_2119_3989_9993_2	4	Sample 1 (posterior midgut)	Day 33
M1Dl33_bc1_M04670_41_000000000-JNYHM_1_2119_5260_6999_3	8	Sample 1 (posterior midgut)	Day 33
M1Dl33_bc1_M04670_41_000000000-JNYHM_1_2119_9291_15403_2	9	Sample 1 (posterior midgut)	Day 33
M1Dl33_bc1_M04958_31_000000000-JLD9G_1_1101_17027_15829_2	5	Sample 1 (posterior midgut)	Day 33
M1Dl33_bc1_M04958_31_000000000-JLD9G_1_1101_17598_10737_4	6	Sample 1 (posterior midgut)	Day 33
M1Dl33_bc1_M04958_31_000000000-JLD9G_1_1101_23063_13429_2	7	Sample 1 (posterior midgut)	Day 33
M1Dl33_bc1_M04958_31_000000000-JLD9G_1_1102_16136_5166_3	7	Sample 1 (posterior midgut)	Day 33
M1Dl33_bc1_M04958_31_000000000-JLD9G_1_1102_23534_9382_2	1	Sample 1 (posterior midgut)	Day 33
M1Dl33_bc1_M04958_31_000000000-JLD9G_1_1102_24007_19171_2	3	Sample 1 (posterior midgut)	Day 33
M1Dl33_bc1_M04958_31_000000000-JLD9G_1_1102_27782_12917_2	11	Sample 1 (posterior midgut)	Day 33
M1Dl33_bc1_M04958_31_000000000-JLD9G_1_1102_5109_11173_2	7	Sample 1 (posterior midgut)	Day 33
M1Dl33_bc1_M04958_31_000000000-JLD9G_1_1103_10133_5075_2	2	Sample 1 (posterior midgut)	Day 33
M1Dl33_bc1_M04958_31_000000000-JLD9G_1_1103_13616_9162_2	22	Sample 1 (posterior midgut)	Day 33
M1Dl33_bc1_M04958_31_000000000-JLD9G_1_1103_14865_6186_2	4	Sample 1 (posterior midgut)	Day 33
M1Dl33_bc1_M04958_31_000000000-JLD9G_1_1103_21317_11995_2	7	Sample 1 (posterior midgut)	Day 33
M1Dl33_bc1_M04958_31_000000000-JLD9G_1_1103_23928_20103_2	10	Sample 1 (posterior midgut)	Day 33
M1Dl33_bc1_M04958_31_000000000-JLD9G_1_1103_26816_7093_2	7	Sample 1 (posterior midgut)	Day 33
M1Dl33_bc1_M04958_31_000000000-JLD9G_1_1103_9340_5016_3	4	Sample 1 (posterior midgut)	Day 33
M1Dl33_bc1_M04958_31_000000000-JLD9G_1_1103_9957_17629_2	5	Sample 1 (posterior midgut)	Day 33
M1Dl33_bc1_M04958_31_000000000-JLD9G_1_1104_12032_4374_2	4	Sample 1 (posterior midgut)	Day 33
M1Dl33_bc1_M04958_31_000000000-JLD9G_1_1104_13842_11669_3	2	Sample 1 (posterior midgut)	Day 33
M1Dl33_bc1_M04958_31_000000000-JLD9G_1_1104_14780_10778_3	4	Sample 1 (posterior midgut)	Day 33
M1Dl33_bc1_M04958_31_000000000-JLD9G_1_1104_18018_12721_2	7	Sample 1 (posterior midgut)	Day 33
M1Dl33_bc1_M04958_31_000000000-JLD9G_1_1104_18851_16726_2	7	Sample 1 (posterior midgut)	Day 33
M1Dl33_bc1_M04958_31_000000000-JLD9G_1_1104_28046_14921_3	5	Sample 1 (posterior midgut)	Day 33
M1Dl33_bc1_M04958_31_000000000-JLD9G_1_1104_9787_12522_2	3	Sample 1 (posterior midgut)	Day 33
M1Dl33_bc1_M04958_31_000000000-JLD9G_1_1105_17739_14828_3	4	Sample 1 (posterior midgut)	Day 33
M1Dl33_bc1_M04958_31_000000000-JLD9G_1_1105_20827_5231_2	6	Sample 1 (posterior midgut)	Day 33
M1Dl33_bc1_M04958_31_000000000-JLD9G_1_1105_7173_15984_3	5	Sample 1 (posterior midgut)	Day 33
M1Dl33_bc1_M04958_31_000000000-JLD9G_1_1106_15638_2673_2	7	Sample 1 (posterior midgut)	Day 33
M1Dl33_bc1_M04958_31_000000000-JLD9G_1_1106_19324_8160_2	4	Sample 1 (posterior midgut)	Day 33
M1Dl33_bc1_M04958_31_000000000-JLD9G_1_1106_23101_22181_2	5	Sample 1 (posterior midgut)	Day 33
M1Dl33_bc1_M04958_31_000000000-JLD9G_1_1106_26268_13377_2	2	Sample 1 (posterior midgut)	Day 33
M1Dl33_bc1_M04958_31_000000000-JLD9G_1_1107_11634_15746_2	7	Sample 1 (posterior midgut)	Day 33
M1Dl33_bc1_M04958_31_000000000-JLD9G_1_1107_14427_22579_3	4	Sample 1 (posterior midgut)	Day 33
M1Dl33_bc1_M04958_31_000000000-JLD9G_1_1107_15075_17532_2	5	Sample 1 (posterior midgut)	Day 33
M1Dl33_bc1_M04958_31_000000000-JLD9G_1_1107_15144_8741_3	11	Sample 1 (posterior midgut)	Day 33
M1Dl33_bc1_M04958_31_000000000-JLD9G_1_1107_18372_19483_3	8	Sample 1 (posterior midgut)	Day 33
M1Dl33_bc1_M04958_31_000000000-JLD9G_1_1107_20408_12000_4	5	Sample 1 (posterior midgut)	Day 33
M1Dl33_bc1_M04958_31_000000000-JLD9G_1_1107_26978_16198_2	22	Sample 1 (posterior midgut)	Day 33
M1Dl33_bc1_M04958_31_000000000-JLD9G_1_1107_27745_9226_2	4	Sample 1 (posterior midgut)	Day 33
M1Dl33_bc1_M04958_31_000000000-JLD9G_1_1107_7447_11446_2	6	Sample 1 (posterior midgut)	Day 33
M1Dl33_bc1_M04958_31_000000000-JLD9G_1_1108_10226_8174_2	7	Sample 1 (posterior midgut)	Day 33
M1Dl33_bc1_M04958_31_000000000-JLD9G_1_1108_13778_13005_2	3	Sample 1 (posterior midgut)	Day 33
M1Dl33_bc1_M04958_31_000000000-JLD9G_1_1108_16823_6523_2	9	Sample 1 (posterior midgut)	Day 33
M1Dl33_bc1_M04958_31_000000000-JLD9G_1_1108_24221_10009_2	4	Sample 1 (posterior midgut)	Day 33
M1Dl33_bc1_M04958_31_000000000-JLD9G_1_1108_24307_10019_3	23	Sample 1 (posterior midgut)	Day 33
M1Dl33_bc1_M04958_31_000000000-JLD9G_1_1108_9204_4822_4	7	Sample 1 (posterior midgut)	Day 33
M1Dl33_bc1_M04958_31_000000000-JLD9G_1_1109_18111_15696_2	3	Sample 1 (posterior midgut)	Day 33
M1Dl33_bc1_M04958_31_000000000-JLD9G_1_1109_22057_12570_2	10	Sample 1 (posterior midgut)	Day 33
M1Dl33_bc1_M04958_31_000000000-JLD9G_1_1109_24589_21311_2	6	Sample 1 (posterior midgut)	Day 33
M1Dl33_bc1_M04958_31_000000000-JLD9G_1_1109_9168_17554_2	4	Sample 1 (posterior midgut)	Day 33
M1Dl33_bc1_M04958_31_000000000-JLD9G_1_1110_14936_7679_3	8	Sample 1 (posterior midgut)	Day 33
M1Dl33_bc1_M04958_31_000000000-JLD9G_1_1110_16074_15663_3	4	Sample 1 (posterior midgut)	Day 33
M1Dl33_bc1_M04958_31_000000000-JLD9G_1_1110_8371_4089_2	7	Sample 1 (posterior midgut)	Day 33
M1Dl33_bc1_M04958_31_000000000-JLD9G_1_1111_15296_13626_2	4	Sample 1 (posterior midgut)	Day 33
M1Dl33_bc1_M04958_31_000000000-JLD9G_1_1111_18821_7280_2	5	Sample 1 (posterior midgut)	Day 33
M1Dl33_bc1_M04958_31_000000000-JLD9G_1_1111_25822_6804_2	5	Sample 1 (posterior midgut)	Day 33
M1Dl33_bc1_M04958_31_000000000-JLD9G_1_1111_7496_19634_2	2	Sample 1 (posterior midgut)	Day 33
M1Dl33_bc1_M04958_31_000000000-JLD9G_1_1111_9774_5212_2	4	Sample 1 (posterior midgut)	Day 33
M1Dl33_bc1_M04958_31_000000000-JLD9G_1_1112_13607_19170_2	2	Sample 1 (posterior midgut)	Day 33
M1Dl33_bc1_M04958_31_000000000-JLD9G_1_1112_18230_13916_2	3	Sample 1 (posterior midgut)	Day 33
M1Dl33_bc1_M04958_31_000000000-JLD9G_1_1112_23812_18855_3	4	Sample 1 (posterior midgut)	Day 33
M1Dl33_bc1_M04958_31_000000000-JLD9G_1_1112_25236_6983_3	2	Sample 1 (posterior midgut)	Day 33
M1Dl33_bc1_M04958_31_000000000-JLD9G_1_1112_25770_13668_3	4	Sample 1 (posterior midgut)	Day 33
M1Dl33_bc1_M04958_31_000000000-JLD9G_1_1112_27593_7803_2	8	Sample 1 (posterior midgut)	Day 33
M1Dl33_bc1_M04958_31_000000000-JLD9G_1_1112_6503_13441_2	7	Sample 1 (posterior midgut)	Day 33
M1Dl33_bc1_M04958_31_000000000-JLD9G_1_1112_7855_13001_4	2	Sample 1 (posterior midgut)	Day 33
M1Dl33_bc1_M04958_31_000000000-JLD9G_1_1112_9497_20740_2	6	Sample 1 (posterior midgut)	Day 33
M1Dl33_bc1_M04958_31_000000000-JLD9G_1_1113_23103_6086_2	2	Sample 1 (posterior midgut)	Day 33
M1Dl33_bc1_M04958_31_000000000-JLD9G_1_1113_24542_19982_2	2	Sample 1 (posterior midgut)	Day 33
M1Dl33_bc1_M04958_31_000000000-JLD9G_1_1113_8144_11822_5	5	Sample 1 (posterior midgut)	Day 33
M1Dl33_bc1_M04958_31_000000000-JLD9G_1_1114_13109_7708_2	3	Sample 1 (posterior midgut)	Day 33
M1Dl33_bc1_M04958_31_000000000-JLD9G_1_1114_14821_11861_3	8	Sample 1 (posterior midgut)	Day 33
M1Dl33_bc1_M04958_31_000000000-JLD9G_1_1114_16317_20431_2	11	Sample 1 (posterior midgut)	Day 33
M1Dl33_bc1_M04958_31_000000000-JLD9G_1_1114_19023_9491_2	5	Sample 1 (posterior midgut)	Day 33
M1Dl33_bc1_M04958_31_000000000-JLD9G_1_1114_22329_11663_2	2	Sample 1 (posterior midgut)	Day 33
M1Dl33_bc1_M04958_31_000000000-JLD9G_1_1114_25590_14812_2	4	Sample 1 (posterior midgut)	Day 33
M1Dl33_bc1_M04958_31_000000000-JLD9G_1_1114_26583_5573_2	5	Sample 1 (posterior midgut)	Day 33
M1Dl33_bc1_M04958_31_000000000-JLD9G_1_1114_4940_12824_2	5	Sample 1 (posterior midgut)	Day 33
M1Dl33_bc1_M04958_31_000000000-JLD9G_1_1115_17579_15363_2	9	Sample 1 (posterior midgut)	Day 33
M1Dl33_bc1_M04958_31_000000000-JLD9G_1_1115_17914_4891_2	4	Sample 1 (posterior midgut)	Day 33
M1Dl33_bc1_M04958_31_000000000-JLD9G_1_1115_18488_10913_2	6	Sample 1 (posterior midgut)	Day 33
M1Dl33_bc1_M04958_31_000000000-JLD9G_1_1115_22472_2841_3	5	Sample 1 (posterior midgut)	Day 33
M1Dl33_bc1_M04958_31_000000000-JLD9G_1_1115_28602_12705_3	6	Sample 1 (posterior midgut)	Day 33
M1Dl33_bc1_M04958_31_000000000-JLD9G_1_1115_6771_11512_2	7	Sample 1 (posterior midgut)	Day 33
M1Dl33_bc1_M04958_31_000000000-JLD9G_1_1116_12214_10472_3	3	Sample 1 (posterior midgut)	Day 33
M1Dl33_bc1_M04958_31_000000000-JLD9G_1_1116_13765_12672_3	5	Sample 1 (posterior midgut)	Day 33
M1Dl33_bc1_M04958_31_000000000-JLD9G_1_1116_17666_14546_2	8	Sample 1 (posterior midgut)	Day 33
M1Dl33_bc1_M04958_31_000000000-JLD9G_1_1116_19470_8103_2	8	Sample 1 (posterior midgut)	Day 33
M1Dl33_bc1_M04958_31_000000000-JLD9G_1_1116_19799_4056_3	4	Sample 1 (posterior midgut)	Day 33
M1Dl33_bc1_M04958_31_000000000-JLD9G_1_1116_20108_3205_4	4	Sample 1 (posterior midgut)	Day 33
M1Dl33_bc1_M04958_31_000000000-JLD9G_1_1116_20421_10425_2	3	Sample 1 (posterior midgut)	Day 33
M1Dl33_bc1_M04958_31_000000000-JLD9G_1_1116_21497_14019_2	7	Sample 1 (posterior midgut)	Day 33
M1Dl33_bc1_M04958_31_000000000-JLD9G_1_1116_24077_7348_2	2	Sample 1 (posterior midgut)	Day 33
M1Dl33_bc1_M04958_31_000000000-JLD9G_1_1116_25187_14202_3	8	Sample 1 (posterior midgut)	Day 33
M1Dl33_bc1_M04958_31_000000000-JLD9G_1_1116_28146_11788_2	9	Sample 1 (posterior midgut)	Day 33
M1Dl33_bc1_M04958_31_000000000-JLD9G_1_1116_28758_10019_3	4	Sample 1 (posterior midgut)	Day 33
M1Dl33_bc1_M04958_31_000000000-JLD9G_1_1116_5951_16935_2	5	Sample 1 (posterior midgut)	Day 33
M1Dl33_bc1_M04958_31_000000000-JLD9G_1_1117_11467_16131_2	1	Sample 1 (posterior midgut)	Day 33
M1Dl33_bc1_M04958_31_000000000-JLD9G_1_1117_12081_11719_2	2	Sample 1 (posterior midgut)	Day 33
M1Dl33_bc1_M04958_31_000000000-JLD9G_1_1117_17940_19222_2	4	Sample 1 (posterior midgut)	Day 33
M1Dl33_bc1_M04958_31_000000000-JLD9G_1_1117_18183_6910_3	4	Sample 1 (posterior midgut)	Day 33
M1Dl33_bc1_M04958_31_000000000-JLD9G_1_1117_19104_3943_2	2	Sample 1 (posterior midgut)	Day 33
M1Dl33_bc1_M04958_31_000000000-JLD9G_1_1117_21574_4272_2	3	Sample 1 (posterior midgut)	Day 33
M1Dl33_bc1_M04958_31_000000000-JLD9G_1_1117_26036_6879_2	5	Sample 1 (posterior midgut)	Day 33
M1Dl33_bc1_M04958_31_000000000-JLD9G_1_1117_28318_10822_2	21	Sample 1 (posterior midgut)	Day 33
M1Dl33_bc1_M04958_31_000000000-JLD9G_1_1117_28516_11893_2	15	Sample 1 (posterior midgut)	Day 33
M1Dl33_bc1_M04958_31_000000000-JLD9G_1_1117_7959_16273_4	2	Sample 1 (posterior midgut)	Day 33
M1Dl33_bc1_M04958_31_000000000-JLD9G_1_1118_15170_15620_2	3	Sample 1 (posterior midgut)	Day 33
M1Dl33_bc1_M04958_31_000000000-JLD9G_1_1118_19303_11729_3	4	Sample 1 (posterior midgut)	Day 33
M1Dl33_bc1_M04958_31_000000000-JLD9G_1_1118_19543_8983_2	5	Sample 1 (posterior midgut)	Day 33
M1Dl33_bc1_M04958_31_000000000-JLD9G_1_1118_24882_6903_2	8	Sample 1 (posterior midgut)	Day 33
M1Dl33_bc1_M04958_31_000000000-JLD9G_1_1118_25552_19246_2	4	Sample 1 (posterior midgut)	Day 33
M1Dl33_bc1_M04958_31_000000000-JLD9G_1_1118_25857_20298_2	5	Sample 1 (posterior midgut)	Day 33
M1Dl33_bc1_M04958_31_000000000-JLD9G_1_1118_5771_11679_2	4	Sample 1 (posterior midgut)	Day 33
M1Dl33_bc1_M04958_31_000000000-JLD9G_1_1119_11986_22324_2	9	Sample 1 (posterior midgut)	Day 33
M1Dl33_bc1_M04958_31_000000000-JLD9G_1_1119_12906_17629_2	6	Sample 1 (posterior midgut)	Day 33
M1Dl33_bc1_M04958_31_000000000-JLD9G_1_1119_13623_12240_3	6	Sample 1 (posterior midgut)	Day 33
M1Dl33_bc1_M04958_31_000000000-JLD9G_1_1119_14369_14067_2	6	Sample 1 (posterior midgut)	Day 33
M1Dl33_bc1_M04958_31_000000000-JLD9G_1_1119_15711_24724_2	6	Sample 1 (posterior midgut)	Day 33
M1Dl33_bc1_M04958_31_000000000-JLD9G_1_1119_16909_3878_2	9	Sample 1 (posterior midgut)	Day 33
M1Dl33_bc1_M04958_31_000000000-JLD9G_1_1119_23299_4199_3	3	Sample 1 (posterior midgut)	Day 33
M1Dl33_bc1_M04958_31_000000000-JLD9G_1_1119_23461_17769_2	4	Sample 1 (posterior midgut)	Day 33
M1Dl33_bc1_M04958_31_000000000-JLD9G_1_1119_25197_13373_3	6	Sample 1 (posterior midgut)	Day 33
M1Dl33_bc1_M04958_31_000000000-JLD9G_1_1119_29356_13492_4	8	Sample 1 (posterior midgut)	Day 33
M1Dl33_bc1_M04958_31_000000000-JLD9G_1_1119_9614_24028_2	3	Sample 1 (posterior midgut)	Day 33
M1Dl33_bc1_M04958_31_000000000-JLD9G_1_2101_11436_20512_2	3	Sample 1 (posterior midgut)	Day 33
M1Dl33_bc1_M04958_31_000000000-JLD9G_1_2101_13186_19224_2	17	Sample 1 (posterior midgut)	Day 33
M1Dl33_bc1_M04958_31_000000000-JLD9G_1_2101_15727_16736_2	11	Sample 1 (posterior midgut)	Day 33
M1Dl33_bc1_M04958_31_000000000-JLD9G_1_2101_17257_16483_2	5	Sample 1 (posterior midgut)	Day 33
M1Dl33_bc1_M04958_31_000000000-JLD9G_1_2101_24543_6576_2	6	Sample 1 (posterior midgut)	Day 33
M1Dl33_bc1_M04958_31_000000000-JLD9G_1_2101_25708_5103_2	1	Sample 1 (posterior midgut)	Day 33
M1Dl33_bc1_M04958_31_000000000-JLD9G_1_2101_26225_5087_3	4	Sample 1 (posterior midgut)	Day 33
M1Dl33_bc1_M04958_31_000000000-JLD9G_1_2102_11428_11263_3	8	Sample 1 (posterior midgut)	Day 33
M1Dl33_bc1_M04958_31_000000000-JLD9G_1_2102_19676_16639_2	3	Sample 1 (posterior midgut)	Day 33
M1Dl33_bc1_M04958_31_000000000-JLD9G_1_2102_20884_15649_3	8	Sample 1 (posterior midgut)	Day 33
M1Dl33_bc1_M04958_31_000000000-JLD9G_1_2102_9500_15126_2	10	Sample 1 (posterior midgut)	Day 33
M1Dl33_bc1_M04958_31_000000000-JLD9G_1_2103_16196_6908_4	5	Sample 1 (posterior midgut)	Day 33
M1Dl33_bc1_M04958_31_000000000-JLD9G_1_2103_17545_9420_2	17	Sample 1 (posterior midgut)	Day 33
M1Dl33_bc1_M04958_31_000000000-JLD9G_1_2103_20410_8050_3	4	Sample 1 (posterior midgut)	Day 33
M1Dl33_bc1_M04958_31_000000000-JLD9G_1_2104_15342_14993_3	5	Sample 1 (posterior midgut)	Day 33
M1Dl33_bc1_M04958_31_000000000-JLD9G_1_2104_16338_7170_2	2	Sample 1 (posterior midgut)	Day 33
M1Dl33_bc1_M04958_31_000000000-JLD9G_1_2104_17741_5063_2	3	Sample 1 (posterior midgut)	Day 33
M1Dl33_bc1_M04958_31_000000000-JLD9G_1_2104_21396_15146_2	4	Sample 1 (posterior midgut)	Day 33
M1Dl33_bc1_M04958_31_000000000-JLD9G_1_2104_25800_17534_2	6	Sample 1 (posterior midgut)	Day 33
M1Dl33_bc1_M04958_31_000000000-JLD9G_1_2104_6138_13309_2	5	Sample 1 (posterior midgut)	Day 33
M1Dl33_bc1_M04958_31_000000000-JLD9G_1_2104_9455_8663_2	5	Sample 1 (posterior midgut)	Day 33
M1Dl33_bc1_M04958_31_000000000-JLD9G_1_2105_26714_9245_2	2	Sample 1 (posterior midgut)	Day 33
M1Dl33_bc1_M04958_31_000000000-JLD9G_1_2106_10729_8280_2	5	Sample 1 (posterior midgut)	Day 33
M1Dl33_bc1_M04958_31_000000000-JLD9G_1_2106_17616_6887_2	2	Sample 1 (posterior midgut)	Day 33
M1Dl33_bc1_M04958_31_000000000-JLD9G_1_2107_15357_13529_3	5	Sample 1 (posterior midgut)	Day 33
M1Dl33_bc1_M04958_31_000000000-JLD9G_1_2107_18520_15624_2	6	Sample 1 (posterior midgut)	Day 33
M1Dl33_bc1_M04958_31_000000000-JLD9G_1_2107_22063_18653_5	10	Sample 1 (posterior midgut)	Day 33
M1Dl33_bc1_M04958_31_000000000-JLD9G_1_2107_24033_16634_2	5	Sample 1 (posterior midgut)	Day 33
M1Dl33_bc1_M04958_31_000000000-JLD9G_1_2108_17696_19096_2	9	Sample 1 (posterior midgut)	Day 33
M1Dl33_bc1_M04958_31_000000000-JLD9G_1_2108_22755_10035_3	4	Sample 1 (posterior midgut)	Day 33
M1Dl33_bc1_M04958_31_000000000-JLD9G_1_2108_22896_9266_3	7	Sample 1 (posterior midgut)	Day 33
M1Dl33_bc1_M04958_31_000000000-JLD9G_1_2108_8258_12835_3	16	Sample 1 (posterior midgut)	Day 33
M1Dl33_bc1_M04958_31_000000000-JLD9G_1_2109_21955_9350_2	4	Sample 1 (posterior midgut)	Day 33
M1Dl33_bc1_M04958_31_000000000-JLD9G_1_2109_25135_19297_4	2	Sample 1 (posterior midgut)	Day 33
M1Dl33_bc1_M04958_31_000000000-JLD9G_1_2110_15350_10741_2	2	Sample 1 (posterior midgut)	Day 33
M1Dl33_bc1_M04958_31_000000000-JLD9G_1_2110_17337_19441_2	5	Sample 1 (posterior midgut)	Day 33
M1Dl33_bc1_M04958_31_000000000-JLD9G_1_2110_22873_18526_2	4	Sample 1 (posterior midgut)	Day 33
M1Dl33_bc1_M04958_31_000000000-JLD9G_1_2110_26969_18242_2	3	Sample 1 (posterior midgut)	Day 33
M1Dl33_bc1_M04958_31_000000000-JLD9G_1_2112_18664_18301_4	4	Sample 1 (posterior midgut)	Day 33
M1Dl33_bc1_M04958_31_000000000-JLD9G_1_2112_19722_4221_2	3	Sample 1 (posterior midgut)	Day 33
M1Dl33_bc1_M04958_31_000000000-JLD9G_1_2112_24486_21479_3	5	Sample 1 (posterior midgut)	Day 33
M1Dl33_bc1_M04958_31_000000000-JLD9G_1_2112_27567_20442_2	6	Sample 1 (posterior midgut)	Day 33
M1Dl33_bc1_M04958_31_000000000-JLD9G_1_2113_19042_12067_2	4	Sample 1 (posterior midgut)	Day 33
M1Dl33_bc1_M04958_31_000000000-JLD9G_1_2113_27849_15426_2	1	Sample 1 (posterior midgut)	Day 33
M1Dl33_bc1_M04958_31_000000000-JLD9G_1_2114_14876_12040_2	10	Sample 1 (posterior midgut)	Day 33
M1Dl33_bc1_M04958_31_000000000-JLD9G_1_2114_27619_8211_2	4	Sample 1 (posterior midgut)	Day 33
M1Dl33_bc1_M04958_31_000000000-JLD9G_1_2115_19799_12796_3	18	Sample 1 (posterior midgut)	Day 33
M1Dl33_bc1_M04958_31_000000000-JLD9G_1_2115_9879_12273_2	5	Sample 1 (posterior midgut)	Day 33
M1Dl33_bc1_M04958_31_000000000-JLD9G_1_2116_11307_14080_2	6	Sample 1 (posterior midgut)	Day 33
M1Dl33_bc1_M04958_31_000000000-JLD9G_1_2116_15375_9084_2	8	Sample 1 (posterior midgut)	Day 33
M1Dl33_bc1_M04958_31_000000000-JLD9G_1_2116_18796_10741_2	7	Sample 1 (posterior midgut)	Day 33
M1Dl33_bc1_M04958_31_000000000-JLD9G_1_2116_4446_14211_2	4	Sample 1 (posterior midgut)	Day 33
M1Dl33_bc1_M04958_31_000000000-JLD9G_1_2116_6465_7154_2	3	Sample 1 (posterior midgut)	Day 33
M1Dl33_bc1_M04958_31_000000000-JLD9G_1_2116_7771_11320_2	4	Sample 1 (posterior midgut)	Day 33
M1Dl33_bc1_M04958_31_000000000-JLD9G_1_2117_16080_11257_3	10	Sample 1 (posterior midgut)	Day 33
M1Dl33_bc1_M04958_31_000000000-JLD9G_1_2117_21688_18554_2	3	Sample 1 (posterior midgut)	Day 33
M1Dl33_bc1_M04958_31_000000000-JLD9G_1_2117_22984_4525_2	5	Sample 1 (posterior midgut)	Day 33
M1Dl33_bc1_M04958_31_000000000-JLD9G_1_2117_23316_5369_3	5	Sample 1 (posterior midgut)	Day 33
M1Dl33_bc1_M04958_31_000000000-JLD9G_1_2117_24492_10988_3	4	Sample 1 (posterior midgut)	Day 33
M1Dl33_bc1_M04958_31_000000000-JLD9G_1_2118_20358_18093_2	8	Sample 1 (posterior midgut)	Day 33
M1Dl33_bc1_M04958_31_000000000-JLD9G_1_2118_24817_10328_2	4	Sample 1 (posterior midgut)	Day 33
M1Dl33_bc1_M04958_31_000000000-JLD9G_1_2119_10266_24100_2	1	Sample 1 (posterior midgut)	Day 33
M1Dl33_bc1_M04958_31_000000000-JLD9G_1_2119_13482_10639_2	2	Sample 1 (posterior midgut)	Day 33
M1Dl33_bc1_M04958_31_000000000-JLD9G_1_2119_16183_2875_2	4	Sample 1 (posterior midgut)	Day 33
M1Dl33_bc1_M04958_31_000000000-JLD9G_1_2119_9262_15081_2	4	Sample 1 (posterior midgut)	Day 33
M1Dl33_bc1_M04958_31_000000000-JLD9G_1_2119_9498_11199_2	4	Sample 1 (posterior midgut)	Day 33
M1Dl33_bc1_M04958_49_000000000-JR7R4_1_1101_11193_7017_2	9	Sample 1 (posterior midgut)	Day 33
M1Dl33_bc1_M04958_49_000000000-JR7R4_1_1101_12804_11942_2	3	Sample 1 (posterior midgut)	Day 33
M1Dl33_bc1_M04958_49_000000000-JR7R4_1_1101_14078_6408_4	6	Sample 1 (posterior midgut)	Day 33
M1Dl33_bc1_M04958_49_000000000-JR7R4_1_1101_15430_11259_2	2	Sample 1 (posterior midgut)	Day 33
M1Dl33_bc1_M04958_49_000000000-JR7R4_1_1101_16676_4360_2	3	Sample 1 (posterior midgut)	Day 33
M1Dl33_bc1_M04958_49_000000000-JR7R4_1_1101_16888_17083_2	2	Sample 1 (posterior midgut)	Day 33
M1Dl33_bc1_M04958_49_000000000-JR7R4_1_1101_20677_18677_2	5	Sample 1 (posterior midgut)	Day 33
M1Dl33_bc1_M04958_49_000000000-JR7R4_1_1101_22498_19747_3	4	Sample 1 (posterior midgut)	Day 33
M1Dl33_bc1_M04958_49_000000000-JR7R4_1_1101_22614_3409_2	4	Sample 1 (posterior midgut)	Day 33
M1Dl33_bc1_M04958_49_000000000-JR7R4_1_1101_22996_4465_3	3	Sample 1 (posterior midgut)	Day 33
M1Dl33_bc1_M04958_49_000000000-JR7R4_1_1101_25991_7011_2	4	Sample 1 (posterior midgut)	Day 33
M1Dl33_bc1_M04958_49_000000000-JR7R4_1_1101_7252_18332_2	2	Sample 1 (posterior midgut)	Day 33
M1Dl33_bc1_M04958_49_000000000-JR7R4_1_1101_9102_9624_3	7	Sample 1 (posterior midgut)	Day 33
M1Dl33_bc1_M04958_49_000000000-JR7R4_1_1102_10620_3439_3	7	Sample 1 (posterior midgut)	Day 33
M1Dl33_bc1_M04958_49_000000000-JR7R4_1_1102_12198_4568_2	3	Sample 1 (posterior midgut)	Day 33
M1Dl33_bc1_M04958_49_000000000-JR7R4_1_1102_12632_7865_2	1	Sample 1 (posterior midgut)	Day 33
M1Dl33_bc1_M04958_49_000000000-JR7R4_1_1102_16179_14420_2	4	Sample 1 (posterior midgut)	Day 33
M1Dl33_bc1_M04958_49_000000000-JR7R4_1_1102_17327_14588_2	2	Sample 1 (posterior midgut)	Day 33
M1Dl33_bc1_M04958_49_000000000-JR7R4_1_1102_18560_9668_3	8	Sample 1 (posterior midgut)	Day 33
M1Dl33_bc1_M04958_49_000000000-JR7R4_1_1102_18799_5464_2	8	Sample 1 (posterior midgut)	Day 33
M1Dl33_bc1_M04958_49_000000000-JR7R4_1_1102_21689_17347_2	6	Sample 1 (posterior midgut)	Day 33
M1Dl33_bc1_M04958_49_000000000-JR7R4_1_1102_22326_3806_2	4	Sample 1 (posterior midgut)	Day 33
M1Dl33_bc1_M04958_49_000000000-JR7R4_1_1102_22731_15947_2	4	Sample 1 (posterior midgut)	Day 33
M1Dl33_bc1_M04958_49_000000000-JR7R4_1_1102_23110_15315_2	3	Sample 1 (posterior midgut)	Day 33
M1Dl33_bc1_M04958_49_000000000-JR7R4_1_1102_26450_7480_2	3	Sample 1 (posterior midgut)	Day 33
M1Dl33_bc1_M04958_49_000000000-JR7R4_1_1102_26533_13894_3	4	Sample 1 (posterior midgut)	Day 33
M1Dl33_bc1_M04958_49_000000000-JR7R4_1_1102_5039_8164_3	11	Sample 1 (posterior midgut)	Day 33
M1Dl33_bc1_M04958_49_000000000-JR7R4_1_1102_5664_11263_4	13	Sample 1 (posterior midgut)	Day 33
M1Dl33_bc1_M04958_49_000000000-JR7R4_1_1102_9679_11502_3	3	Sample 1 (posterior midgut)	Day 33
M1Dl33_bc1_M04958_49_000000000-JR7R4_1_1103_10546_4289_2	4	Sample 1 (posterior midgut)	Day 33
M1Dl33_bc1_M04958_49_000000000-JR7R4_1_1103_10843_13988_2	6	Sample 1 (posterior midgut)	Day 33
M1Dl33_bc1_M04958_49_000000000-JR7R4_1_1103_11653_21735_2	5	Sample 1 (posterior midgut)	Day 33
M1Dl33_bc1_M04958_49_000000000-JR7R4_1_1103_13473_16820_2	5	Sample 1 (posterior midgut)	Day 33
M1Dl33_bc1_M04958_49_000000000-JR7R4_1_1103_14445_13352_2	4	Sample 1 (posterior midgut)	Day 33
M1Dl33_bc1_M04958_49_000000000-JR7R4_1_1103_15095_4184_2	4	Sample 1 (posterior midgut)	Day 33
M1Dl33_bc1_M04958_49_000000000-JR7R4_1_1103_18374_18739_2	1	Sample 1 (posterior midgut)	Day 33
M1Dl33_bc1_M04958_49_000000000-JR7R4_1_1103_22182_23602_2	2	Sample 1 (posterior midgut)	Day 33
M1Dl33_bc1_M04958_49_000000000-JR7R4_1_1103_22476_20175_2	7	Sample 1 (posterior midgut)	Day 33
M1Dl33_bc1_M04958_49_000000000-JR7R4_1_1103_23853_10511_2	7	Sample 1 (posterior midgut)	Day 33
M1Dl33_bc1_M04958_49_000000000-JR7R4_1_1103_27270_13571_2	3	Sample 1 (posterior midgut)	Day 33
M1Dl33_bc1_M04958_49_000000000-JR7R4_1_1103_7034_7367_2	5	Sample 1 (posterior midgut)	Day 33
M1Dl33_bc1_M04958_49_000000000-JR7R4_1_1103_8985_15694_2	4	Sample 1 (posterior midgut)	Day 33
M1Dl33_bc1_M04958_49_000000000-JR7R4_1_1103_9364_9522_2	5	Sample 1 (posterior midgut)	Day 33
M1Dl33_bc1_M04958_49_000000000-JR7R4_1_1104_10157_9133_2	7	Sample 1 (posterior midgut)	Day 33
M1Dl33_bc1_M04958_49_000000000-JR7R4_1_1104_10633_15137_3	9	Sample 1 (posterior midgut)	Day 33
M1Dl33_bc1_M04958_49_000000000-JR7R4_1_1104_11031_19829_2	6	Sample 1 (posterior midgut)	Day 33
M1Dl33_bc1_M04958_49_000000000-JR7R4_1_1104_13487_9746_2	6	Sample 1 (posterior midgut)	Day 33
M1Dl33_bc1_M04958_49_000000000-JR7R4_1_1104_13809_23974_3	6	Sample 1 (posterior midgut)	Day 33
M1Dl33_bc1_M04958_49_000000000-JR7R4_1_1104_17297_11715_2	4	Sample 1 (posterior midgut)	Day 33
M1Dl33_bc1_M04958_49_000000000-JR7R4_1_1104_17779_15647_2	4	Sample 1 (posterior midgut)	Day 33
M1Dl33_bc1_M04958_49_000000000-JR7R4_1_1104_17824_7313_3	4	Sample 1 (posterior midgut)	Day 33
M1Dl33_bc1_M04958_49_000000000-JR7R4_1_1104_17936_16677_2	8	Sample 1 (posterior midgut)	Day 33
M1Dl33_bc1_M04958_49_000000000-JR7R4_1_1104_17978_6643_3	3	Sample 1 (posterior midgut)	Day 33
M1Dl33_bc1_M04958_49_000000000-JR7R4_1_1104_19375_20310_2	9	Sample 1 (posterior midgut)	Day 33
M1Dl33_bc1_M04958_49_000000000-JR7R4_1_1104_19480_21072_3	2	Sample 1 (posterior midgut)	Day 33
M1Dl33_bc1_M04958_49_000000000-JR7R4_1_1104_20444_15263_2	13	Sample 1 (posterior midgut)	Day 33
M1Dl33_bc1_M04958_49_000000000-JR7R4_1_1104_22410_2194_2	5	Sample 1 (posterior midgut)	Day 33
M1Dl33_bc1_M04958_49_000000000-JR7R4_1_1104_23540_16397_3	5	Sample 1 (posterior midgut)	Day 33
M1Dl33_bc1_M04958_49_000000000-JR7R4_1_1104_24219_5481_2	3	Sample 1 (posterior midgut)	Day 33
M1Dl33_bc1_M04958_49_000000000-JR7R4_1_1104_24662_19147_2	7	Sample 1 (posterior midgut)	Day 33
M1Dl33_bc1_M04958_49_000000000-JR7R4_1_1104_26165_17134_2	5	Sample 1 (posterior midgut)	Day 33
M1Dl33_bc1_M04958_49_000000000-JR7R4_1_1104_26276_9046_3	5	Sample 1 (posterior midgut)	Day 33
M1Dl33_bc1_M04958_49_000000000-JR7R4_1_1104_26310_18176_3	12	Sample 1 (posterior midgut)	Day 33
M1Dl33_bc1_M04958_49_000000000-JR7R4_1_1104_26681_17450_2	4	Sample 1 (posterior midgut)	Day 33
M1Dl33_bc1_M04958_49_000000000-JR7R4_1_1104_7247_16857_2	3	Sample 1 (posterior midgut)	Day 33
M1Dl33_bc1_M04958_49_000000000-JR7R4_1_1105_12306_14238_3	7	Sample 1 (posterior midgut)	Day 33
M1Dl33_bc1_M04958_49_000000000-JR7R4_1_1105_12455_10536_2	5	Sample 1 (posterior midgut)	Day 33
M1Dl33_bc1_M04958_49_000000000-JR7R4_1_1105_13292_17738_2	6	Sample 1 (posterior midgut)	Day 33
M1Dl33_bc1_M04958_49_000000000-JR7R4_1_1105_15398_4674_2	25	Sample 1 (posterior midgut)	Day 33
M1Dl33_bc1_M04958_49_000000000-JR7R4_1_1105_16468_23207_2	5	Sample 1 (posterior midgut)	Day 33
M1Dl33_bc1_M04958_49_000000000-JR7R4_1_1105_16493_20986_2	3	Sample 1 (posterior midgut)	Day 33
M1Dl33_bc1_M04958_49_000000000-JR7R4_1_1105_19140_22610_2	4	Sample 1 (posterior midgut)	Day 33
M1Dl33_bc1_M04958_49_000000000-JR7R4_1_1105_20050_8514_2	4	Sample 1 (posterior midgut)	Day 33
M1Dl33_bc1_M04958_49_000000000-JR7R4_1_1105_21403_11107_2	1	Sample 1 (posterior midgut)	Day 33
M1Dl33_bc1_M04958_49_000000000-JR7R4_1_1105_21973_10585_2	2	Sample 1 (posterior midgut)	Day 33
M1Dl33_bc1_M04958_49_000000000-JR7R4_1_1105_23573_16908_2	3	Sample 1 (posterior midgut)	Day 33
M1Dl33_bc1_M04958_49_000000000-JR7R4_1_1105_23581_8619_3	5	Sample 1 (posterior midgut)	Day 33
M1Dl33_bc1_M04958_49_000000000-JR7R4_1_1105_26916_16177_2	6	Sample 1 (posterior midgut)	Day 33
M1Dl33_bc1_M04958_49_000000000-JR7R4_1_1105_6168_8578_2	10	Sample 1 (posterior midgut)	Day 33
M1Dl33_bc1_M04958_49_000000000-JR7R4_1_1105_8789_13614_2	9	Sample 1 (posterior midgut)	Day 33
M1Dl33_bc1_M04958_49_000000000-JR7R4_1_1106_10423_15470_3	4	Sample 1 (posterior midgut)	Day 33
M1Dl33_bc1_M04958_49_000000000-JR7R4_1_1106_12239_18320_4	2	Sample 1 (posterior midgut)	Day 33
M1Dl33_bc1_M04958_49_000000000-JR7R4_1_1106_14943_20875_2	4	Sample 1 (posterior midgut)	Day 33
M1Dl33_bc1_M04958_49_000000000-JR7R4_1_1106_15247_2220_3	7	Sample 1 (posterior midgut)	Day 33
M1Dl33_bc1_M04958_49_000000000-JR7R4_1_1106_16379_19364_3	4	Sample 1 (posterior midgut)	Day 33
M1Dl33_bc1_M04958_49_000000000-JR7R4_1_1106_17322_11468_2	3	Sample 1 (posterior midgut)	Day 33
M1Dl33_bc1_M04958_49_000000000-JR7R4_1_1106_20181_18206_3	3	Sample 1 (posterior midgut)	Day 33
M1Dl33_bc1_M04958_49_000000000-JR7R4_1_1106_21267_8186_2	3	Sample 1 (posterior midgut)	Day 33
M1Dl33_bc1_M04958_49_000000000-JR7R4_1_1106_25741_9518_2	7	Sample 1 (posterior midgut)	Day 33
M1Dl33_bc1_M04958_49_000000000-JR7R4_1_1106_25743_8589_3	3	Sample 1 (posterior midgut)	Day 33
M1Dl33_bc1_M04958_49_000000000-JR7R4_1_1106_4454_17262_2	1	Sample 1 (posterior midgut)	Day 33
M1Dl33_bc1_M04958_49_000000000-JR7R4_1_1106_5431_8904_2	2	Sample 1 (posterior midgut)	Day 33
M1Dl33_bc1_M04958_49_000000000-JR7R4_1_1106_8634_6859_2	8	Sample 1 (posterior midgut)	Day 33
M1Dl33_bc1_M04958_49_000000000-JR7R4_1_1106_9500_12193_3	5	Sample 1 (posterior midgut)	Day 33
M1Dl33_bc1_M04958_49_000000000-JR7R4_1_1107_11347_18514_2	2	Sample 1 (posterior midgut)	Day 33
M1Dl33_bc1_M04958_49_000000000-JR7R4_1_1107_14989_13362_2	1	Sample 1 (posterior midgut)	Day 33
M1Dl33_bc1_M04958_49_000000000-JR7R4_1_1107_15753_9270_2	2	Sample 1 (posterior midgut)	Day 33
M1Dl33_bc1_M04958_49_000000000-JR7R4_1_1107_16386_13555_2	1	Sample 1 (posterior midgut)	Day 33
M1Dl33_bc1_M04958_49_000000000-JR7R4_1_1107_18713_6141_3	11	Sample 1 (posterior midgut)	Day 33
M1Dl33_bc1_M04958_49_000000000-JR7R4_1_1107_21166_16972_2	7	Sample 1 (posterior midgut)	Day 33
M1Dl33_bc1_M04958_49_000000000-JR7R4_1_1107_24455_4499_2	19	Sample 1 (posterior midgut)	Day 33
M1Dl33_bc1_M04958_49_000000000-JR7R4_1_1107_25116_9758_3	6	Sample 1 (posterior midgut)	Day 33
M1Dl33_bc1_M04958_49_000000000-JR7R4_1_1107_25614_10510_3	4	Sample 1 (posterior midgut)	Day 33
M1Dl33_bc1_M04958_49_000000000-JR7R4_1_1107_25824_17588_2	3	Sample 1 (posterior midgut)	Day 33
M1Dl33_bc1_M04958_49_000000000-JR7R4_1_1107_26594_20289_2	4	Sample 1 (posterior midgut)	Day 33
M1Dl33_bc1_M04958_49_000000000-JR7R4_1_1107_6211_13277_3	3	Sample 1 (posterior midgut)	Day 33
M1Dl33_bc1_M04958_49_000000000-JR7R4_1_1107_7173_12857_2	3	Sample 1 (posterior midgut)	Day 33
M1Dl33_bc1_M04958_49_000000000-JR7R4_1_1108_10726_11499_3	5	Sample 1 (posterior midgut)	Day 33
M1Dl33_bc1_M04958_49_000000000-JR7R4_1_1108_11381_9732_2	5	Sample 1 (posterior midgut)	Day 33
M1Dl33_bc1_M04958_49_000000000-JR7R4_1_1108_11443_7352_2	3	Sample 1 (posterior midgut)	Day 33
M1Dl33_bc1_M04958_49_000000000-JR7R4_1_1108_14684_18370_2	5	Sample 1 (posterior midgut)	Day 33
M1Dl33_bc1_M04958_49_000000000-JR7R4_1_1108_17313_20104_2	4	Sample 1 (posterior midgut)	Day 33
M1Dl33_bc1_M04958_49_000000000-JR7R4_1_1108_18958_17858_2	5	Sample 1 (posterior midgut)	Day 33
M1Dl33_bc1_M04958_49_000000000-JR7R4_1_1108_20332_20542_2	1	Sample 1 (posterior midgut)	Day 33
M1Dl33_bc1_M04958_49_000000000-JR7R4_1_1108_20374_14861_2	6	Sample 1 (posterior midgut)	Day 33
M1Dl33_bc1_M04958_49_000000000-JR7R4_1_1108_20736_16138_2	1	Sample 1 (posterior midgut)	Day 33
M1Dl33_bc1_M04958_49_000000000-JR7R4_1_1108_23301_15622_4	3	Sample 1 (posterior midgut)	Day 33
M1Dl33_bc1_M04958_49_000000000-JR7R4_1_1108_23430_2154_3	9	Sample 1 (posterior midgut)	Day 33
M1Dl33_bc1_M04958_49_000000000-JR7R4_1_1108_26202_13903_2	8	Sample 1 (posterior midgut)	Day 33
M1Dl33_bc1_M04958_49_000000000-JR7R4_1_1108_27277_7949_2	4	Sample 1 (posterior midgut)	Day 33
M1Dl33_bc1_M04958_49_000000000-JR7R4_1_1108_28478_8936_2	4	Sample 1 (posterior midgut)	Day 33
M1Dl33_bc1_M04958_49_000000000-JR7R4_1_1108_9896_15460_2	4	Sample 1 (posterior midgut)	Day 33
M1Dl33_bc1_M04958_49_000000000-JR7R4_1_1109_11687_7144_2	4	Sample 1 (posterior midgut)	Day 33
M1Dl33_bc1_M04958_49_000000000-JR7R4_1_1109_11750_4470_3	5	Sample 1 (posterior midgut)	Day 33
M1Dl33_bc1_M04958_49_000000000-JR7R4_1_1109_13946_13272_2	2	Sample 1 (posterior midgut)	Day 33
M1Dl33_bc1_M04958_49_000000000-JR7R4_1_1109_14055_4720_5	4	Sample 1 (posterior midgut)	Day 33
M1Dl33_bc1_M04958_49_000000000-JR7R4_1_1109_14759_10144_4	3	Sample 1 (posterior midgut)	Day 33
M1Dl33_bc1_M04958_49_000000000-JR7R4_1_1109_15648_6068_3	4	Sample 1 (posterior midgut)	Day 33
M1Dl33_bc1_M04958_49_000000000-JR7R4_1_1109_16177_16931_3	2	Sample 1 (posterior midgut)	Day 33
M1Dl33_bc1_M04958_49_000000000-JR7R4_1_1109_21712_21876_3	4	Sample 1 (posterior midgut)	Day 33
M1Dl33_bc1_M04958_49_000000000-JR7R4_1_1109_22005_5071_2	9	Sample 1 (posterior midgut)	Day 33
M1Dl33_bc1_M04958_49_000000000-JR7R4_1_1109_24901_11317_2	5	Sample 1 (posterior midgut)	Day 33
M1Dl33_bc1_M04958_49_000000000-JR7R4_1_1109_6549_8730_4	2	Sample 1 (posterior midgut)	Day 33
M1Dl33_bc1_M04958_49_000000000-JR7R4_1_1109_7874_5245_3	6	Sample 1 (posterior midgut)	Day 33
M1Dl33_bc1_M04958_49_000000000-JR7R4_1_1110_10507_5338_2	8	Sample 1 (posterior midgut)	Day 33
M1Dl33_bc1_M04958_49_000000000-JR7R4_1_1110_12858_23015_2	4	Sample 1 (posterior midgut)	Day 33
M1Dl33_bc1_M04958_49_000000000-JR7R4_1_1110_13848_7550_3	5	Sample 1 (posterior midgut)	Day 33
M1Dl33_bc1_M04958_49_000000000-JR7R4_1_1110_13886_13350_3	6	Sample 1 (posterior midgut)	Day 33
M1Dl33_bc1_M04958_49_000000000-JR7R4_1_1110_14684_10710_3	6	Sample 1 (posterior midgut)	Day 33
M1Dl33_bc1_M04958_49_000000000-JR7R4_1_1110_14975_8679_2	3	Sample 1 (posterior midgut)	Day 33
M1Dl33_bc1_M04958_49_000000000-JR7R4_1_1110_16175_17811_3	4	Sample 1 (posterior midgut)	Day 33
M1Dl33_bc1_M04958_49_000000000-JR7R4_1_1110_16842_8804_2	7	Sample 1 (posterior midgut)	Day 33
M1Dl33_bc1_M04958_49_000000000-JR7R4_1_1110_17627_13791_2	7	Sample 1 (posterior midgut)	Day 33
M1Dl33_bc1_M04958_49_000000000-JR7R4_1_1110_17899_5720_2	4	Sample 1 (posterior midgut)	Day 33
M1Dl33_bc1_M04958_49_000000000-JR7R4_1_1110_20939_22424_2	4	Sample 1 (posterior midgut)	Day 33
M1Dl33_bc1_M04958_49_000000000-JR7R4_1_1110_27753_7798_4	6	Sample 1 (posterior midgut)	Day 33
M1Dl33_bc1_M04958_49_000000000-JR7R4_1_1110_29524_12050_2	5	Sample 1 (posterior midgut)	Day 33
M1Dl33_bc1_M04958_49_000000000-JR7R4_1_1110_6340_15648_2	3	Sample 1 (posterior midgut)	Day 33
M1Dl33_bc1_M04958_49_000000000-JR7R4_1_1110_6461_4007_2	7	Sample 1 (posterior midgut)	Day 33
M1Dl33_bc1_M04958_49_000000000-JR7R4_1_1110_6721_20413_4	2	Sample 1 (posterior midgut)	Day 33
M1Dl33_bc1_M04958_49_000000000-JR7R4_1_1110_8281_20548_2	1	Sample 1 (posterior midgut)	Day 33
M1Dl33_bc1_M04958_49_000000000-JR7R4_1_1111_12409_5666_2	3	Sample 1 (posterior midgut)	Day 33
M1Dl33_bc1_M04958_49_000000000-JR7R4_1_1111_13543_6216_2	3	Sample 1 (posterior midgut)	Day 33
M1Dl33_bc1_M04958_49_000000000-JR7R4_1_1111_15109_17770_2	7	Sample 1 (posterior midgut)	Day 33
M1Dl33_bc1_M04958_49_000000000-JR7R4_1_1111_17141_11537_2	6	Sample 1 (posterior midgut)	Day 33
M1Dl33_bc1_M04958_49_000000000-JR7R4_1_1111_17271_11517_3	4	Sample 1 (posterior midgut)	Day 33
M1Dl33_bc1_M04958_49_000000000-JR7R4_1_1111_21188_3167_3	5	Sample 1 (posterior midgut)	Day 33
M1Dl33_bc1_M04958_49_000000000-JR7R4_1_1111_25074_16867_2	8	Sample 1 (posterior midgut)	Day 33
M1Dl33_bc1_M04958_49_000000000-JR7R4_1_1111_27144_6830_2	6	Sample 1 (posterior midgut)	Day 33
M1Dl33_bc1_M04958_49_000000000-JR7R4_1_1111_28828_10885_2	4	Sample 1 (posterior midgut)	Day 33
M1Dl33_bc1_M04958_49_000000000-JR7R4_1_1111_28840_11858_2	12	Sample 1 (posterior midgut)	Day 33
M1Dl33_bc1_M04958_49_000000000-JR7R4_1_1111_9131_11502_2	3	Sample 1 (posterior midgut)	Day 33
M1Dl33_bc1_M04958_49_000000000-JR7R4_1_1112_11369_7515_3	4	Sample 1 (posterior midgut)	Day 33
M1Dl33_bc1_M04958_49_000000000-JR7R4_1_1112_11547_7618_2	6	Sample 1 (posterior midgut)	Day 33
M1Dl33_bc1_M04958_49_000000000-JR7R4_1_1112_12217_11673_2	1	Sample 1 (posterior midgut)	Day 33
M1Dl33_bc1_M04958_49_000000000-JR7R4_1_1112_12788_13602_2	2	Sample 1 (posterior midgut)	Day 33
M1Dl33_bc1_M04958_49_000000000-JR7R4_1_1112_13059_20535_2	5	Sample 1 (posterior midgut)	Day 33
M1Dl33_bc1_M04958_49_000000000-JR7R4_1_1112_15125_14195_2	6	Sample 1 (posterior midgut)	Day 33
M1Dl33_bc1_M04958_49_000000000-JR7R4_1_1112_15240_22745_2	11	Sample 1 (posterior midgut)	Day 33
M1Dl33_bc1_M04958_49_000000000-JR7R4_1_1112_15349_21465_2	3	Sample 1 (posterior midgut)	Day 33
M1Dl33_bc1_M04958_49_000000000-JR7R4_1_1112_17080_20318_2	1	Sample 1 (posterior midgut)	Day 33
M1Dl33_bc1_M04958_49_000000000-JR7R4_1_1112_17218_6230_2	5	Sample 1 (posterior midgut)	Day 33
M1Dl33_bc1_M04958_49_000000000-JR7R4_1_1112_19474_14393_2	6	Sample 1 (posterior midgut)	Day 33
M1Dl33_bc1_M04958_49_000000000-JR7R4_1_1112_22354_13951_2	8	Sample 1 (posterior midgut)	Day 33
M1Dl33_bc1_M04958_49_000000000-JR7R4_1_1112_22672_21350_4	11	Sample 1 (posterior midgut)	Day 33
M1Dl33_bc1_M04958_49_000000000-JR7R4_1_1112_24219_14189_2	7	Sample 1 (posterior midgut)	Day 33
M1Dl33_bc1_M04958_49_000000000-JR7R4_1_1112_8236_10512_3	5	Sample 1 (posterior midgut)	Day 33
M1Dl33_bc1_M04958_49_000000000-JR7R4_1_1112_9175_16379_2	1	Sample 1 (posterior midgut)	Day 33
M1Dl33_bc1_M04958_49_000000000-JR7R4_1_1113_10291_7304_2	4	Sample 1 (posterior midgut)	Day 33
M1Dl33_bc1_M04958_49_000000000-JR7R4_1_1113_16463_18398_3	5	Sample 1 (posterior midgut)	Day 33
M1Dl33_bc1_M04958_49_000000000-JR7R4_1_1113_17742_13718_3	4	Sample 1 (posterior midgut)	Day 33
M1Dl33_bc1_M04958_49_000000000-JR7R4_1_1113_19227_10493_2	5	Sample 1 (posterior midgut)	Day 33
M1Dl33_bc1_M04958_49_000000000-JR7R4_1_1113_20227_17627_2	7	Sample 1 (posterior midgut)	Day 33
M1Dl33_bc1_M04958_49_000000000-JR7R4_1_1113_21141_14355_2	4	Sample 1 (posterior midgut)	Day 33
M1Dl33_bc1_M04958_49_000000000-JR7R4_1_1113_23302_13166_2	10	Sample 1 (posterior midgut)	Day 33
M1Dl33_bc1_M04958_49_000000000-JR7R4_1_1113_23372_5456_2	3	Sample 1 (posterior midgut)	Day 33
M1Dl33_bc1_M04958_49_000000000-JR7R4_1_1113_24768_10513_2	4	Sample 1 (posterior midgut)	Day 33
M1Dl33_bc1_M04958_49_000000000-JR7R4_1_1113_25613_7921_4	2	Sample 1 (posterior midgut)	Day 33
M1Dl33_bc1_M04958_49_000000000-JR7R4_1_1113_27491_11427_2	12	Sample 1 (posterior midgut)	Day 33
M1Dl33_bc1_M04958_49_000000000-JR7R4_1_1114_11304_3634_3	5	Sample 1 (posterior midgut)	Day 33
M1Dl33_bc1_M04958_49_000000000-JR7R4_1_1114_11795_20996_2	5	Sample 1 (posterior midgut)	Day 33
M1Dl33_bc1_M04958_49_000000000-JR7R4_1_1114_12907_17845_2	6	Sample 1 (posterior midgut)	Day 33
M1Dl33_bc1_M04958_49_000000000-JR7R4_1_1114_13051_7520_2	4	Sample 1 (posterior midgut)	Day 33
M1Dl33_bc1_M04958_49_000000000-JR7R4_1_1114_13987_15139_2	9	Sample 1 (posterior midgut)	Day 33
M1Dl33_bc1_M04958_49_000000000-JR7R4_1_1114_16387_15110_2	4	Sample 1 (posterior midgut)	Day 33
M1Dl33_bc1_M04958_49_000000000-JR7R4_1_1114_16489_20860_2	4	Sample 1 (posterior midgut)	Day 33
M1Dl33_bc1_M04958_49_000000000-JR7R4_1_1114_17453_18827_2	1	Sample 1 (posterior midgut)	Day 33
M1Dl33_bc1_M04958_49_000000000-JR7R4_1_1114_18405_18042_2	11	Sample 1 (posterior midgut)	Day 33
M1Dl33_bc1_M04958_49_000000000-JR7R4_1_1114_20581_18626_2	16	Sample 1 (posterior midgut)	Day 33
M1Dl33_bc1_M04958_49_000000000-JR7R4_1_1114_21521_15647_3	2	Sample 1 (posterior midgut)	Day 33
M1Dl33_bc1_M04958_49_000000000-JR7R4_1_1114_21882_8638_2	3	Sample 1 (posterior midgut)	Day 33
M1Dl33_bc1_M04958_49_000000000-JR7R4_1_1114_22912_5366_3	3	Sample 1 (posterior midgut)	Day 33
M1Dl33_bc1_M04958_49_000000000-JR7R4_1_1114_25183_3205_3	2	Sample 1 (posterior midgut)	Day 33
M1Dl33_bc1_M04958_49_000000000-JR7R4_1_1114_6592_11912_2	5	Sample 1 (posterior midgut)	Day 33
M1Dl33_bc1_M04958_49_000000000-JR7R4_1_1115_10581_17164_2	5	Sample 1 (posterior midgut)	Day 33
M1Dl33_bc1_M04958_49_000000000-JR7R4_1_1115_14041_20223_3	4	Sample 1 (posterior midgut)	Day 33
M1Dl33_bc1_M04958_49_000000000-JR7R4_1_1115_16304_18357_2	5	Sample 1 (posterior midgut)	Day 33
M1Dl33_bc1_M04958_49_000000000-JR7R4_1_1115_16706_22393_2	3	Sample 1 (posterior midgut)	Day 33
M1Dl33_bc1_M04958_49_000000000-JR7R4_1_1115_20354_3357_4	7	Sample 1 (posterior midgut)	Day 33
M1Dl33_bc1_M04958_49_000000000-JR7R4_1_1115_20714_5163_2	3	Sample 1 (posterior midgut)	Day 33
M1Dl33_bc1_M04958_49_000000000-JR7R4_1_1115_21362_20714_3	2	Sample 1 (posterior midgut)	Day 33
M1Dl33_bc1_M04958_49_000000000-JR7R4_1_1115_26269_8859_2	11	Sample 1 (posterior midgut)	Day 33
M1Dl33_bc1_M04958_49_000000000-JR7R4_1_1115_28669_14857_3	3	Sample 1 (posterior midgut)	Day 33
M1Dl33_bc1_M04958_49_000000000-JR7R4_1_1115_4836_8553_2	2	Sample 1 (posterior midgut)	Day 33
M1Dl33_bc1_M04958_49_000000000-JR7R4_1_1115_5826_3826_2	6	Sample 1 (posterior midgut)	Day 33
M1Dl33_bc1_M04958_49_000000000-JR7R4_1_1115_6840_18539_2	2	Sample 1 (posterior midgut)	Day 33
M1Dl33_bc1_M04958_49_000000000-JR7R4_1_1115_7301_8685_2	7	Sample 1 (posterior midgut)	Day 33
M1Dl33_bc1_M04958_49_000000000-JR7R4_1_1115_7567_7357_2	4	Sample 1 (posterior midgut)	Day 33
M1Dl33_bc1_M04958_49_000000000-JR7R4_1_1115_9211_17294_2	4	Sample 1 (posterior midgut)	Day 33
M1Dl33_bc1_M04958_49_000000000-JR7R4_1_1116_10760_21206_2	7	Sample 1 (posterior midgut)	Day 33
M1Dl33_bc1_M04958_49_000000000-JR7R4_1_1116_14113_19649_2	1	Sample 1 (posterior midgut)	Day 33
M1Dl33_bc1_M04958_49_000000000-JR7R4_1_1116_14156_13176_3	4	Sample 1 (posterior midgut)	Day 33
M1Dl33_bc1_M04958_49_000000000-JR7R4_1_1116_14194_13618_2	5	Sample 1 (posterior midgut)	Day 33
M1Dl33_bc1_M04958_49_000000000-JR7R4_1_1116_17312_21070_3	8	Sample 1 (posterior midgut)	Day 33
M1Dl33_bc1_M04958_49_000000000-JR7R4_1_1116_17538_2753_2	4	Sample 1 (posterior midgut)	Day 33
M1Dl33_bc1_M04958_49_000000000-JR7R4_1_1116_18950_12867_2	5	Sample 1 (posterior midgut)	Day 33
M1Dl33_bc1_M04958_49_000000000-JR7R4_1_1116_21391_5480_3	7	Sample 1 (posterior midgut)	Day 33
M1Dl33_bc1_M04958_49_000000000-JR7R4_1_1116_23731_6476_2	3	Sample 1 (posterior midgut)	Day 33
M1Dl33_bc1_M04958_49_000000000-JR7R4_1_1116_7041_16026_2	6	Sample 1 (posterior midgut)	Day 33
M1Dl33_bc1_M04958_49_000000000-JR7R4_1_1116_7538_5738_2	3	Sample 1 (posterior midgut)	Day 33
M1Dl33_bc1_M04958_49_000000000-JR7R4_1_1117_11615_8743_2	4	Sample 1 (posterior midgut)	Day 33
M1Dl33_bc1_M04958_49_000000000-JR7R4_1_1117_13226_12541_2	6	Sample 1 (posterior midgut)	Day 33
M1Dl33_bc1_M04958_49_000000000-JR7R4_1_1117_15151_5396_2	4	Sample 1 (posterior midgut)	Day 33
M1Dl33_bc1_M04958_49_000000000-JR7R4_1_1117_19334_23766_2	17	Sample 1 (posterior midgut)	Day 33
M1Dl33_bc1_M04958_49_000000000-JR7R4_1_1117_22924_4339_2	2	Sample 1 (posterior midgut)	Day 33
M1Dl33_bc1_M04958_49_000000000-JR7R4_1_1117_24440_3556_3	3	Sample 1 (posterior midgut)	Day 33
M1Dl33_bc1_M04958_49_000000000-JR7R4_1_1117_26680_18805_3	4	Sample 1 (posterior midgut)	Day 33
M1Dl33_bc1_M04958_49_000000000-JR7R4_1_1117_26902_20210_2	4	Sample 1 (posterior midgut)	Day 33
M1Dl33_bc1_M04958_49_000000000-JR7R4_1_1117_27252_12544_2	6	Sample 1 (posterior midgut)	Day 33
M1Dl33_bc1_M04958_49_000000000-JR7R4_1_1117_27833_14841_2	3	Sample 1 (posterior midgut)	Day 33
M1Dl33_bc1_M04958_49_000000000-JR7R4_1_1117_9767_5980_2	7	Sample 1 (posterior midgut)	Day 33
M1Dl33_bc1_M04958_49_000000000-JR7R4_1_1118_10636_3007_3	6	Sample 1 (posterior midgut)	Day 33
M1Dl33_bc1_M04958_49_000000000-JR7R4_1_1118_11545_7361_2	4	Sample 1 (posterior midgut)	Day 33
M1Dl33_bc1_M04958_49_000000000-JR7R4_1_1118_13164_5428_3	2	Sample 1 (posterior midgut)	Day 33
M1Dl33_bc1_M04958_49_000000000-JR7R4_1_1118_13577_19099_2	5	Sample 1 (posterior midgut)	Day 33
M1Dl33_bc1_M04958_49_000000000-JR7R4_1_1118_15689_10516_2	7	Sample 1 (posterior midgut)	Day 33
M1Dl33_bc1_M04958_49_000000000-JR7R4_1_1118_16004_5152_2	14	Sample 1 (posterior midgut)	Day 33
M1Dl33_bc1_M04958_49_000000000-JR7R4_1_1118_19918_6676_2	2	Sample 1 (posterior midgut)	Day 33
M1Dl33_bc1_M04958_49_000000000-JR7R4_1_1118_19979_23450_2	5	Sample 1 (posterior midgut)	Day 33
M1Dl33_bc1_M04958_49_000000000-JR7R4_1_1118_20866_8829_2	2	Sample 1 (posterior midgut)	Day 33
M1Dl33_bc1_M04958_49_000000000-JR7R4_1_1118_21600_19866_2	3	Sample 1 (posterior midgut)	Day 33
M1Dl33_bc1_M04958_49_000000000-JR7R4_1_1118_23467_4389_2	7	Sample 1 (posterior midgut)	Day 33
M1Dl33_bc1_M04958_49_000000000-JR7R4_1_1118_23764_22619_2	9	Sample 1 (posterior midgut)	Day 33
M1Dl33_bc1_M04958_49_000000000-JR7R4_1_1118_4457_10372_2	3	Sample 1 (posterior midgut)	Day 33
M1Dl33_bc1_M04958_49_000000000-JR7R4_1_1118_5930_6499_3	3	Sample 1 (posterior midgut)	Day 33
M1Dl33_bc1_M04958_49_000000000-JR7R4_1_1118_6246_18876_2	4	Sample 1 (posterior midgut)	Day 33
M1Dl33_bc1_M04958_49_000000000-JR7R4_1_1118_7482_8411_2	3	Sample 1 (posterior midgut)	Day 33
M1Dl33_bc1_M04958_49_000000000-JR7R4_1_1119_12473_13338_2	1	Sample 1 (posterior midgut)	Day 33
M1Dl33_bc1_M04958_49_000000000-JR7R4_1_1119_14710_17410_3	5	Sample 1 (posterior midgut)	Day 33
M1Dl33_bc1_M04958_49_000000000-JR7R4_1_1119_17309_18808_4	3	Sample 1 (posterior midgut)	Day 33
M1Dl33_bc1_M04958_49_000000000-JR7R4_1_1119_17703_16014_2	4	Sample 1 (posterior midgut)	Day 33
M1Dl33_bc1_M04958_49_000000000-JR7R4_1_1119_18985_4124_2	4	Sample 1 (posterior midgut)	Day 33
M1Dl33_bc1_M04958_49_000000000-JR7R4_1_1119_19121_21623_2	4	Sample 1 (posterior midgut)	Day 33
M1Dl33_bc1_M04958_49_000000000-JR7R4_1_1119_26831_10482_2	5	Sample 1 (posterior midgut)	Day 33
M1Dl33_bc1_M04958_49_000000000-JR7R4_1_1119_5921_5854_3	3	Sample 1 (posterior midgut)	Day 33
M1Dl33_bc1_M04958_49_000000000-JR7R4_1_1119_6107_18616_2	6	Sample 1 (posterior midgut)	Day 33
M1Dl33_bc1_M04958_49_000000000-JR7R4_1_2101_14203_21601_2	5	Sample 1 (posterior midgut)	Day 33
M1Dl33_bc1_M04958_49_000000000-JR7R4_1_2101_19136_19888_2	5	Sample 1 (posterior midgut)	Day 33
M1Dl33_bc1_M04958_49_000000000-JR7R4_1_2101_20126_23288_2	6	Sample 1 (posterior midgut)	Day 33
M1Dl33_bc1_M04958_49_000000000-JR7R4_1_2102_11178_23127_2	3	Sample 1 (posterior midgut)	Day 33
M1Dl33_bc1_M04958_49_000000000-JR7R4_1_2102_20166_11394_3	5	Sample 1 (posterior midgut)	Day 33
M1Dl33_bc1_M04958_49_000000000-JR7R4_1_2102_20216_16322_2	5	Sample 1 (posterior midgut)	Day 33
M1Dl33_bc1_M04958_49_000000000-JR7R4_1_2102_22497_20968_3	3	Sample 1 (posterior midgut)	Day 33
M1Dl33_bc1_M04958_49_000000000-JR7R4_1_2102_23187_12844_2	2	Sample 1 (posterior midgut)	Day 33
M1Dl33_bc1_M04958_49_000000000-JR7R4_1_2102_23487_24243_2	8	Sample 1 (posterior midgut)	Day 33
M1Dl33_bc1_M04958_49_000000000-JR7R4_1_2102_25951_8776_4	14	Sample 1 (posterior midgut)	Day 33
M1Dl33_bc1_M04958_49_000000000-JR7R4_1_2102_27987_16241_2	1	Sample 1 (posterior midgut)	Day 33
M1Dl33_bc1_M04958_49_000000000-JR7R4_1_2103_10732_11034_2	2	Sample 1 (posterior midgut)	Day 33
M1Dl33_bc1_M04958_49_000000000-JR7R4_1_2103_11907_7997_2	9	Sample 1 (posterior midgut)	Day 33
M1Dl33_bc1_M04958_49_000000000-JR7R4_1_2103_16178_15889_3	3	Sample 1 (posterior midgut)	Day 33
M1Dl33_bc1_M04958_49_000000000-JR7R4_1_2103_17908_14002_2	4	Sample 1 (posterior midgut)	Day 33
M1Dl33_bc1_M04958_49_000000000-JR7R4_1_2103_20562_12941_2	3	Sample 1 (posterior midgut)	Day 33
M1Dl33_bc1_M04958_49_000000000-JR7R4_1_2103_24638_8447_3	4	Sample 1 (posterior midgut)	Day 33
M1Dl33_bc1_M04958_49_000000000-JR7R4_1_2103_25552_16540_3	4	Sample 1 (posterior midgut)	Day 33
M1Dl33_bc1_M04958_49_000000000-JR7R4_1_2103_8847_15451_2	8	Sample 1 (posterior midgut)	Day 33
M1Dl33_bc1_M04958_49_000000000-JR7R4_1_2104_10067_14513_2	3	Sample 1 (posterior midgut)	Day 33
M1Dl33_bc1_M04958_49_000000000-JR7R4_1_2104_11298_10919_2	8	Sample 1 (posterior midgut)	Day 33
M1Dl33_bc1_M04958_49_000000000-JR7R4_1_2104_13606_20173_2	3	Sample 1 (posterior midgut)	Day 33
M1Dl33_bc1_M04958_49_000000000-JR7R4_1_2104_20186_14724_3	6	Sample 1 (posterior midgut)	Day 33
M1Dl33_bc1_M04958_49_000000000-JR7R4_1_2104_20998_7879_2	2	Sample 1 (posterior midgut)	Day 33
M1Dl33_bc1_M04958_49_000000000-JR7R4_1_2104_25898_13215_2	2	Sample 1 (posterior midgut)	Day 33
M1Dl33_bc1_M04958_49_000000000-JR7R4_1_2104_9017_18642_2	5	Sample 1 (posterior midgut)	Day 33
M1Dl33_bc1_M04958_49_000000000-JR7R4_1_2105_12576_13170_2	5	Sample 1 (posterior midgut)	Day 33
M1Dl33_bc1_M04958_49_000000000-JR7R4_1_2105_15765_19681_2	4	Sample 1 (posterior midgut)	Day 33
M1Dl33_bc1_M04958_49_000000000-JR7R4_1_2105_20274_7373_2	4	Sample 1 (posterior midgut)	Day 33
M1Dl33_bc1_M04958_49_000000000-JR7R4_1_2105_24956_11355_3	5	Sample 1 (posterior midgut)	Day 33
M1Dl33_bc1_M04958_49_000000000-JR7R4_1_2105_7404_12058_2	4	Sample 1 (posterior midgut)	Day 33
M1Dl33_bc1_M04958_49_000000000-JR7R4_1_2105_8654_17716_3	5	Sample 1 (posterior midgut)	Day 33
M1Dl33_bc1_M04958_49_000000000-JR7R4_1_2105_9582_8238_2	10	Sample 1 (posterior midgut)	Day 33
M1Dl33_bc1_M04958_49_000000000-JR7R4_1_2106_12974_14743_3	2	Sample 1 (posterior midgut)	Day 33
M1Dl33_bc1_M04958_49_000000000-JR7R4_1_2106_16663_7523_2	2	Sample 1 (posterior midgut)	Day 33
M1Dl33_bc1_M04958_49_000000000-JR7R4_1_2106_17515_16996_3	3	Sample 1 (posterior midgut)	Day 33
M1Dl33_bc1_M04958_49_000000000-JR7R4_1_2106_24788_6680_2	5	Sample 1 (posterior midgut)	Day 33
M1Dl33_bc1_M04958_49_000000000-JR7R4_1_2106_5884_4950_2	7	Sample 1 (posterior midgut)	Day 33
M1Dl33_bc1_M04958_49_000000000-JR7R4_1_2107_11193_13375_2	6	Sample 1 (posterior midgut)	Day 33
M1Dl33_bc1_M04958_49_000000000-JR7R4_1_2107_12326_5080_3	4	Sample 1 (posterior midgut)	Day 33
M1Dl33_bc1_M04958_49_000000000-JR7R4_1_2107_14913_2689_2	3	Sample 1 (posterior midgut)	Day 33
M1Dl33_bc1_M04958_49_000000000-JR7R4_1_2107_16752_5345_2	6	Sample 1 (posterior midgut)	Day 33
M1Dl33_bc1_M04958_49_000000000-JR7R4_1_2107_20973_11117_2	3	Sample 1 (posterior midgut)	Day 33
M1Dl33_bc1_M04958_49_000000000-JR7R4_1_2107_23148_14385_2	4	Sample 1 (posterior midgut)	Day 33
M1Dl33_bc1_M04958_49_000000000-JR7R4_1_2107_24844_19901_2	4	Sample 1 (posterior midgut)	Day 33
M1Dl33_bc1_M04958_49_000000000-JR7R4_1_2107_5549_7034_2	1	Sample 1 (posterior midgut)	Day 33
M1Dl33_bc1_M04958_49_000000000-JR7R4_1_2107_6984_16914_2	4	Sample 1 (posterior midgut)	Day 33
M1Dl33_bc1_M04958_49_000000000-JR7R4_1_2107_8470_10461_2	5	Sample 1 (posterior midgut)	Day 33
M1Dl33_bc1_M04958_49_000000000-JR7R4_1_2107_9793_19603_3	4	Sample 1 (posterior midgut)	Day 33
M1Dl33_bc1_M04958_49_000000000-JR7R4_1_2107_9984_6110_2	11	Sample 1 (posterior midgut)	Day 33
M1Dl33_bc1_M04958_49_000000000-JR7R4_1_2108_13891_2937_2	2	Sample 1 (posterior midgut)	Day 33
M1Dl33_bc1_M04958_49_000000000-JR7R4_1_2108_15072_19143_4	7	Sample 1 (posterior midgut)	Day 33
M1Dl33_bc1_M04958_49_000000000-JR7R4_1_2108_22021_15954_2	4	Sample 1 (posterior midgut)	Day 33
M1Dl33_bc1_M04958_49_000000000-JR7R4_1_2108_24543_20077_2	2	Sample 1 (posterior midgut)	Day 33
M1Dl33_bc1_M04958_49_000000000-JR7R4_1_2108_29412_12028_3	4	Sample 1 (posterior midgut)	Day 33
M1Dl33_bc1_M04958_49_000000000-JR7R4_1_2109_13100_9668_2	6	Sample 1 (posterior midgut)	Day 33
M1Dl33_bc1_M04958_49_000000000-JR7R4_1_2109_15736_6576_2	2	Sample 1 (posterior midgut)	Day 33
M1Dl33_bc1_M04958_49_000000000-JR7R4_1_2109_16713_13375_3	3	Sample 1 (posterior midgut)	Day 33
M1Dl33_bc1_M04958_49_000000000-JR7R4_1_2109_17285_23312_2	3	Sample 1 (posterior midgut)	Day 33
M1Dl33_bc1_M04958_49_000000000-JR7R4_1_2109_22273_8442_2	7	Sample 1 (posterior midgut)	Day 33
M1Dl33_bc1_M04958_49_000000000-JR7R4_1_2109_22728_17487_2	11	Sample 1 (posterior midgut)	Day 33
M1Dl33_bc1_M04958_49_000000000-JR7R4_1_2109_23270_11901_2	7	Sample 1 (posterior midgut)	Day 33
M1Dl33_bc1_M04958_49_000000000-JR7R4_1_2109_25160_7507_3	7	Sample 1 (posterior midgut)	Day 33
M1Dl33_bc1_M04958_49_000000000-JR7R4_1_2109_26581_16868_2	5	Sample 1 (posterior midgut)	Day 33
M1Dl33_bc1_M04958_49_000000000-JR7R4_1_2109_27069_17889_3	4	Sample 1 (posterior midgut)	Day 33
M1Dl33_bc1_M04958_49_000000000-JR7R4_1_2109_7455_17600_2	5	Sample 1 (posterior midgut)	Day 33
M1Dl33_bc1_M04958_49_000000000-JR7R4_1_2109_7961_7775_2	13	Sample 1 (posterior midgut)	Day 33
M1Dl33_bc1_M04958_49_000000000-JR7R4_1_2110_14907_14655_2	8	Sample 1 (posterior midgut)	Day 33
M1Dl33_bc1_M04958_49_000000000-JR7R4_1_2110_16595_6867_2	10	Sample 1 (posterior midgut)	Day 33
M1Dl33_bc1_M04958_49_000000000-JR7R4_1_2111_10142_9644_2	8	Sample 1 (posterior midgut)	Day 33
M1Dl33_bc1_M04958_49_000000000-JR7R4_1_2111_13890_5534_2	5	Sample 1 (posterior midgut)	Day 33
M1Dl33_bc1_M04958_49_000000000-JR7R4_1_2111_16295_21025_3	6	Sample 1 (posterior midgut)	Day 33
M1Dl33_bc1_M04958_49_000000000-JR7R4_1_2111_21198_4428_2	3	Sample 1 (posterior midgut)	Day 33
M1Dl33_bc1_M04958_49_000000000-JR7R4_1_2111_6257_3670_2	2	Sample 1 (posterior midgut)	Day 33
M1Dl33_bc1_M04958_49_000000000-JR7R4_1_2112_12402_19388_2	6	Sample 1 (posterior midgut)	Day 33
M1Dl33_bc1_M04958_49_000000000-JR7R4_1_2112_13590_14239_2	3	Sample 1 (posterior midgut)	Day 33
M1Dl33_bc1_M04958_49_000000000-JR7R4_1_2112_16295_21185_2	5	Sample 1 (posterior midgut)	Day 33
M1Dl33_bc1_M04958_49_000000000-JR7R4_1_2112_16559_14880_2	4	Sample 1 (posterior midgut)	Day 33
M1Dl33_bc1_M04958_49_000000000-JR7R4_1_2112_17911_4521_2	5	Sample 1 (posterior midgut)	Day 33
M1Dl33_bc1_M04958_49_000000000-JR7R4_1_2112_18340_14800_4	8	Sample 1 (posterior midgut)	Day 33
M1Dl33_bc1_M04958_49_000000000-JR7R4_1_2112_21907_4851_2	6	Sample 1 (posterior midgut)	Day 33
M1Dl33_bc1_M04958_49_000000000-JR7R4_1_2112_25629_8226_3	12	Sample 1 (posterior midgut)	Day 33
M1Dl33_bc1_M04958_49_000000000-JR7R4_1_2112_27562_10403_2	3	Sample 1 (posterior midgut)	Day 33
M1Dl33_bc1_M04958_49_000000000-JR7R4_1_2112_27899_10138_3	8	Sample 1 (posterior midgut)	Day 33
M1Dl33_bc1_M04958_49_000000000-JR7R4_1_2112_28487_9109_2	2	Sample 1 (posterior midgut)	Day 33
M1Dl33_bc1_M04958_49_000000000-JR7R4_1_2113_12733_5002_2	7	Sample 1 (posterior midgut)	Day 33
M1Dl33_bc1_M04958_49_000000000-JR7R4_1_2113_12930_19414_2	5	Sample 1 (posterior midgut)	Day 33
M1Dl33_bc1_M04958_49_000000000-JR7R4_1_2113_18483_9706_2	3	Sample 1 (posterior midgut)	Day 33
M1Dl33_bc1_M04958_49_000000000-JR7R4_1_2113_20657_11241_2	4	Sample 1 (posterior midgut)	Day 33
M1Dl33_bc1_M04958_49_000000000-JR7R4_1_2113_23681_10853_2	12	Sample 1 (posterior midgut)	Day 33
M1Dl33_bc1_M04958_49_000000000-JR7R4_1_2113_28165_11412_3	8	Sample 1 (posterior midgut)	Day 33
M1Dl33_bc1_M04958_49_000000000-JR7R4_1_2113_5948_5235_2	3	Sample 1 (posterior midgut)	Day 33
M1Dl33_bc1_M04958_49_000000000-JR7R4_1_2113_6677_9946_3	5	Sample 1 (posterior midgut)	Day 33
M1Dl33_bc1_M04958_49_000000000-JR7R4_1_2114_10733_9285_2	4	Sample 1 (posterior midgut)	Day 33
M1Dl33_bc1_M04958_49_000000000-JR7R4_1_2114_12123_14290_2	6	Sample 1 (posterior midgut)	Day 33
M1Dl33_bc1_M04958_49_000000000-JR7R4_1_2114_12482_13600_2	3	Sample 1 (posterior midgut)	Day 33
M1Dl33_bc1_M04958_49_000000000-JR7R4_1_2114_21625_6759_2	10	Sample 1 (posterior midgut)	Day 33
M1Dl33_bc1_M04958_49_000000000-JR7R4_1_2114_23769_6335_2	9	Sample 1 (posterior midgut)	Day 33
M1Dl33_bc1_M04958_49_000000000-JR7R4_1_2114_24809_5960_2	5	Sample 1 (posterior midgut)	Day 33
M1Dl33_bc1_M04958_49_000000000-JR7R4_1_2114_26418_14576_2	3	Sample 1 (posterior midgut)	Day 33
M1Dl33_bc1_M04958_49_000000000-JR7R4_1_2114_9105_10214_2	20	Sample 1 (posterior midgut)	Day 33
M1Dl33_bc1_M04958_49_000000000-JR7R4_1_2115_10797_20728_2	4	Sample 1 (posterior midgut)	Day 33
M1Dl33_bc1_M04958_49_000000000-JR7R4_1_2115_10871_20519_2	4	Sample 1 (posterior midgut)	Day 33
M1Dl33_bc1_M04958_49_000000000-JR7R4_1_2115_11261_13748_2	11	Sample 1 (posterior midgut)	Day 33
M1Dl33_bc1_M04958_49_000000000-JR7R4_1_2115_12062_9731_2	4	Sample 1 (posterior midgut)	Day 33
M1Dl33_bc1_M04958_49_000000000-JR7R4_1_2115_12539_15218_2	6	Sample 1 (posterior midgut)	Day 33
M1Dl33_bc1_M04958_49_000000000-JR7R4_1_2115_16283_17428_2	5	Sample 1 (posterior midgut)	Day 33
M1Dl33_bc1_M04958_49_000000000-JR7R4_1_2115_23408_12267_3	7	Sample 1 (posterior midgut)	Day 33
M1Dl33_bc1_M04958_49_000000000-JR7R4_1_2115_27117_12398_2	3	Sample 1 (posterior midgut)	Day 33
M1Dl33_bc1_M04958_49_000000000-JR7R4_1_2116_21831_16109_2	4	Sample 1 (posterior midgut)	Day 33
M1Dl33_bc1_M04958_49_000000000-JR7R4_1_2116_6677_13840_2	4	Sample 1 (posterior midgut)	Day 33
M1Dl33_bc1_M04958_49_000000000-JR7R4_1_2117_15145_12886_2	2	Sample 1 (posterior midgut)	Day 33
M1Dl33_bc1_M04958_49_000000000-JR7R4_1_2117_15700_12938_3	6	Sample 1 (posterior midgut)	Day 33
M1Dl33_bc1_M04958_49_000000000-JR7R4_1_2117_16298_12748_2	1	Sample 1 (posterior midgut)	Day 33
M1Dl33_bc1_M04958_49_000000000-JR7R4_1_2117_23538_20913_2	3	Sample 1 (posterior midgut)	Day 33
M1Dl33_bc1_M04958_49_000000000-JR7R4_1_2117_9421_11539_2	5	Sample 1 (posterior midgut)	Day 33
M1Dl33_bc1_M04958_49_000000000-JR7R4_1_2118_16251_12326_2	7	Sample 1 (posterior midgut)	Day 33
M1Dl33_bc1_M04958_49_000000000-JR7R4_1_2119_13150_6825_2	5	Sample 1 (posterior midgut)	Day 33
M1Dl33_bc1_M04958_49_000000000-JR7R4_1_2119_14025_5423_2	6	Sample 1 (posterior midgut)	Day 33
M1Dl33_bc1_M04958_49_000000000-JR7R4_1_2119_16951_14840_2	8	Sample 1 (posterior midgut)	Day 33
M1Dl33_bc1_M04958_49_000000000-JR7R4_1_2119_16968_7669_2	3	Sample 1 (posterior midgut)	Day 33
M1Dl33_bc1_M04958_49_000000000-JR7R4_1_2119_18051_14181_2	1	Sample 1 (posterior midgut)	Day 33
M1Dl33_bc1_M04958_49_000000000-JR7R4_1_2119_21800_3996_2	8	Sample 1 (posterior midgut)	Day 33
M1Dl33_bc1_M04958_49_000000000-JR7R4_1_2119_8930_8497_2	4	Sample 1 (posterior midgut)	Day 33
M2Dl33_bc1_M04670_38_000000000-JP235_1_1101_10003_1899_3	5	Sample 2 (posterior midgut)	Day 33
M2Dl33_bc1_M04670_38_000000000-JP235_1_1101_10297_10882_4	5	Sample 2 (posterior midgut)	Day 33
M2Dl33_bc1_M04670_38_000000000-JP235_1_1101_10480_13551_3	10	Sample 2 (posterior midgut)	Day 33
M2Dl33_bc1_M04670_38_000000000-JP235_1_1101_11022_1752_3	1	Sample 2 (posterior midgut)	Day 33
M2Dl33_bc1_M04670_38_000000000-JP235_1_1101_12805_21160_2	3	Sample 2 (posterior midgut)	Day 33
M2Dl33_bc1_M04670_38_000000000-JP235_1_1101_14755_8147_2	2	Sample 2 (posterior midgut)	Day 33
M2Dl33_bc1_M04670_38_000000000-JP235_1_1101_16232_20374_3	2	Sample 2 (posterior midgut)	Day 33
M2Dl33_bc1_M04670_38_000000000-JP235_1_1101_17272_10722_2	5	Sample 2 (posterior midgut)	Day 33
M2Dl33_bc1_M04670_38_000000000-JP235_1_1101_18402_17987_3	3	Sample 2 (posterior midgut)	Day 33
M2Dl33_bc1_M04670_38_000000000-JP235_1_1101_18860_2081_3	1	Sample 2 (posterior midgut)	Day 33
M2Dl33_bc1_M04670_38_000000000-JP235_1_1101_21105_20715_2	10	Sample 2 (posterior midgut)	Day 33
M2Dl33_bc1_M04670_38_000000000-JP235_1_1101_21533_12924_2	4	Sample 2 (posterior midgut)	Day 33
M2Dl33_bc1_M04670_38_000000000-JP235_1_1101_23448_14184_2	8	Sample 2 (posterior midgut)	Day 33
M2Dl33_bc1_M04670_38_000000000-JP235_1_1101_24770_16954_2	2	Sample 2 (posterior midgut)	Day 33
M2Dl33_bc1_M04670_38_000000000-JP235_1_1101_24830_15807_3	5	Sample 2 (posterior midgut)	Day 33
M2Dl33_bc1_M04670_38_000000000-JP235_1_1101_25327_9807_5	1	Sample 2 (posterior midgut)	Day 33
M2Dl33_bc1_M04670_38_000000000-JP235_1_1101_25927_8285_3	7	Sample 2 (posterior midgut)	Day 33
M2Dl33_bc1_M04670_38_000000000-JP235_1_1101_27421_14066_4	3	Sample 2 (posterior midgut)	Day 33
M2Dl33_bc1_M04670_38_000000000-JP235_1_1101_27982_7367_3	11	Sample 2 (posterior midgut)	Day 33
M2Dl33_bc1_M04670_38_000000000-JP235_1_1101_28450_7975_2	2	Sample 2 (posterior midgut)	Day 33
M2Dl33_bc1_M04670_38_000000000-JP235_1_1101_5896_7047_2	3	Sample 2 (posterior midgut)	Day 33
M2Dl33_bc1_M04670_38_000000000-JP235_1_1101_6160_15597_3	6	Sample 2 (posterior midgut)	Day 33
M2Dl33_bc1_M04670_38_000000000-JP235_1_1101_6828_15340_3	5	Sample 2 (posterior midgut)	Day 33
M2Dl33_bc1_M04670_38_000000000-JP235_1_1101_7015_10734_2	4	Sample 2 (posterior midgut)	Day 33
M2Dl33_bc1_M04670_38_000000000-JP235_1_1101_7428_14885_2	7	Sample 2 (posterior midgut)	Day 33
M2Dl33_bc1_M04670_38_000000000-JP235_1_1101_7886_15262_3	1	Sample 2 (posterior midgut)	Day 33
M2Dl33_bc1_M04670_38_000000000-JP235_1_1101_8903_18637_3	2	Sample 2 (posterior midgut)	Day 33
M2Dl33_bc1_M04670_38_000000000-JP235_1_1101_9948_19323_3	3	Sample 2 (posterior midgut)	Day 33
M2Dl33_bc1_M04670_38_000000000-JP235_1_1101_9971_14180_2	3	Sample 2 (posterior midgut)	Day 33
M2Dl33_bc1_M04670_38_000000000-JP235_1_1102_11075_5314_3	5	Sample 2 (posterior midgut)	Day 33
M2Dl33_bc1_M04670_38_000000000-JP235_1_1102_11342_3956_2	3	Sample 2 (posterior midgut)	Day 33
M2Dl33_bc1_M04670_38_000000000-JP235_1_1102_12902_14431_3	3	Sample 2 (posterior midgut)	Day 33
M2Dl33_bc1_M04670_38_000000000-JP235_1_1102_13036_7068_2	10	Sample 2 (posterior midgut)	Day 33
M2Dl33_bc1_M04670_38_000000000-JP235_1_1102_14337_6899_3	12	Sample 2 (posterior midgut)	Day 33
M2Dl33_bc1_M04670_38_000000000-JP235_1_1102_14402_19027_3	4	Sample 2 (posterior midgut)	Day 33
M2Dl33_bc1_M04670_38_000000000-JP235_1_1102_14850_5017_2	2	Sample 2 (posterior midgut)	Day 33
M2Dl33_bc1_M04670_38_000000000-JP235_1_1102_15095_11870_3	2	Sample 2 (posterior midgut)	Day 33
M2Dl33_bc1_M04670_38_000000000-JP235_1_1102_16806_10815_4	4	Sample 2 (posterior midgut)	Day 33
M2Dl33_bc1_M04670_38_000000000-JP235_1_1102_17071_4276_2	5	Sample 2 (posterior midgut)	Day 33
M2Dl33_bc1_M04670_38_000000000-JP235_1_1102_17215_8634_2	5	Sample 2 (posterior midgut)	Day 33
M2Dl33_bc1_M04670_38_000000000-JP235_1_1102_17262_19222_3	6	Sample 2 (posterior midgut)	Day 33
M2Dl33_bc1_M04670_38_000000000-JP235_1_1102_17613_21604_3	2	Sample 2 (posterior midgut)	Day 33
M2Dl33_bc1_M04670_38_000000000-JP235_1_1102_17823_13867_2	4	Sample 2 (posterior midgut)	Day 33
M2Dl33_bc1_M04670_38_000000000-JP235_1_1102_18709_9485_3	2	Sample 2 (posterior midgut)	Day 33
M2Dl33_bc1_M04670_38_000000000-JP235_1_1102_18809_19765_2	3	Sample 2 (posterior midgut)	Day 33
M2Dl33_bc1_M04670_38_000000000-JP235_1_1102_19708_12019_4	1	Sample 2 (posterior midgut)	Day 33
M2Dl33_bc1_M04670_38_000000000-JP235_1_1102_21027_18104_3	4	Sample 2 (posterior midgut)	Day 33
M2Dl33_bc1_M04670_38_000000000-JP235_1_1102_21435_13648_2	2	Sample 2 (posterior midgut)	Day 33
M2Dl33_bc1_M04670_38_000000000-JP235_1_1102_22063_20721_3	3	Sample 2 (posterior midgut)	Day 33
M2Dl33_bc1_M04670_38_000000000-JP235_1_1102_22598_20559_2	2	Sample 2 (posterior midgut)	Day 33
M2Dl33_bc1_M04670_38_000000000-JP235_1_1102_22787_19053_2	12	Sample 2 (posterior midgut)	Day 33
M2Dl33_bc1_M04670_38_000000000-JP235_1_1102_23278_8669_2	4	Sample 2 (posterior midgut)	Day 33
M2Dl33_bc1_M04670_38_000000000-JP235_1_1102_24835_6928_2	4	Sample 2 (posterior midgut)	Day 33
M2Dl33_bc1_M04670_38_000000000-JP235_1_1102_25431_16304_2	5	Sample 2 (posterior midgut)	Day 33
M2Dl33_bc1_M04670_38_000000000-JP235_1_1102_26154_12452_2	5	Sample 2 (posterior midgut)	Day 33
M2Dl33_bc1_M04670_38_000000000-JP235_1_1102_27880_7538_2	2	Sample 2 (posterior midgut)	Day 33
M2Dl33_bc1_M04670_38_000000000-JP235_1_1102_5427_12552_3	1	Sample 2 (posterior midgut)	Day 33
M2Dl33_bc1_M04670_38_000000000-JP235_1_1102_5453_20453_2	5	Sample 2 (posterior midgut)	Day 33
M2Dl33_bc1_M04670_38_000000000-JP235_1_1102_6349_10111_2	10	Sample 2 (posterior midgut)	Day 33
M2Dl33_bc1_M04670_38_000000000-JP235_1_1102_8477_6232_2	6	Sample 2 (posterior midgut)	Day 33
M2Dl33_bc1_M04670_38_000000000-JP235_1_1102_8792_5617_3	6	Sample 2 (posterior midgut)	Day 33
M2Dl33_bc1_M04670_38_000000000-JP235_1_1102_9068_14299_3	3	Sample 2 (posterior midgut)	Day 33
M2Dl33_bc1_M04670_38_000000000-JP235_1_1102_9113_8051_3	3	Sample 2 (posterior midgut)	Day 33
M2Dl33_bc1_M04670_38_000000000-JP235_1_1103_10952_4135_2	2	Sample 2 (posterior midgut)	Day 33
M2Dl33_bc1_M04670_38_000000000-JP235_1_1103_11083_15257_2	3	Sample 2 (posterior midgut)	Day 33
M2Dl33_bc1_M04670_38_000000000-JP235_1_1103_11532_7674_2	1	Sample 2 (posterior midgut)	Day 33
M2Dl33_bc1_M04670_38_000000000-JP235_1_1103_11926_4389_4	3	Sample 2 (posterior midgut)	Day 33
M2Dl33_bc1_M04670_38_000000000-JP235_1_1103_12873_9704_3	4	Sample 2 (posterior midgut)	Day 33
M2Dl33_bc1_M04670_38_000000000-JP235_1_1103_13506_11195_3	2	Sample 2 (posterior midgut)	Day 33
M2Dl33_bc1_M04670_38_000000000-JP235_1_1103_13754_16326_3	9	Sample 2 (posterior midgut)	Day 33
M2Dl33_bc1_M04670_38_000000000-JP235_1_1103_13947_5813_4	3	Sample 2 (posterior midgut)	Day 33
M2Dl33_bc1_M04670_38_000000000-JP235_1_1103_14588_18147_3	2	Sample 2 (posterior midgut)	Day 33
M2Dl33_bc1_M04670_38_000000000-JP235_1_1103_15092_11051_2	3	Sample 2 (posterior midgut)	Day 33
M2Dl33_bc1_M04670_38_000000000-JP235_1_1103_15133_13848_3	1	Sample 2 (posterior midgut)	Day 33
M2Dl33_bc1_M04670_38_000000000-JP235_1_1103_15721_18128_3	10	Sample 2 (posterior midgut)	Day 33
M2Dl33_bc1_M04670_38_000000000-JP235_1_1103_16938_19280_3	5	Sample 2 (posterior midgut)	Day 33
M2Dl33_bc1_M04670_38_000000000-JP235_1_1103_18963_9238_3	5	Sample 2 (posterior midgut)	Day 33
M2Dl33_bc1_M04670_38_000000000-JP235_1_1103_19825_11339_4	5	Sample 2 (posterior midgut)	Day 33
M2Dl33_bc1_M04670_38_000000000-JP235_1_1103_20226_21039_2	3	Sample 2 (posterior midgut)	Day 33
M2Dl33_bc1_M04670_38_000000000-JP235_1_1103_21092_15949_3	1	Sample 2 (posterior midgut)	Day 33
M2Dl33_bc1_M04670_38_000000000-JP235_1_1103_21904_14128_2	3	Sample 2 (posterior midgut)	Day 33
M2Dl33_bc1_M04670_38_000000000-JP235_1_1103_23641_6997_3	7	Sample 2 (posterior midgut)	Day 33
M2Dl33_bc1_M04670_38_000000000-JP235_1_1103_24165_14053_2	7	Sample 2 (posterior midgut)	Day 33
M2Dl33_bc1_M04670_38_000000000-JP235_1_1103_24578_18995_2	3	Sample 2 (posterior midgut)	Day 33
M2Dl33_bc1_M04670_38_000000000-JP235_1_1103_24779_13082_2	9	Sample 2 (posterior midgut)	Day 33
M2Dl33_bc1_M04670_38_000000000-JP235_1_1103_25023_9823_5	3	Sample 2 (posterior midgut)	Day 33
M2Dl33_bc1_M04670_38_000000000-JP235_1_1103_25170_18814_4	4	Sample 2 (posterior midgut)	Day 33
M2Dl33_bc1_M04670_38_000000000-JP235_1_1103_25819_14579_2	4	Sample 2 (posterior midgut)	Day 33
M2Dl33_bc1_M04670_38_000000000-JP235_1_1103_27168_13905_3	2	Sample 2 (posterior midgut)	Day 33
M2Dl33_bc1_M04670_38_000000000-JP235_1_1103_28821_11291_4	2	Sample 2 (posterior midgut)	Day 33
M2Dl33_bc1_M04670_38_000000000-JP235_1_1103_7085_15684_2	3	Sample 2 (posterior midgut)	Day 33
M2Dl33_bc1_M04670_38_000000000-JP235_1_1104_10590_3617_4	1	Sample 2 (posterior midgut)	Day 33
M2Dl33_bc1_M04670_38_000000000-JP235_1_1104_10866_17454_2	4	Sample 2 (posterior midgut)	Day 33
M2Dl33_bc1_M04670_38_000000000-JP235_1_1104_11214_15740_2	5	Sample 2 (posterior midgut)	Day 33
M2Dl33_bc1_M04670_38_000000000-JP235_1_1104_11746_16250_3	2	Sample 2 (posterior midgut)	Day 33
M2Dl33_bc1_M04670_38_000000000-JP235_1_1104_12286_17270_3	13	Sample 2 (posterior midgut)	Day 33
M2Dl33_bc1_M04670_38_000000000-JP235_1_1104_12371_10912_2	4	Sample 2 (posterior midgut)	Day 33
M2Dl33_bc1_M04670_38_000000000-JP235_1_1104_13057_9005_2	3	Sample 2 (posterior midgut)	Day 33
M2Dl33_bc1_M04670_38_000000000-JP235_1_1104_13187_18506_2	4	Sample 2 (posterior midgut)	Day 33
M2Dl33_bc1_M04670_38_000000000-JP235_1_1104_15324_13330_2	4	Sample 2 (posterior midgut)	Day 33
M2Dl33_bc1_M04670_38_000000000-JP235_1_1104_15786_8569_4	2	Sample 2 (posterior midgut)	Day 33
M2Dl33_bc1_M04670_38_000000000-JP235_1_1104_16101_14390_2	2	Sample 2 (posterior midgut)	Day 33
M2Dl33_bc1_M04670_38_000000000-JP235_1_1104_16151_9894_3	2	Sample 2 (posterior midgut)	Day 33
M2Dl33_bc1_M04670_38_000000000-JP235_1_1104_16242_13711_2	6	Sample 2 (posterior midgut)	Day 33
M2Dl33_bc1_M04670_38_000000000-JP235_1_1104_17219_3640_2	5	Sample 2 (posterior midgut)	Day 33
M2Dl33_bc1_M04670_38_000000000-JP235_1_1104_18933_3200_3	2	Sample 2 (posterior midgut)	Day 33
M2Dl33_bc1_M04670_38_000000000-JP235_1_1104_19465_13872_4	3	Sample 2 (posterior midgut)	Day 33
M2Dl33_bc1_M04670_38_000000000-JP235_1_1104_19575_5835_3	6	Sample 2 (posterior midgut)	Day 33
M2Dl33_bc1_M04670_38_000000000-JP235_1_1104_21693_10595_4	1	Sample 2 (posterior midgut)	Day 33
M2Dl33_bc1_M04670_38_000000000-JP235_1_1104_22389_1673_3	1	Sample 2 (posterior midgut)	Day 33
M2Dl33_bc1_M04670_38_000000000-JP235_1_1104_22704_15086_2	2	Sample 2 (posterior midgut)	Day 33
M2Dl33_bc1_M04670_38_000000000-JP235_1_1104_23051_19821_3	2	Sample 2 (posterior midgut)	Day 33
M2Dl33_bc1_M04670_38_000000000-JP235_1_1104_23251_10571_2	1	Sample 2 (posterior midgut)	Day 33
M2Dl33_bc1_M04670_38_000000000-JP235_1_1104_24346_7934_4	2	Sample 2 (posterior midgut)	Day 33
M2Dl33_bc1_M04670_38_000000000-JP235_1_1104_24551_4240_3	3	Sample 2 (posterior midgut)	Day 33
M2Dl33_bc1_M04670_38_000000000-JP235_1_1104_25372_9763_3	3	Sample 2 (posterior midgut)	Day 33
M2Dl33_bc1_M04670_38_000000000-JP235_1_1104_25593_21684_3	4	Sample 2 (posterior midgut)	Day 33
M2Dl33_bc1_M04670_38_000000000-JP235_1_1104_27385_12756_4	2	Sample 2 (posterior midgut)	Day 33
M2Dl33_bc1_M04670_38_000000000-JP235_1_1104_27495_12006_2	6	Sample 2 (posterior midgut)	Day 33
M2Dl33_bc1_M04670_38_000000000-JP235_1_1104_28724_9044_3	4	Sample 2 (posterior midgut)	Day 33
M2Dl33_bc1_M04670_38_000000000-JP235_1_1104_4355_8803_3	3	Sample 2 (posterior midgut)	Day 33
M2Dl33_bc1_M04670_38_000000000-JP235_1_1104_5337_9490_2	5	Sample 2 (posterior midgut)	Day 33
M2Dl33_bc1_M04670_38_000000000-JP235_1_1104_5859_17668_4	4	Sample 2 (posterior midgut)	Day 33
M2Dl33_bc1_M04670_38_000000000-JP235_1_1104_7130_11776_3	3	Sample 2 (posterior midgut)	Day 33
M2Dl33_bc1_M04670_38_000000000-JP235_1_1104_8317_17918_3	4	Sample 2 (posterior midgut)	Day 33
M2Dl33_bc1_M04670_38_000000000-JP235_1_1104_9236_4356_2	2	Sample 2 (posterior midgut)	Day 33
M2Dl33_bc1_M04670_38_000000000-JP235_1_1105_11026_6770_2	3	Sample 2 (posterior midgut)	Day 33
M2Dl33_bc1_M04670_38_000000000-JP235_1_1105_11519_13213_4	5	Sample 2 (posterior midgut)	Day 33
M2Dl33_bc1_M04670_38_000000000-JP235_1_1105_12114_16547_3	4	Sample 2 (posterior midgut)	Day 33
M2Dl33_bc1_M04670_38_000000000-JP235_1_1105_12701_8638_2	1	Sample 2 (posterior midgut)	Day 33
M2Dl33_bc1_M04670_38_000000000-JP235_1_1105_14346_16166_4	7	Sample 2 (posterior midgut)	Day 33
M2Dl33_bc1_M04670_38_000000000-JP235_1_1105_14403_2875_2	1	Sample 2 (posterior midgut)	Day 33
M2Dl33_bc1_M04670_38_000000000-JP235_1_1105_14697_3514_5	1	Sample 2 (posterior midgut)	Day 33
M2Dl33_bc1_M04670_38_000000000-JP235_1_1105_14771_20427_2	7	Sample 2 (posterior midgut)	Day 33
M2Dl33_bc1_M04670_38_000000000-JP235_1_1105_15664_10931_4	3	Sample 2 (posterior midgut)	Day 33
M2Dl33_bc1_M04670_38_000000000-JP235_1_1105_15968_9104_2	9	Sample 2 (posterior midgut)	Day 33
M2Dl33_bc1_M04670_38_000000000-JP235_1_1105_17682_21089_4	2	Sample 2 (posterior midgut)	Day 33
M2Dl33_bc1_M04670_38_000000000-JP235_1_1105_18831_17141_2	4	Sample 2 (posterior midgut)	Day 33
M2Dl33_bc1_M04670_38_000000000-JP235_1_1105_19354_12710_2	3	Sample 2 (posterior midgut)	Day 33
M2Dl33_bc1_M04670_38_000000000-JP235_1_1105_20410_13779_4	2	Sample 2 (posterior midgut)	Day 33
M2Dl33_bc1_M04670_38_000000000-JP235_1_1105_20640_7414_3	7	Sample 2 (posterior midgut)	Day 33
M2Dl33_bc1_M04670_38_000000000-JP235_1_1105_23037_17741_3	5	Sample 2 (posterior midgut)	Day 33
M2Dl33_bc1_M04670_38_000000000-JP235_1_1105_23042_16630_2	2	Sample 2 (posterior midgut)	Day 33
M2Dl33_bc1_M04670_38_000000000-JP235_1_1105_24233_11926_5	3	Sample 2 (posterior midgut)	Day 33
M2Dl33_bc1_M04670_38_000000000-JP235_1_1105_25123_22768_2	11	Sample 2 (posterior midgut)	Day 33
M2Dl33_bc1_M04670_38_000000000-JP235_1_1105_26225_9762_2	9	Sample 2 (posterior midgut)	Day 33
M2Dl33_bc1_M04670_38_000000000-JP235_1_1105_27901_17764_2	5	Sample 2 (posterior midgut)	Day 33
M2Dl33_bc1_M04670_38_000000000-JP235_1_1105_6319_7235_3	2	Sample 2 (posterior midgut)	Day 33
M2Dl33_bc1_M04670_38_000000000-JP235_1_1105_7587_13010_3	5	Sample 2 (posterior midgut)	Day 33
M2Dl33_bc1_M04670_38_000000000-JP235_1_1105_8452_11034_4	2	Sample 2 (posterior midgut)	Day 33
M2Dl33_bc1_M04670_38_000000000-JP235_1_1105_8789_7449_2	2	Sample 2 (posterior midgut)	Day 33
M2Dl33_bc1_M04670_38_000000000-JP235_1_1106_11427_4039_3	2	Sample 2 (posterior midgut)	Day 33
M2Dl33_bc1_M04670_38_000000000-JP235_1_1106_11548_3091_4	2	Sample 2 (posterior midgut)	Day 33
M2Dl33_bc1_M04670_38_000000000-JP235_1_1106_11966_13880_3	2	Sample 2 (posterior midgut)	Day 33
M2Dl33_bc1_M04670_38_000000000-JP235_1_1106_12092_13420_3	4	Sample 2 (posterior midgut)	Day 33
M2Dl33_bc1_M04670_38_000000000-JP235_1_1106_12196_10961_2	2	Sample 2 (posterior midgut)	Day 33
M2Dl33_bc1_M04670_38_000000000-JP235_1_1106_12594_15935_2	3	Sample 2 (posterior midgut)	Day 33
M2Dl33_bc1_M04670_38_000000000-JP235_1_1106_12994_21556_2	2	Sample 2 (posterior midgut)	Day 33
M2Dl33_bc1_M04670_38_000000000-JP235_1_1106_13256_17403_2	2	Sample 2 (posterior midgut)	Day 33
M2Dl33_bc1_M04670_38_000000000-JP235_1_1106_13477_4001_2	2	Sample 2 (posterior midgut)	Day 33
M2Dl33_bc1_M04670_38_000000000-JP235_1_1106_13864_19269_4	1	Sample 2 (posterior midgut)	Day 33
M2Dl33_bc1_M04670_38_000000000-JP235_1_1106_14082_13543_2	7	Sample 2 (posterior midgut)	Day 33
M2Dl33_bc1_M04670_38_000000000-JP235_1_1106_14228_10360_2	2	Sample 2 (posterior midgut)	Day 33
M2Dl33_bc1_M04670_38_000000000-JP235_1_1106_14553_19587_2	2	Sample 2 (posterior midgut)	Day 33
M2Dl33_bc1_M04670_38_000000000-JP235_1_1106_14629_14914_3	4	Sample 2 (posterior midgut)	Day 33
M2Dl33_bc1_M04670_38_000000000-JP235_1_1106_14962_13751_4	13	Sample 2 (posterior midgut)	Day 33
M2Dl33_bc1_M04670_38_000000000-JP235_1_1106_15176_17514_3	3	Sample 2 (posterior midgut)	Day 33
M2Dl33_bc1_M04670_38_000000000-JP235_1_1106_15435_12941_2	6	Sample 2 (posterior midgut)	Day 33
M2Dl33_bc1_M04670_38_000000000-JP235_1_1106_15603_5486_2	1	Sample 2 (posterior midgut)	Day 33
M2Dl33_bc1_M04670_38_000000000-JP235_1_1106_17049_9042_4	3	Sample 2 (posterior midgut)	Day 33
M2Dl33_bc1_M04670_38_000000000-JP235_1_1106_18631_6961_3	6	Sample 2 (posterior midgut)	Day 33
M2Dl33_bc1_M04670_38_000000000-JP235_1_1106_19955_16478_2	2	Sample 2 (posterior midgut)	Day 33
M2Dl33_bc1_M04670_38_000000000-JP235_1_1106_20118_7415_3	5	Sample 2 (posterior midgut)	Day 33
M2Dl33_bc1_M04670_38_000000000-JP235_1_1106_20306_10444_2	5	Sample 2 (posterior midgut)	Day 33
M2Dl33_bc1_M04670_38_000000000-JP235_1_1106_20400_8782_2	5	Sample 2 (posterior midgut)	Day 33
M2Dl33_bc1_M04670_38_000000000-JP235_1_1106_20712_20284_3	8	Sample 2 (posterior midgut)	Day 33
M2Dl33_bc1_M04670_38_000000000-JP235_1_1106_20912_16088_3	11	Sample 2 (posterior midgut)	Day 33
M2Dl33_bc1_M04670_38_000000000-JP235_1_1106_20928_18534_3	2	Sample 2 (posterior midgut)	Day 33
M2Dl33_bc1_M04670_38_000000000-JP235_1_1106_21652_3293_2	3	Sample 2 (posterior midgut)	Day 33
M2Dl33_bc1_M04670_38_000000000-JP235_1_1106_21805_12101_3	2	Sample 2 (posterior midgut)	Day 33
M2Dl33_bc1_M04670_38_000000000-JP235_1_1106_21958_18398_3	8	Sample 2 (posterior midgut)	Day 33
M2Dl33_bc1_M04670_38_000000000-JP235_1_1106_22399_11572_3	1	Sample 2 (posterior midgut)	Day 33
M2Dl33_bc1_M04670_38_000000000-JP235_1_1106_23525_15000_2	3	Sample 2 (posterior midgut)	Day 33
M2Dl33_bc1_M04670_38_000000000-JP235_1_1106_23646_19947_2	4	Sample 2 (posterior midgut)	Day 33
M2Dl33_bc1_M04670_38_000000000-JP235_1_1106_23699_20572_3	2	Sample 2 (posterior midgut)	Day 33
M2Dl33_bc1_M04670_38_000000000-JP235_1_1106_27021_19106_2	4	Sample 2 (posterior midgut)	Day 33
M2Dl33_bc1_M04670_38_000000000-JP235_1_1106_29260_9654_2	4	Sample 2 (posterior midgut)	Day 33
M2Dl33_bc1_M04670_38_000000000-JP235_1_1106_6258_14728_4	1	Sample 2 (posterior midgut)	Day 33
M2Dl33_bc1_M04670_38_000000000-JP235_1_1106_7297_11678_2	2	Sample 2 (posterior midgut)	Day 33
M2Dl33_bc1_M04670_38_000000000-JP235_1_1106_7704_15302_3	1	Sample 2 (posterior midgut)	Day 33
M2Dl33_bc1_M04670_38_000000000-JP235_1_1106_9949_15153_2	4	Sample 2 (posterior midgut)	Day 33
M2Dl33_bc1_M04670_38_000000000-JP235_1_1107_10196_19454_4	5	Sample 2 (posterior midgut)	Day 33
M2Dl33_bc1_M04670_38_000000000-JP235_1_1107_11585_12441_2	3	Sample 2 (posterior midgut)	Day 33
M2Dl33_bc1_M04670_38_000000000-JP235_1_1107_11844_19294_2	1	Sample 2 (posterior midgut)	Day 33
M2Dl33_bc1_M04670_38_000000000-JP235_1_1107_12185_5436_2	2	Sample 2 (posterior midgut)	Day 33
M2Dl33_bc1_M04670_38_000000000-JP235_1_1107_14350_12022_2	2	Sample 2 (posterior midgut)	Day 33
M2Dl33_bc1_M04670_38_000000000-JP235_1_1107_14368_13572_3	2	Sample 2 (posterior midgut)	Day 33
M2Dl33_bc1_M04670_38_000000000-JP235_1_1107_14608_5056_2	1	Sample 2 (posterior midgut)	Day 33
M2Dl33_bc1_M04670_38_000000000-JP235_1_1107_15097_5177_2	8	Sample 2 (posterior midgut)	Day 33
M2Dl33_bc1_M04670_38_000000000-JP235_1_1107_15139_22163_4	2	Sample 2 (posterior midgut)	Day 33
M2Dl33_bc1_M04670_38_000000000-JP235_1_1107_15487_10308_3	2	Sample 2 (posterior midgut)	Day 33
M2Dl33_bc1_M04670_38_000000000-JP235_1_1107_16050_13318_3	7	Sample 2 (posterior midgut)	Day 33
M2Dl33_bc1_M04670_38_000000000-JP235_1_1107_16228_4655_2	3	Sample 2 (posterior midgut)	Day 33
M2Dl33_bc1_M04670_38_000000000-JP235_1_1107_16610_4734_3	3	Sample 2 (posterior midgut)	Day 33
M2Dl33_bc1_M04670_38_000000000-JP235_1_1107_17193_17113_2	2	Sample 2 (posterior midgut)	Day 33
M2Dl33_bc1_M04670_38_000000000-JP235_1_1107_18267_17469_3	6	Sample 2 (posterior midgut)	Day 33
M2Dl33_bc1_M04670_38_000000000-JP235_1_1107_19993_1979_3	7	Sample 2 (posterior midgut)	Day 33
M2Dl33_bc1_M04670_38_000000000-JP235_1_1107_20131_20007_3	1	Sample 2 (posterior midgut)	Day 33
M2Dl33_bc1_M04670_38_000000000-JP235_1_1107_21478_6043_4	1	Sample 2 (posterior midgut)	Day 33
M2Dl33_bc1_M04670_38_000000000-JP235_1_1107_21990_20892_2	3	Sample 2 (posterior midgut)	Day 33
M2Dl33_bc1_M04670_38_000000000-JP235_1_1107_22071_20056_2	9	Sample 2 (posterior midgut)	Day 33
M2Dl33_bc1_M04670_38_000000000-JP235_1_1107_24017_16606_2	3	Sample 2 (posterior midgut)	Day 33
M2Dl33_bc1_M04670_38_000000000-JP235_1_1107_24605_20412_2	4	Sample 2 (posterior midgut)	Day 33
M2Dl33_bc1_M04670_38_000000000-JP235_1_1107_24657_16182_2	2	Sample 2 (posterior midgut)	Day 33
M2Dl33_bc1_M04670_38_000000000-JP235_1_1107_24930_16855_5	1	Sample 2 (posterior midgut)	Day 33
M2Dl33_bc1_M04670_38_000000000-JP235_1_1107_24982_6513_3	7	Sample 2 (posterior midgut)	Day 33
M2Dl33_bc1_M04670_38_000000000-JP235_1_1107_25074_9620_3	5	Sample 2 (posterior midgut)	Day 33
M2Dl33_bc1_M04670_38_000000000-JP235_1_1107_3620_12388_4	6	Sample 2 (posterior midgut)	Day 33
M2Dl33_bc1_M04670_38_000000000-JP235_1_1107_5265_19113_4	3	Sample 2 (posterior midgut)	Day 33
M2Dl33_bc1_M04670_38_000000000-JP235_1_1107_6965_13950_4	1	Sample 2 (posterior midgut)	Day 33
M2Dl33_bc1_M04670_38_000000000-JP235_1_1108_11523_6433_3	1	Sample 2 (posterior midgut)	Day 33
M2Dl33_bc1_M04670_38_000000000-JP235_1_1108_12934_8841_3	2	Sample 2 (posterior midgut)	Day 33
M2Dl33_bc1_M04670_38_000000000-JP235_1_1108_14237_3916_3	7	Sample 2 (posterior midgut)	Day 33
M2Dl33_bc1_M04670_38_000000000-JP235_1_1108_14547_19235_4	4	Sample 2 (posterior midgut)	Day 33
M2Dl33_bc1_M04670_38_000000000-JP235_1_1108_15085_6589_5	3	Sample 2 (posterior midgut)	Day 33
M2Dl33_bc1_M04670_38_000000000-JP235_1_1108_15238_14985_2	4	Sample 2 (posterior midgut)	Day 33
M2Dl33_bc1_M04670_38_000000000-JP235_1_1108_15475_17651_2	9	Sample 2 (posterior midgut)	Day 33
M2Dl33_bc1_M04670_38_000000000-JP235_1_1108_16631_4248_3	3	Sample 2 (posterior midgut)	Day 33
M2Dl33_bc1_M04670_38_000000000-JP235_1_1108_16937_14660_2	5	Sample 2 (posterior midgut)	Day 33
M2Dl33_bc1_M04670_38_000000000-JP235_1_1108_17600_10431_3	2	Sample 2 (posterior midgut)	Day 33
M2Dl33_bc1_M04670_38_000000000-JP235_1_1108_17626_8821_3	2	Sample 2 (posterior midgut)	Day 33
M2Dl33_bc1_M04670_38_000000000-JP235_1_1108_17993_5390_2	6	Sample 2 (posterior midgut)	Day 33
M2Dl33_bc1_M04670_38_000000000-JP235_1_1108_18298_12697_2	3	Sample 2 (posterior midgut)	Day 33
M2Dl33_bc1_M04670_38_000000000-JP235_1_1108_18980_9383_3	1	Sample 2 (posterior midgut)	Day 33
M2Dl33_bc1_M04670_38_000000000-JP235_1_1108_19463_17575_3	6	Sample 2 (posterior midgut)	Day 33
M2Dl33_bc1_M04670_38_000000000-JP235_1_1108_19944_16979_2	3	Sample 2 (posterior midgut)	Day 33
M2Dl33_bc1_M04670_38_000000000-JP235_1_1108_20111_6489_3	1	Sample 2 (posterior midgut)	Day 33
M2Dl33_bc1_M04670_38_000000000-JP235_1_1108_20356_9611_3	3	Sample 2 (posterior midgut)	Day 33
M2Dl33_bc1_M04670_38_000000000-JP235_1_1108_21405_6819_3	12	Sample 2 (posterior midgut)	Day 33
M2Dl33_bc1_M04670_38_000000000-JP235_1_1108_21455_17582_2	6	Sample 2 (posterior midgut)	Day 33
M2Dl33_bc1_M04670_38_000000000-JP235_1_1108_22114_10790_3	3	Sample 2 (posterior midgut)	Day 33
M2Dl33_bc1_M04670_38_000000000-JP235_1_1108_22329_5606_3	7	Sample 2 (posterior midgut)	Day 33
M2Dl33_bc1_M04670_38_000000000-JP235_1_1108_22477_4398_2	3	Sample 2 (posterior midgut)	Day 33
M2Dl33_bc1_M04670_38_000000000-JP235_1_1108_23004_17065_3	7	Sample 2 (posterior midgut)	Day 33
M2Dl33_bc1_M04670_38_000000000-JP235_1_1108_23560_13392_2	2	Sample 2 (posterior midgut)	Day 33
M2Dl33_bc1_M04670_38_000000000-JP235_1_1108_24254_19634_4	3	Sample 2 (posterior midgut)	Day 33
M2Dl33_bc1_M04670_38_000000000-JP235_1_1108_24355_21857_3	3	Sample 2 (posterior midgut)	Day 33
M2Dl33_bc1_M04670_38_000000000-JP235_1_1108_24665_12414_3	4	Sample 2 (posterior midgut)	Day 33
M2Dl33_bc1_M04670_38_000000000-JP235_1_1108_24882_4744_2	5	Sample 2 (posterior midgut)	Day 33
M2Dl33_bc1_M04670_38_000000000-JP235_1_1108_25121_19164_5	4	Sample 2 (posterior midgut)	Day 33
M2Dl33_bc1_M04670_38_000000000-JP235_1_1108_25659_22779_2	9	Sample 2 (posterior midgut)	Day 33
M2Dl33_bc1_M04670_38_000000000-JP235_1_1108_26161_7240_2	8	Sample 2 (posterior midgut)	Day 33
M2Dl33_bc1_M04670_38_000000000-JP235_1_1108_28311_10933_3	7	Sample 2 (posterior midgut)	Day 33
M2Dl33_bc1_M04670_38_000000000-JP235_1_1108_29493_13994_2	8	Sample 2 (posterior midgut)	Day 33
M2Dl33_bc1_M04670_38_000000000-JP235_1_1108_5382_13554_4	5	Sample 2 (posterior midgut)	Day 33
M2Dl33_bc1_M04670_38_000000000-JP235_1_1108_6160_13852_2	8	Sample 2 (posterior midgut)	Day 33
M2Dl33_bc1_M04670_38_000000000-JP235_1_1108_6634_8427_4	5	Sample 2 (posterior midgut)	Day 33
M2Dl33_bc1_M04670_38_000000000-JP235_1_1108_8345_14764_2	4	Sample 2 (posterior midgut)	Day 33
M2Dl33_bc1_M04670_38_000000000-JP235_1_1108_8530_19428_2	11	Sample 2 (posterior midgut)	Day 33
M2Dl33_bc1_M04670_38_000000000-JP235_1_1108_8911_10335_3	2	Sample 2 (posterior midgut)	Day 33
M2Dl33_bc1_M04670_38_000000000-JP235_1_1109_10770_12310_2	9	Sample 2 (posterior midgut)	Day 33
M2Dl33_bc1_M04670_38_000000000-JP235_1_1109_10974_7013_2	5	Sample 2 (posterior midgut)	Day 33
M2Dl33_bc1_M04670_38_000000000-JP235_1_1109_11155_5544_3	4	Sample 2 (posterior midgut)	Day 33
M2Dl33_bc1_M04670_38_000000000-JP235_1_1109_12787_17316_4	4	Sample 2 (posterior midgut)	Day 33
M2Dl33_bc1_M04670_38_000000000-JP235_1_1109_12811_6874_4	4	Sample 2 (posterior midgut)	Day 33
M2Dl33_bc1_M04670_38_000000000-JP235_1_1109_12898_10521_2	2	Sample 2 (posterior midgut)	Day 33
M2Dl33_bc1_M04670_38_000000000-JP235_1_1109_13336_15386_3	2	Sample 2 (posterior midgut)	Day 33
M2Dl33_bc1_M04670_38_000000000-JP235_1_1109_13388_7459_3	3	Sample 2 (posterior midgut)	Day 33
M2Dl33_bc1_M04670_38_000000000-JP235_1_1109_13873_21274_3	2	Sample 2 (posterior midgut)	Day 33
M2Dl33_bc1_M04670_38_000000000-JP235_1_1109_14346_13635_2	2	Sample 2 (posterior midgut)	Day 33
M2Dl33_bc1_M04670_38_000000000-JP235_1_1109_14452_6667_3	5	Sample 2 (posterior midgut)	Day 33
M2Dl33_bc1_M04670_38_000000000-JP235_1_1109_14617_3762_2	4	Sample 2 (posterior midgut)	Day 33
M2Dl33_bc1_M04670_38_000000000-JP235_1_1109_15225_12401_2	5	Sample 2 (posterior midgut)	Day 33
M2Dl33_bc1_M04670_38_000000000-JP235_1_1109_16288_3377_2	1	Sample 2 (posterior midgut)	Day 33
M2Dl33_bc1_M04670_38_000000000-JP235_1_1109_17167_18067_2	4	Sample 2 (posterior midgut)	Day 33
M2Dl33_bc1_M04670_38_000000000-JP235_1_1109_17559_7351_3	2	Sample 2 (posterior midgut)	Day 33
M2Dl33_bc1_M04670_38_000000000-JP235_1_1109_17783_9186_2	3	Sample 2 (posterior midgut)	Day 33
M2Dl33_bc1_M04670_38_000000000-JP235_1_1109_18459_19786_2	6	Sample 2 (posterior midgut)	Day 33
M2Dl33_bc1_M04670_38_000000000-JP235_1_1109_19040_17524_2	9	Sample 2 (posterior midgut)	Day 33
M2Dl33_bc1_M04670_38_000000000-JP235_1_1109_19051_23936_2	2	Sample 2 (posterior midgut)	Day 33
M2Dl33_bc1_M04670_38_000000000-JP235_1_1109_19965_11399_3	5	Sample 2 (posterior midgut)	Day 33
M2Dl33_bc1_M04670_38_000000000-JP235_1_1109_21116_10185_2	1	Sample 2 (posterior midgut)	Day 33
M2Dl33_bc1_M04670_38_000000000-JP235_1_1109_22169_21076_3	9	Sample 2 (posterior midgut)	Day 33
M2Dl33_bc1_M04670_38_000000000-JP235_1_1109_22229_9713_2	2	Sample 2 (posterior midgut)	Day 33
M2Dl33_bc1_M04670_38_000000000-JP235_1_1109_22719_13527_2	5	Sample 2 (posterior midgut)	Day 33
M2Dl33_bc1_M04670_38_000000000-JP235_1_1109_23118_7812_2	2	Sample 2 (posterior midgut)	Day 33
M2Dl33_bc1_M04670_38_000000000-JP235_1_1109_23400_16337_3	2	Sample 2 (posterior midgut)	Day 33
M2Dl33_bc1_M04670_38_000000000-JP235_1_1109_23921_16202_4	2	Sample 2 (posterior midgut)	Day 33
M2Dl33_bc1_M04670_38_000000000-JP235_1_1109_24401_6807_2	12	Sample 2 (posterior midgut)	Day 33
M2Dl33_bc1_M04670_38_000000000-JP235_1_1109_24704_11096_2	9	Sample 2 (posterior midgut)	Day 33
M2Dl33_bc1_M04670_38_000000000-JP235_1_1109_28302_16766_3	5	Sample 2 (posterior midgut)	Day 33
M2Dl33_bc1_M04670_38_000000000-JP235_1_1109_3724_13874_3	4	Sample 2 (posterior midgut)	Day 33
M2Dl33_bc1_M04670_38_000000000-JP235_1_1109_4134_13872_2	4	Sample 2 (posterior midgut)	Day 33
M2Dl33_bc1_M04670_38_000000000-JP235_1_1109_7018_22000_3	6	Sample 2 (posterior midgut)	Day 33
M2Dl33_bc1_M04670_38_000000000-JP235_1_1109_7534_8443_3	5	Sample 2 (posterior midgut)	Day 33
M2Dl33_bc1_M04670_38_000000000-JP235_1_1109_9253_8104_3	1	Sample 2 (posterior midgut)	Day 33
M2Dl33_bc1_M04670_38_000000000-JP235_1_1110_10761_20557_2	13	Sample 2 (posterior midgut)	Day 33
M2Dl33_bc1_M04670_38_000000000-JP235_1_1110_11040_18965_4	1	Sample 2 (posterior midgut)	Day 33
M2Dl33_bc1_M04670_38_000000000-JP235_1_1110_11560_17130_3	2	Sample 2 (posterior midgut)	Day 33
M2Dl33_bc1_M04670_38_000000000-JP235_1_1110_11657_9788_2	2	Sample 2 (posterior midgut)	Day 33
M2Dl33_bc1_M04670_38_000000000-JP235_1_1110_13203_6410_3	2	Sample 2 (posterior midgut)	Day 33
M2Dl33_bc1_M04670_38_000000000-JP235_1_1110_13233_9111_3	5	Sample 2 (posterior midgut)	Day 33
M2Dl33_bc1_M04670_38_000000000-JP235_1_1110_13391_9186_4	10	Sample 2 (posterior midgut)	Day 33
M2Dl33_bc1_M04670_38_000000000-JP235_1_1110_14083_16961_3	3	Sample 2 (posterior midgut)	Day 33
M2Dl33_bc1_M04670_38_000000000-JP235_1_1110_14868_10775_4	7	Sample 2 (posterior midgut)	Day 33
M2Dl33_bc1_M04670_38_000000000-JP235_1_1110_14926_14589_4	4	Sample 2 (posterior midgut)	Day 33
M2Dl33_bc1_M04670_38_000000000-JP235_1_1110_15826_23389_2	15	Sample 2 (posterior midgut)	Day 33
M2Dl33_bc1_M04670_38_000000000-JP235_1_1110_15964_3961_2	1	Sample 2 (posterior midgut)	Day 33
M2Dl33_bc1_M04670_38_000000000-JP235_1_1110_16805_23596_3	5	Sample 2 (posterior midgut)	Day 33
M2Dl33_bc1_M04670_38_000000000-JP235_1_1110_16963_3496_2	1	Sample 2 (posterior midgut)	Day 33
M2Dl33_bc1_M04670_38_000000000-JP235_1_1110_17618_3859_2	4	Sample 2 (posterior midgut)	Day 33
M2Dl33_bc1_M04670_38_000000000-JP235_1_1110_18095_17825_3	8	Sample 2 (posterior midgut)	Day 33
M2Dl33_bc1_M04670_38_000000000-JP235_1_1110_18864_10116_2	2	Sample 2 (posterior midgut)	Day 33
M2Dl33_bc1_M04670_38_000000000-JP235_1_1110_19413_4218_5	3	Sample 2 (posterior midgut)	Day 33
M2Dl33_bc1_M04670_38_000000000-JP235_1_1110_19974_6466_3	3	Sample 2 (posterior midgut)	Day 33
M2Dl33_bc1_M04670_38_000000000-JP235_1_1110_20310_17410_2	3	Sample 2 (posterior midgut)	Day 33
M2Dl33_bc1_M04670_38_000000000-JP235_1_1110_20312_17771_4	1	Sample 2 (posterior midgut)	Day 33
M2Dl33_bc1_M04670_38_000000000-JP235_1_1110_21421_4424_3	14	Sample 2 (posterior midgut)	Day 33
M2Dl33_bc1_M04670_38_000000000-JP235_1_1110_22424_17443_2	1	Sample 2 (posterior midgut)	Day 33
M2Dl33_bc1_M04670_38_000000000-JP235_1_1110_23906_6856_3	6	Sample 2 (posterior midgut)	Day 33
M2Dl33_bc1_M04670_38_000000000-JP235_1_1110_24045_6956_3	3	Sample 2 (posterior midgut)	Day 33
M2Dl33_bc1_M04670_38_000000000-JP235_1_1110_25226_18448_2	6	Sample 2 (posterior midgut)	Day 33
M2Dl33_bc1_M04670_38_000000000-JP235_1_1110_25442_13009_2	3	Sample 2 (posterior midgut)	Day 33
M2Dl33_bc1_M04670_38_000000000-JP235_1_1110_27393_15236_2	4	Sample 2 (posterior midgut)	Day 33
M2Dl33_bc1_M04670_38_000000000-JP235_1_1110_27851_14438_3	4	Sample 2 (posterior midgut)	Day 33
M2Dl33_bc1_M04670_38_000000000-JP235_1_1110_6703_12047_2	1	Sample 2 (posterior midgut)	Day 33
M2Dl33_bc1_M04670_38_000000000-JP235_1_1110_7014_9675_2	3	Sample 2 (posterior midgut)	Day 33
M2Dl33_bc1_M04670_38_000000000-JP235_1_1111_10084_14895_2	2	Sample 2 (posterior midgut)	Day 33
M2Dl33_bc1_M04670_38_000000000-JP235_1_1111_10981_9548_2	3	Sample 2 (posterior midgut)	Day 33
M2Dl33_bc1_M04670_38_000000000-JP235_1_1111_12111_14020_2	5	Sample 2 (posterior midgut)	Day 33
M2Dl33_bc1_M04670_38_000000000-JP235_1_1111_13338_6450_2	4	Sample 2 (posterior midgut)	Day 33
M2Dl33_bc1_M04670_38_000000000-JP235_1_1111_13587_13735_2	4	Sample 2 (posterior midgut)	Day 33
M2Dl33_bc1_M04670_38_000000000-JP235_1_1111_13670_13884_5	4	Sample 2 (posterior midgut)	Day 33
M2Dl33_bc1_M04670_38_000000000-JP235_1_1111_13955_5884_3	3	Sample 2 (posterior midgut)	Day 33
M2Dl33_bc1_M04670_38_000000000-JP235_1_1111_14607_17345_2	3	Sample 2 (posterior midgut)	Day 33
M2Dl33_bc1_M04670_38_000000000-JP235_1_1111_15909_5837_2	5	Sample 2 (posterior midgut)	Day 33
M2Dl33_bc1_M04670_38_000000000-JP235_1_1111_16276_17871_2	3	Sample 2 (posterior midgut)	Day 33
M2Dl33_bc1_M04670_38_000000000-JP235_1_1111_16734_5306_2	10	Sample 2 (posterior midgut)	Day 33
M2Dl33_bc1_M04670_38_000000000-JP235_1_1111_18408_4548_3	5	Sample 2 (posterior midgut)	Day 33
M2Dl33_bc1_M04670_38_000000000-JP235_1_1111_18550_21000_2	7	Sample 2 (posterior midgut)	Day 33
M2Dl33_bc1_M04670_38_000000000-JP235_1_1111_18638_19418_2	5	Sample 2 (posterior midgut)	Day 33
M2Dl33_bc1_M04670_38_000000000-JP235_1_1111_18965_11507_5	1	Sample 2 (posterior midgut)	Day 33
M2Dl33_bc1_M04670_38_000000000-JP235_1_1111_19076_8606_5	1	Sample 2 (posterior midgut)	Day 33
M2Dl33_bc1_M04670_38_000000000-JP235_1_1111_19954_16370_4	12	Sample 2 (posterior midgut)	Day 33
M2Dl33_bc1_M04670_38_000000000-JP235_1_1111_20052_16805_3	11	Sample 2 (posterior midgut)	Day 33
M2Dl33_bc1_M04670_38_000000000-JP235_1_1111_20842_7127_3	2	Sample 2 (posterior midgut)	Day 33
M2Dl33_bc1_M04670_38_000000000-JP235_1_1111_21753_5808_3	7	Sample 2 (posterior midgut)	Day 33
M2Dl33_bc1_M04670_38_000000000-JP235_1_1111_22165_10741_2	1	Sample 2 (posterior midgut)	Day 33
M2Dl33_bc1_M04670_38_000000000-JP235_1_1111_23541_9046_3	3	Sample 2 (posterior midgut)	Day 33
M2Dl33_bc1_M04670_38_000000000-JP235_1_1111_3650_13660_2	5	Sample 2 (posterior midgut)	Day 33
M2Dl33_bc1_M04670_38_000000000-JP235_1_1111_5664_15921_2	5	Sample 2 (posterior midgut)	Day 33
M2Dl33_bc1_M04670_38_000000000-JP235_1_1111_8266_3932_4	3	Sample 2 (posterior midgut)	Day 33
M2Dl33_bc1_M04670_38_000000000-JP235_1_1111_8386_5542_3	2	Sample 2 (posterior midgut)	Day 33
M2Dl33_bc1_M04670_38_000000000-JP235_1_1112_11746_15907_2	2	Sample 2 (posterior midgut)	Day 33
M2Dl33_bc1_M04670_38_000000000-JP235_1_1112_13019_4460_3	4	Sample 2 (posterior midgut)	Day 33
M2Dl33_bc1_M04670_38_000000000-JP235_1_1112_13037_17421_3	5	Sample 2 (posterior midgut)	Day 33
M2Dl33_bc1_M04670_38_000000000-JP235_1_1112_13248_20105_3	3	Sample 2 (posterior midgut)	Day 33
M2Dl33_bc1_M04670_38_000000000-JP235_1_1112_13769_4051_2	7	Sample 2 (posterior midgut)	Day 33
M2Dl33_bc1_M04670_38_000000000-JP235_1_1112_14162_18655_3	5	Sample 2 (posterior midgut)	Day 33
M2Dl33_bc1_M04670_38_000000000-JP235_1_1112_14552_5264_3	4	Sample 2 (posterior midgut)	Day 33
M2Dl33_bc1_M04670_38_000000000-JP235_1_1112_14839_15044_3	3	Sample 2 (posterior midgut)	Day 33
M2Dl33_bc1_M04670_38_000000000-JP235_1_1112_14919_7865_2	2	Sample 2 (posterior midgut)	Day 33
M2Dl33_bc1_M04670_38_000000000-JP235_1_1112_16279_5695_3	6	Sample 2 (posterior midgut)	Day 33
M2Dl33_bc1_M04670_38_000000000-JP235_1_1112_17757_11018_2	4	Sample 2 (posterior midgut)	Day 33
M2Dl33_bc1_M04670_38_000000000-JP235_1_1112_17890_7732_2	2	Sample 2 (posterior midgut)	Day 33
M2Dl33_bc1_M04670_38_000000000-JP235_1_1112_17968_3219_2	2	Sample 2 (posterior midgut)	Day 33
M2Dl33_bc1_M04670_38_000000000-JP235_1_1112_18073_13578_3	7	Sample 2 (posterior midgut)	Day 33
M2Dl33_bc1_M04670_38_000000000-JP235_1_1112_18399_18820_4	3	Sample 2 (posterior midgut)	Day 33
M2Dl33_bc1_M04670_38_000000000-JP235_1_1112_18603_4231_3	1	Sample 2 (posterior midgut)	Day 33
M2Dl33_bc1_M04670_38_000000000-JP235_1_1112_19074_19225_2	8	Sample 2 (posterior midgut)	Day 33
M2Dl33_bc1_M04670_38_000000000-JP235_1_1112_19310_12507_2	4	Sample 2 (posterior midgut)	Day 33
M2Dl33_bc1_M04670_38_000000000-JP235_1_1112_20671_5046_2	1	Sample 2 (posterior midgut)	Day 33
M2Dl33_bc1_M04670_38_000000000-JP235_1_1112_20735_8523_3	4	Sample 2 (posterior midgut)	Day 33
M2Dl33_bc1_M04670_38_000000000-JP235_1_1112_20881_15522_2	1	Sample 2 (posterior midgut)	Day 33
M2Dl33_bc1_M04670_38_000000000-JP235_1_1112_20947_20144_3	10	Sample 2 (posterior midgut)	Day 33
M2Dl33_bc1_M04670_38_000000000-JP235_1_1112_21446_15163_5	2	Sample 2 (posterior midgut)	Day 33
M2Dl33_bc1_M04670_38_000000000-JP235_1_1112_22354_17709_3	2	Sample 2 (posterior midgut)	Day 33
M2Dl33_bc1_M04670_38_000000000-JP235_1_1112_23676_11257_2	7	Sample 2 (posterior midgut)	Day 33
M2Dl33_bc1_M04670_38_000000000-JP235_1_1112_25968_7965_4	2	Sample 2 (posterior midgut)	Day 33
M2Dl33_bc1_M04670_38_000000000-JP235_1_1112_26489_15051_2	2	Sample 2 (posterior midgut)	Day 33
M2Dl33_bc1_M04670_38_000000000-JP235_1_1112_27066_10575_2	7	Sample 2 (posterior midgut)	Day 33
M2Dl33_bc1_M04670_38_000000000-JP235_1_1112_27469_18722_3	11	Sample 2 (posterior midgut)	Day 33
M2Dl33_bc1_M04670_38_000000000-JP235_1_1112_28029_7744_2	5	Sample 2 (posterior midgut)	Day 33
M2Dl33_bc1_M04670_38_000000000-JP235_1_1112_28309_16879_2	2	Sample 2 (posterior midgut)	Day 33
M2Dl33_bc1_M04670_38_000000000-JP235_1_1112_7964_9059_2	12	Sample 2 (posterior midgut)	Day 33
M2Dl33_bc1_M04670_38_000000000-JP235_1_1112_8919_2464_2	2	Sample 2 (posterior midgut)	Day 33
M2Dl33_bc1_M04670_38_000000000-JP235_1_1112_9046_9549_2	2	Sample 2 (posterior midgut)	Day 33
M2Dl33_bc1_M04670_38_000000000-JP235_1_1112_9495_18641_2	4	Sample 2 (posterior midgut)	Day 33
M2Dl33_bc1_M04670_38_000000000-JP235_1_1113_10150_6867_2	5	Sample 2 (posterior midgut)	Day 33
M2Dl33_bc1_M04670_38_000000000-JP235_1_1113_10305_7012_3	3	Sample 2 (posterior midgut)	Day 33
M2Dl33_bc1_M04670_38_000000000-JP235_1_1113_11538_18928_3	5	Sample 2 (posterior midgut)	Day 33
M2Dl33_bc1_M04670_38_000000000-JP235_1_1113_11704_20654_2	7	Sample 2 (posterior midgut)	Day 33
M2Dl33_bc1_M04670_38_000000000-JP235_1_1113_12326_6978_5	2	Sample 2 (posterior midgut)	Day 33
M2Dl33_bc1_M04670_38_000000000-JP235_1_1113_12497_16238_3	2	Sample 2 (posterior midgut)	Day 33
M2Dl33_bc1_M04670_38_000000000-JP235_1_1113_12528_14896_3	4	Sample 2 (posterior midgut)	Day 33
M2Dl33_bc1_M04670_38_000000000-JP235_1_1113_12679_14174_2	3	Sample 2 (posterior midgut)	Day 33
M2Dl33_bc1_M04670_38_000000000-JP235_1_1113_14707_10874_2	1	Sample 2 (posterior midgut)	Day 33
M2Dl33_bc1_M04670_38_000000000-JP235_1_1113_14854_7243_2	4	Sample 2 (posterior midgut)	Day 33
M2Dl33_bc1_M04670_38_000000000-JP235_1_1113_14893_8041_2	4	Sample 2 (posterior midgut)	Day 33
M2Dl33_bc1_M04670_38_000000000-JP235_1_1113_15740_14447_4	5	Sample 2 (posterior midgut)	Day 33
M2Dl33_bc1_M04670_38_000000000-JP235_1_1113_16105_17750_4	5	Sample 2 (posterior midgut)	Day 33
M2Dl33_bc1_M04670_38_000000000-JP235_1_1113_16137_23752_2	2	Sample 2 (posterior midgut)	Day 33
M2Dl33_bc1_M04670_38_000000000-JP235_1_1113_16732_16790_2	4	Sample 2 (posterior midgut)	Day 33
M2Dl33_bc1_M04670_38_000000000-JP235_1_1113_16926_9771_3	3	Sample 2 (posterior midgut)	Day 33
M2Dl33_bc1_M04670_38_000000000-JP235_1_1113_16939_10882_6	2	Sample 2 (posterior midgut)	Day 33
M2Dl33_bc1_M04670_38_000000000-JP235_1_1113_17524_11740_3	2	Sample 2 (posterior midgut)	Day 33
M2Dl33_bc1_M04670_38_000000000-JP235_1_1113_18096_5882_4	6	Sample 2 (posterior midgut)	Day 33
M2Dl33_bc1_M04670_38_000000000-JP235_1_1113_18294_13863_3	1	Sample 2 (posterior midgut)	Day 33
M2Dl33_bc1_M04670_38_000000000-JP235_1_1113_18805_11407_2	8	Sample 2 (posterior midgut)	Day 33
M2Dl33_bc1_M04670_38_000000000-JP235_1_1113_19198_7877_3	3	Sample 2 (posterior midgut)	Day 33
M2Dl33_bc1_M04670_38_000000000-JP235_1_1113_20862_9848_3	3	Sample 2 (posterior midgut)	Day 33
M2Dl33_bc1_M04670_38_000000000-JP235_1_1113_21046_17470_2	3	Sample 2 (posterior midgut)	Day 33
M2Dl33_bc1_M04670_38_000000000-JP235_1_1113_22107_8481_4	3	Sample 2 (posterior midgut)	Day 33
M2Dl33_bc1_M04670_38_000000000-JP235_1_1113_22526_7159_3	6	Sample 2 (posterior midgut)	Day 33
M2Dl33_bc1_M04670_38_000000000-JP235_1_1113_23265_10868_2	6	Sample 2 (posterior midgut)	Day 33
M2Dl33_bc1_M04670_38_000000000-JP235_1_1113_23777_21093_2	3	Sample 2 (posterior midgut)	Day 33
M2Dl33_bc1_M04670_38_000000000-JP235_1_1113_23999_6534_2	2	Sample 2 (posterior midgut)	Day 33
M2Dl33_bc1_M04670_38_000000000-JP235_1_1113_2405_10591_3	5	Sample 2 (posterior midgut)	Day 33
M2Dl33_bc1_M04670_38_000000000-JP235_1_1113_24419_17644_3	13	Sample 2 (posterior midgut)	Day 33
M2Dl33_bc1_M04670_38_000000000-JP235_1_1113_27173_18466_3	2	Sample 2 (posterior midgut)	Day 33
M2Dl33_bc1_M04670_38_000000000-JP235_1_1113_28937_10693_4	6	Sample 2 (posterior midgut)	Day 33
M2Dl33_bc1_M04670_38_000000000-JP235_1_1113_6154_13332_2	2	Sample 2 (posterior midgut)	Day 33
M2Dl33_bc1_M04670_38_000000000-JP235_1_1113_7564_15992_2	8	Sample 2 (posterior midgut)	Day 33
M2Dl33_bc1_M04670_38_000000000-JP235_1_1113_7689_12849_2	1	Sample 2 (posterior midgut)	Day 33
M2Dl33_bc1_M04670_38_000000000-JP235_1_1113_7779_2684_4	4	Sample 2 (posterior midgut)	Day 33
M2Dl33_bc1_M04670_38_000000000-JP235_1_1113_7937_5879_3	3	Sample 2 (posterior midgut)	Day 33
M2Dl33_bc1_M04670_38_000000000-JP235_1_1113_8026_14417_2	2	Sample 2 (posterior midgut)	Day 33
M2Dl33_bc1_M04670_38_000000000-JP235_1_1113_8859_13530_2	2	Sample 2 (posterior midgut)	Day 33
M2Dl33_bc1_M04670_38_000000000-JP235_1_1113_9516_10739_3	2	Sample 2 (posterior midgut)	Day 33
M2Dl33_bc1_M04670_38_000000000-JP235_1_1113_9677_20804_2	2	Sample 2 (posterior midgut)	Day 33
M2Dl33_bc1_M04670_38_000000000-JP235_1_1114_10316_9015_2	3	Sample 2 (posterior midgut)	Day 33
M2Dl33_bc1_M04670_38_000000000-JP235_1_1114_10613_2933_2	4	Sample 2 (posterior midgut)	Day 33
M2Dl33_bc1_M04670_38_000000000-JP235_1_1114_11861_20392_2	3	Sample 2 (posterior midgut)	Day 33
M2Dl33_bc1_M04670_38_000000000-JP235_1_1114_12152_12386_2	1	Sample 2 (posterior midgut)	Day 33
M2Dl33_bc1_M04670_38_000000000-JP235_1_1114_14138_9822_3	2	Sample 2 (posterior midgut)	Day 33
M2Dl33_bc1_M04670_38_000000000-JP235_1_1114_14144_6631_3	2	Sample 2 (posterior midgut)	Day 33
M2Dl33_bc1_M04670_38_000000000-JP235_1_1114_14764_21361_2	9	Sample 2 (posterior midgut)	Day 33
M2Dl33_bc1_M04670_38_000000000-JP235_1_1114_16666_18289_3	2	Sample 2 (posterior midgut)	Day 33
M2Dl33_bc1_M04670_38_000000000-JP235_1_1114_17245_20517_4	6	Sample 2 (posterior midgut)	Day 33
M2Dl33_bc1_M04670_38_000000000-JP235_1_1114_17685_17850_3	8	Sample 2 (posterior midgut)	Day 33
M2Dl33_bc1_M04670_38_000000000-JP235_1_1114_18956_20452_2	3	Sample 2 (posterior midgut)	Day 33
M2Dl33_bc1_M04670_38_000000000-JP235_1_1114_19237_11221_2	5	Sample 2 (posterior midgut)	Day 33
M2Dl33_bc1_M04670_38_000000000-JP235_1_1114_19587_20833_2	8	Sample 2 (posterior midgut)	Day 33
M2Dl33_bc1_M04670_38_000000000-JP235_1_1114_19778_17220_2	4	Sample 2 (posterior midgut)	Day 33
M2Dl33_bc1_M04670_38_000000000-JP235_1_1114_20901_20023_3	3	Sample 2 (posterior midgut)	Day 33
M2Dl33_bc1_M04670_38_000000000-JP235_1_1114_23127_3055_2	4	Sample 2 (posterior midgut)	Day 33
M2Dl33_bc1_M04670_38_000000000-JP235_1_1114_24571_9446_2	2	Sample 2 (posterior midgut)	Day 33
M2Dl33_bc1_M04670_38_000000000-JP235_1_1114_29361_13488_2	3	Sample 2 (posterior midgut)	Day 33
M2Dl33_bc1_M04670_38_000000000-JP235_1_1114_6190_6908_2	6	Sample 2 (posterior midgut)	Day 33
M2Dl33_bc1_M04670_38_000000000-JP235_1_1114_6317_11461_3	10	Sample 2 (posterior midgut)	Day 33
M2Dl33_bc1_M04670_38_000000000-JP235_1_1114_6487_16594_4	2	Sample 2 (posterior midgut)	Day 33
M2Dl33_bc1_M04670_38_000000000-JP235_1_1114_7393_22241_2	3	Sample 2 (posterior midgut)	Day 33
M2Dl33_bc1_M04670_38_000000000-JP235_1_1114_7467_11266_2	3	Sample 2 (posterior midgut)	Day 33
M2Dl33_bc1_M04670_38_000000000-JP235_1_1114_7926_5632_2	1	Sample 2 (posterior midgut)	Day 33
M2Dl33_bc1_M04670_38_000000000-JP235_1_1114_9750_15161_2	2	Sample 2 (posterior midgut)	Day 33
M2Dl33_bc1_M04670_38_000000000-JP235_1_1115_10198_7594_3	9	Sample 2 (posterior midgut)	Day 33
M2Dl33_bc1_M04670_38_000000000-JP235_1_1115_10881_13148_2	8	Sample 2 (posterior midgut)	Day 33
M2Dl33_bc1_M04670_38_000000000-JP235_1_1115_11060_18157_3	1	Sample 2 (posterior midgut)	Day 33
M2Dl33_bc1_M04670_38_000000000-JP235_1_1115_11518_15519_4	1	Sample 2 (posterior midgut)	Day 33
M2Dl33_bc1_M04670_38_000000000-JP235_1_1115_11966_20071_2	1	Sample 2 (posterior midgut)	Day 33
M2Dl33_bc1_M04670_38_000000000-JP235_1_1115_13208_16489_3	3	Sample 2 (posterior midgut)	Day 33
M2Dl33_bc1_M04670_38_000000000-JP235_1_1115_13299_8427_2	3	Sample 2 (posterior midgut)	Day 33
M2Dl33_bc1_M04670_38_000000000-JP235_1_1115_13337_6708_3	2	Sample 2 (posterior midgut)	Day 33
M2Dl33_bc1_M04670_38_000000000-JP235_1_1115_13770_15033_2	10	Sample 2 (posterior midgut)	Day 33
M2Dl33_bc1_M04670_38_000000000-JP235_1_1115_14162_3454_2	5	Sample 2 (posterior midgut)	Day 33
M2Dl33_bc1_M04670_38_000000000-JP235_1_1115_14225_8466_4	3	Sample 2 (posterior midgut)	Day 33
M2Dl33_bc1_M04670_38_000000000-JP235_1_1115_14526_9019_2	15	Sample 2 (posterior midgut)	Day 33
M2Dl33_bc1_M04670_38_000000000-JP235_1_1115_15537_19343_2	8	Sample 2 (posterior midgut)	Day 33
M2Dl33_bc1_M04670_38_000000000-JP235_1_1115_15993_11970_2	10	Sample 2 (posterior midgut)	Day 33
M2Dl33_bc1_M04670_38_000000000-JP235_1_1115_16450_8491_3	2	Sample 2 (posterior midgut)	Day 33
M2Dl33_bc1_M04670_38_000000000-JP235_1_1115_17133_11904_2	4	Sample 2 (posterior midgut)	Day 33
M2Dl33_bc1_M04670_38_000000000-JP235_1_1115_17473_14565_3	2	Sample 2 (posterior midgut)	Day 33
M2Dl33_bc1_M04670_38_000000000-JP235_1_1115_18436_19179_3	5	Sample 2 (posterior midgut)	Day 33
M2Dl33_bc1_M04670_38_000000000-JP235_1_1115_18816_9515_2	2	Sample 2 (posterior midgut)	Day 33
M2Dl33_bc1_M04670_38_000000000-JP235_1_1115_19703_21062_2	5	Sample 2 (posterior midgut)	Day 33
M2Dl33_bc1_M04670_38_000000000-JP235_1_1115_20182_9044_3	1	Sample 2 (posterior midgut)	Day 33
M2Dl33_bc1_M04670_38_000000000-JP235_1_1115_20370_4773_3	4	Sample 2 (posterior midgut)	Day 33
M2Dl33_bc1_M04670_38_000000000-JP235_1_1115_20878_7307_2	8	Sample 2 (posterior midgut)	Day 33
M2Dl33_bc1_M04670_38_000000000-JP235_1_1115_21139_10402_3	4	Sample 2 (posterior midgut)	Day 33
M2Dl33_bc1_M04670_38_000000000-JP235_1_1115_21178_7170_2	4	Sample 2 (posterior midgut)	Day 33
M2Dl33_bc1_M04670_38_000000000-JP235_1_1115_21638_9519_2	3	Sample 2 (posterior midgut)	Day 33
M2Dl33_bc1_M04670_38_000000000-JP235_1_1115_21885_17732_3	3	Sample 2 (posterior midgut)	Day 33
M2Dl33_bc1_M04670_38_000000000-JP235_1_1115_21900_4047_2	4	Sample 2 (posterior midgut)	Day 33
M2Dl33_bc1_M04670_38_000000000-JP235_1_1115_23492_12052_3	2	Sample 2 (posterior midgut)	Day 33
M2Dl33_bc1_M04670_38_000000000-JP235_1_1115_24675_19175_2	7	Sample 2 (posterior midgut)	Day 33
M2Dl33_bc1_M04670_38_000000000-JP235_1_1115_24722_18767_3	3	Sample 2 (posterior midgut)	Day 33
M2Dl33_bc1_M04670_38_000000000-JP235_1_1115_26453_5612_3	3	Sample 2 (posterior midgut)	Day 33
M2Dl33_bc1_M04670_38_000000000-JP235_1_1115_26950_16956_5	8	Sample 2 (posterior midgut)	Day 33
M2Dl33_bc1_M04670_38_000000000-JP235_1_1115_3646_12998_3	4	Sample 2 (posterior midgut)	Day 33
M2Dl33_bc1_M04670_38_000000000-JP235_1_1115_4444_17958_4	7	Sample 2 (posterior midgut)	Day 33
M2Dl33_bc1_M04670_38_000000000-JP235_1_1115_7554_5343_2	7	Sample 2 (posterior midgut)	Day 33
M2Dl33_bc1_M04670_38_000000000-JP235_1_1115_8155_11828_3	1	Sample 2 (posterior midgut)	Day 33
M2Dl33_bc1_M04670_38_000000000-JP235_1_1115_9442_14801_3	2	Sample 2 (posterior midgut)	Day 33
M2Dl33_bc1_M04670_38_000000000-JP235_1_1115_9960_11911_2	5	Sample 2 (posterior midgut)	Day 33
M2Dl33_bc1_M04670_38_000000000-JP235_1_1116_10758_14362_3	2	Sample 2 (posterior midgut)	Day 33
M2Dl33_bc1_M04670_38_000000000-JP235_1_1116_12460_11598_3	9	Sample 2 (posterior midgut)	Day 33
M2Dl33_bc1_M04670_38_000000000-JP235_1_1116_12724_12061_2	2	Sample 2 (posterior midgut)	Day 33
M2Dl33_bc1_M04670_38_000000000-JP235_1_1116_12999_16014_3	2	Sample 2 (posterior midgut)	Day 33
M2Dl33_bc1_M04670_38_000000000-JP235_1_1116_14573_13820_2	2	Sample 2 (posterior midgut)	Day 33
M2Dl33_bc1_M04670_38_000000000-JP235_1_1116_15127_10879_2	3	Sample 2 (posterior midgut)	Day 33
M2Dl33_bc1_M04670_38_000000000-JP235_1_1116_15683_6484_2	1	Sample 2 (posterior midgut)	Day 33
M2Dl33_bc1_M04670_38_000000000-JP235_1_1116_16449_20148_2	1	Sample 2 (posterior midgut)	Day 33
M2Dl33_bc1_M04670_38_000000000-JP235_1_1116_16588_6350_5	2	Sample 2 (posterior midgut)	Day 33
M2Dl33_bc1_M04670_38_000000000-JP235_1_1116_18120_12163_3	1	Sample 2 (posterior midgut)	Day 33
M2Dl33_bc1_M04670_38_000000000-JP235_1_1116_18189_3295_3	3	Sample 2 (posterior midgut)	Day 33
M2Dl33_bc1_M04670_38_000000000-JP235_1_1116_18414_4874_2	4	Sample 2 (posterior midgut)	Day 33
M2Dl33_bc1_M04670_38_000000000-JP235_1_1116_18435_13634_2	4	Sample 2 (posterior midgut)	Day 33
M2Dl33_bc1_M04670_38_000000000-JP235_1_1116_19400_14067_2	6	Sample 2 (posterior midgut)	Day 33
M2Dl33_bc1_M04670_38_000000000-JP235_1_1116_19632_8424_5	3	Sample 2 (posterior midgut)	Day 33
M2Dl33_bc1_M04670_38_000000000-JP235_1_1116_19797_14454_3	1	Sample 2 (posterior midgut)	Day 33
M2Dl33_bc1_M04670_38_000000000-JP235_1_1116_20415_20413_2	3	Sample 2 (posterior midgut)	Day 33
M2Dl33_bc1_M04670_38_000000000-JP235_1_1116_21292_14569_2	9	Sample 2 (posterior midgut)	Day 33
M2Dl33_bc1_M04670_38_000000000-JP235_1_1116_21417_20778_2	6	Sample 2 (posterior midgut)	Day 33
M2Dl33_bc1_M04670_38_000000000-JP235_1_1116_23526_11188_2	3	Sample 2 (posterior midgut)	Day 33
M2Dl33_bc1_M04670_38_000000000-JP235_1_1116_25917_17323_2	2	Sample 2 (posterior midgut)	Day 33
M2Dl33_bc1_M04670_38_000000000-JP235_1_1116_26154_8357_3	4	Sample 2 (posterior midgut)	Day 33
M2Dl33_bc1_M04670_38_000000000-JP235_1_1116_26566_11025_2	1	Sample 2 (posterior midgut)	Day 33
M2Dl33_bc1_M04670_38_000000000-JP235_1_1116_6186_9542_2	3	Sample 2 (posterior midgut)	Day 33
M2Dl33_bc1_M04670_38_000000000-JP235_1_1116_6290_22888_2	6	Sample 2 (posterior midgut)	Day 33
M2Dl33_bc1_M04670_38_000000000-JP235_1_1116_6320_8767_2	4	Sample 2 (posterior midgut)	Day 33
M2Dl33_bc1_M04670_38_000000000-JP235_1_1116_6577_4955_2	1	Sample 2 (posterior midgut)	Day 33
M2Dl33_bc1_M04670_38_000000000-JP235_1_1117_10450_12794_2	7	Sample 2 (posterior midgut)	Day 33
M2Dl33_bc1_M04670_38_000000000-JP235_1_1117_13245_5559_2	7	Sample 2 (posterior midgut)	Day 33
M2Dl33_bc1_M04670_38_000000000-JP235_1_1117_13654_17945_2	8	Sample 2 (posterior midgut)	Day 33
M2Dl33_bc1_M04670_38_000000000-JP235_1_1117_13985_19005_2	3	Sample 2 (posterior midgut)	Day 33
M2Dl33_bc1_M04670_38_000000000-JP235_1_1117_14500_3290_3	4	Sample 2 (posterior midgut)	Day 33
M2Dl33_bc1_M04670_38_000000000-JP235_1_1117_15427_22117_3	2	Sample 2 (posterior midgut)	Day 33
M2Dl33_bc1_M04670_38_000000000-JP235_1_1117_16839_5104_3	3	Sample 2 (posterior midgut)	Day 33
M2Dl33_bc1_M04670_38_000000000-JP235_1_1117_17976_22407_3	7	Sample 2 (posterior midgut)	Day 33
M2Dl33_bc1_M04670_38_000000000-JP235_1_1117_20218_20819_2	2	Sample 2 (posterior midgut)	Day 33
M2Dl33_bc1_M04670_38_000000000-JP235_1_1117_21643_14728_2	3	Sample 2 (posterior midgut)	Day 33
M2Dl33_bc1_M04670_38_000000000-JP235_1_1117_21830_15943_3	3	Sample 2 (posterior midgut)	Day 33
M2Dl33_bc1_M04670_38_000000000-JP235_1_1117_22125_17271_3	3	Sample 2 (posterior midgut)	Day 33
M2Dl33_bc1_M04670_38_000000000-JP235_1_1117_22326_14061_2	2	Sample 2 (posterior midgut)	Day 33
M2Dl33_bc1_M04670_38_000000000-JP235_1_1117_23019_9374_3	4	Sample 2 (posterior midgut)	Day 33
M2Dl33_bc1_M04670_38_000000000-JP235_1_1117_23456_22679_2	4	Sample 2 (posterior midgut)	Day 33
M2Dl33_bc1_M04670_38_000000000-JP235_1_1117_24048_19913_2	2	Sample 2 (posterior midgut)	Day 33
M2Dl33_bc1_M04670_38_000000000-JP235_1_1117_26251_17395_2	3	Sample 2 (posterior midgut)	Day 33
M2Dl33_bc1_M04670_38_000000000-JP235_1_1117_7380_6832_3	4	Sample 2 (posterior midgut)	Day 33
M2Dl33_bc1_M04670_38_000000000-JP235_1_1117_8931_20319_4	1	Sample 2 (posterior midgut)	Day 33
M2Dl33_bc1_M04670_38_000000000-JP235_1_1117_9169_10187_2	3	Sample 2 (posterior midgut)	Day 33
M2Dl33_bc1_M04670_38_000000000-JP235_1_1117_9217_10519_4	4	Sample 2 (posterior midgut)	Day 33
M2Dl33_bc1_M04670_38_000000000-JP235_1_1117_9879_9357_2	1	Sample 2 (posterior midgut)	Day 33
M2Dl33_bc1_M04670_38_000000000-JP235_1_1118_10378_15378_2	8	Sample 2 (posterior midgut)	Day 33
M2Dl33_bc1_M04670_38_000000000-JP235_1_1118_10587_19469_2	2	Sample 2 (posterior midgut)	Day 33
M2Dl33_bc1_M04670_38_000000000-JP235_1_1118_13711_7345_2	3	Sample 2 (posterior midgut)	Day 33
M2Dl33_bc1_M04670_38_000000000-JP235_1_1118_14078_15227_2	3	Sample 2 (posterior midgut)	Day 33
M2Dl33_bc1_M04670_38_000000000-JP235_1_1118_14144_8556_2	3	Sample 2 (posterior midgut)	Day 33
M2Dl33_bc1_M04670_38_000000000-JP235_1_1118_14435_16451_2	2	Sample 2 (posterior midgut)	Day 33
M2Dl33_bc1_M04670_38_000000000-JP235_1_1118_16762_8309_2	7	Sample 2 (posterior midgut)	Day 33
M2Dl33_bc1_M04670_38_000000000-JP235_1_1118_16836_12798_2	2	Sample 2 (posterior midgut)	Day 33
M2Dl33_bc1_M04670_38_000000000-JP235_1_1118_17308_5381_3	2	Sample 2 (posterior midgut)	Day 33
M2Dl33_bc1_M04670_38_000000000-JP235_1_1118_17880_5323_2	3	Sample 2 (posterior midgut)	Day 33
M2Dl33_bc1_M04670_38_000000000-JP235_1_1118_18136_11843_2	3	Sample 2 (posterior midgut)	Day 33
M2Dl33_bc1_M04670_38_000000000-JP235_1_1118_18309_5969_3	1	Sample 2 (posterior midgut)	Day 33
M2Dl33_bc1_M04670_38_000000000-JP235_1_1118_18699_20883_2	3	Sample 2 (posterior midgut)	Day 33
M2Dl33_bc1_M04670_38_000000000-JP235_1_1118_18928_16854_3	5	Sample 2 (posterior midgut)	Day 33
M2Dl33_bc1_M04670_38_000000000-JP235_1_1118_19061_14650_3	8	Sample 2 (posterior midgut)	Day 33
M2Dl33_bc1_M04670_38_000000000-JP235_1_1118_19971_6025_3	1	Sample 2 (posterior midgut)	Day 33
M2Dl33_bc1_M04670_38_000000000-JP235_1_1118_20944_4634_2	3	Sample 2 (posterior midgut)	Day 33
M2Dl33_bc1_M04670_38_000000000-JP235_1_1118_21161_8378_3	2	Sample 2 (posterior midgut)	Day 33
M2Dl33_bc1_M04670_38_000000000-JP235_1_1118_22440_18865_3	3	Sample 2 (posterior midgut)	Day 33
M2Dl33_bc1_M04670_38_000000000-JP235_1_1118_23787_5223_3	4	Sample 2 (posterior midgut)	Day 33
M2Dl33_bc1_M04670_38_000000000-JP235_1_1118_2698_9133_2	7	Sample 2 (posterior midgut)	Day 33
M2Dl33_bc1_M04670_38_000000000-JP235_1_1118_28293_16343_3	12	Sample 2 (posterior midgut)	Day 33
M2Dl33_bc1_M04670_38_000000000-JP235_1_1118_3599_13504_2	9	Sample 2 (posterior midgut)	Day 33
M2Dl33_bc1_M04670_38_000000000-JP235_1_1118_6837_18061_4	4	Sample 2 (posterior midgut)	Day 33
M2Dl33_bc1_M04670_38_000000000-JP235_1_1118_8338_20362_2	5	Sample 2 (posterior midgut)	Day 33
M2Dl33_bc1_M04670_38_000000000-JP235_1_1118_8419_22055_2	4	Sample 2 (posterior midgut)	Day 33
M2Dl33_bc1_M04670_38_000000000-JP235_1_1118_8544_18093_2	1	Sample 2 (posterior midgut)	Day 33
M2Dl33_bc1_M04670_38_000000000-JP235_1_1118_8625_17346_3	3	Sample 2 (posterior midgut)	Day 33
M2Dl33_bc1_M04670_38_000000000-JP235_1_1118_8795_16774_2	5	Sample 2 (posterior midgut)	Day 33
M2Dl33_bc1_M04670_38_000000000-JP235_1_1118_9591_12073_2	3	Sample 2 (posterior midgut)	Day 33
M2Dl33_bc1_M04670_38_000000000-JP235_1_1118_9962_15226_3	4	Sample 2 (posterior midgut)	Day 33
M2Dl33_bc1_M04670_38_000000000-JP235_1_1119_10019_11823_2	2	Sample 2 (posterior midgut)	Day 33
M2Dl33_bc1_M04670_38_000000000-JP235_1_1119_10680_21072_3	4	Sample 2 (posterior midgut)	Day 33
M2Dl33_bc1_M04670_38_000000000-JP235_1_1119_10955_20065_2	9	Sample 2 (posterior midgut)	Day 33
M2Dl33_bc1_M04670_38_000000000-JP235_1_1119_11330_15853_3	7	Sample 2 (posterior midgut)	Day 33
M2Dl33_bc1_M04670_38_000000000-JP235_1_1119_11648_16063_3	5	Sample 2 (posterior midgut)	Day 33
M2Dl33_bc1_M04670_38_000000000-JP235_1_1119_11991_3721_5	2	Sample 2 (posterior midgut)	Day 33
M2Dl33_bc1_M04670_38_000000000-JP235_1_1119_13044_3497_2	3	Sample 2 (posterior midgut)	Day 33
M2Dl33_bc1_M04670_38_000000000-JP235_1_1119_13112_21764_3	4	Sample 2 (posterior midgut)	Day 33
M2Dl33_bc1_M04670_38_000000000-JP235_1_1119_13828_18736_3	2	Sample 2 (posterior midgut)	Day 33
M2Dl33_bc1_M04670_38_000000000-JP235_1_1119_13880_22861_3	3	Sample 2 (posterior midgut)	Day 33
M2Dl33_bc1_M04670_38_000000000-JP235_1_1119_15038_22235_3	4	Sample 2 (posterior midgut)	Day 33
M2Dl33_bc1_M04670_38_000000000-JP235_1_1119_15869_19308_2	3	Sample 2 (posterior midgut)	Day 33
M2Dl33_bc1_M04670_38_000000000-JP235_1_1119_16183_5385_2	3	Sample 2 (posterior midgut)	Day 33
M2Dl33_bc1_M04670_38_000000000-JP235_1_1119_17100_5055_2	1	Sample 2 (posterior midgut)	Day 33
M2Dl33_bc1_M04670_38_000000000-JP235_1_1119_17435_4902_3	6	Sample 2 (posterior midgut)	Day 33
M2Dl33_bc1_M04670_38_000000000-JP235_1_1119_18069_7141_4	4	Sample 2 (posterior midgut)	Day 33
M2Dl33_bc1_M04670_38_000000000-JP235_1_1119_18900_21948_3	3	Sample 2 (posterior midgut)	Day 33
M2Dl33_bc1_M04670_38_000000000-JP235_1_1119_19193_11665_3	3	Sample 2 (posterior midgut)	Day 33
M2Dl33_bc1_M04670_38_000000000-JP235_1_1119_19805_11886_2	8	Sample 2 (posterior midgut)	Day 33
M2Dl33_bc1_M04670_38_000000000-JP235_1_1119_20355_18075_5	1	Sample 2 (posterior midgut)	Day 33
M2Dl33_bc1_M04670_38_000000000-JP235_1_1119_21967_13569_2	4	Sample 2 (posterior midgut)	Day 33
M2Dl33_bc1_M04670_38_000000000-JP235_1_1119_22304_7903_2	11	Sample 2 (posterior midgut)	Day 33
M2Dl33_bc1_M04670_38_000000000-JP235_1_1119_22803_17940_2	2	Sample 2 (posterior midgut)	Day 33
M2Dl33_bc1_M04670_38_000000000-JP235_1_1119_23523_18709_3	3	Sample 2 (posterior midgut)	Day 33
M2Dl33_bc1_M04670_38_000000000-JP235_1_1119_23868_17119_2	2	Sample 2 (posterior midgut)	Day 33
M2Dl33_bc1_M04670_38_000000000-JP235_1_1119_24374_3189_2	6	Sample 2 (posterior midgut)	Day 33
M2Dl33_bc1_M04670_38_000000000-JP235_1_1119_25032_20272_2	2	Sample 2 (posterior midgut)	Day 33
M2Dl33_bc1_M04670_38_000000000-JP235_1_1119_25953_17790_2	4	Sample 2 (posterior midgut)	Day 33
M2Dl33_bc1_M04670_38_000000000-JP235_1_1119_26473_7877_2	4	Sample 2 (posterior midgut)	Day 33
M2Dl33_bc1_M04670_38_000000000-JP235_1_1119_27357_16644_2	3	Sample 2 (posterior midgut)	Day 33
M2Dl33_bc1_M04670_38_000000000-JP235_1_1119_27444_20011_3	2	Sample 2 (posterior midgut)	Day 33
M2Dl33_bc1_M04670_38_000000000-JP235_1_1119_4354_14307_3	8	Sample 2 (posterior midgut)	Day 33
M2Dl33_bc1_M04670_38_000000000-JP235_1_1119_4753_18166_4	2	Sample 2 (posterior midgut)	Day 33
M2Dl33_bc1_M04670_38_000000000-JP235_1_1119_8229_13230_3	2	Sample 2 (posterior midgut)	Day 33
M2Dl33_bc1_M04670_38_000000000-JP235_1_1119_9418_14578_3	4	Sample 2 (posterior midgut)	Day 33
M2Dl33_bc1_M04670_38_000000000-JP235_1_1119_9442_16317_2	5	Sample 2 (posterior midgut)	Day 33
M2Dl33_bc1_M04670_38_000000000-JP235_1_2101_10757_7749_2	6	Sample 2 (posterior midgut)	Day 33
M2Dl33_bc1_M04670_38_000000000-JP235_1_2101_12629_5441_2	4	Sample 2 (posterior midgut)	Day 33
M2Dl33_bc1_M04670_38_000000000-JP235_1_2101_13165_4006_3	2	Sample 2 (posterior midgut)	Day 33
M2Dl33_bc1_M04670_38_000000000-JP235_1_2101_14291_3587_2	1	Sample 2 (posterior midgut)	Day 33
M2Dl33_bc1_M04670_38_000000000-JP235_1_2101_16376_9423_2	3	Sample 2 (posterior midgut)	Day 33
M2Dl33_bc1_M04670_38_000000000-JP235_1_2101_20447_9792_3	6	Sample 2 (posterior midgut)	Day 33
M2Dl33_bc1_M04670_38_000000000-JP235_1_2101_22200_6896_3	5	Sample 2 (posterior midgut)	Day 33
M2Dl33_bc1_M04670_38_000000000-JP235_1_2101_23599_20274_2	2	Sample 2 (posterior midgut)	Day 33
M2Dl33_bc1_M04670_38_000000000-JP235_1_2101_24884_17378_7	1	Sample 2 (posterior midgut)	Day 33
M2Dl33_bc1_M04670_38_000000000-JP235_1_2101_27961_13987_2	1	Sample 2 (posterior midgut)	Day 33
M2Dl33_bc1_M04670_38_000000000-JP235_1_2101_28778_16268_2	12	Sample 2 (posterior midgut)	Day 33
M2Dl33_bc1_M04670_38_000000000-JP235_1_2101_6447_15031_2	7	Sample 2 (posterior midgut)	Day 33
M2Dl33_bc1_M04670_38_000000000-JP235_1_2101_7389_10257_4	5	Sample 2 (posterior midgut)	Day 33
M2Dl33_bc1_M04670_38_000000000-JP235_1_2102_10577_17244_2	2	Sample 2 (posterior midgut)	Day 33
M2Dl33_bc1_M04670_38_000000000-JP235_1_2102_12320_21441_3	7	Sample 2 (posterior midgut)	Day 33
M2Dl33_bc1_M04670_38_000000000-JP235_1_2102_12356_12756_3	3	Sample 2 (posterior midgut)	Day 33
M2Dl33_bc1_M04670_38_000000000-JP235_1_2102_14833_15928_3	2	Sample 2 (posterior midgut)	Day 33
M2Dl33_bc1_M04670_38_000000000-JP235_1_2102_15347_8681_3	1	Sample 2 (posterior midgut)	Day 33
M2Dl33_bc1_M04670_38_000000000-JP235_1_2102_16195_6539_2	4	Sample 2 (posterior midgut)	Day 33
M2Dl33_bc1_M04670_38_000000000-JP235_1_2102_16775_2661_2	6	Sample 2 (posterior midgut)	Day 33
M2Dl33_bc1_M04670_38_000000000-JP235_1_2102_16785_16055_3	5	Sample 2 (posterior midgut)	Day 33
M2Dl33_bc1_M04670_38_000000000-JP235_1_2102_17534_5354_3	3	Sample 2 (posterior midgut)	Day 33
M2Dl33_bc1_M04670_38_000000000-JP235_1_2102_17765_18376_5	5	Sample 2 (posterior midgut)	Day 33
M2Dl33_bc1_M04670_38_000000000-JP235_1_2102_18774_8379_2	2	Sample 2 (posterior midgut)	Day 33
M2Dl33_bc1_M04670_38_000000000-JP235_1_2102_20612_3060_3	5	Sample 2 (posterior midgut)	Day 33
M2Dl33_bc1_M04670_38_000000000-JP235_1_2102_21696_13858_2	1	Sample 2 (posterior midgut)	Day 33
M2Dl33_bc1_M04670_38_000000000-JP235_1_2102_22057_20200_2	4	Sample 2 (posterior midgut)	Day 33
M2Dl33_bc1_M04670_38_000000000-JP235_1_2102_23890_19802_2	3	Sample 2 (posterior midgut)	Day 33
M2Dl33_bc1_M04670_38_000000000-JP235_1_2102_23978_5312_2	2	Sample 2 (posterior midgut)	Day 33
M2Dl33_bc1_M04670_38_000000000-JP235_1_2102_24953_14814_3	5	Sample 2 (posterior midgut)	Day 33
M2Dl33_bc1_M04670_38_000000000-JP235_1_2102_5440_20817_3	3	Sample 2 (posterior midgut)	Day 33
M2Dl33_bc1_M04670_38_000000000-JP235_1_2102_7439_19977_3	1	Sample 2 (posterior midgut)	Day 33
M2Dl33_bc1_M04670_38_000000000-JP235_1_2102_7554_13257_2	6	Sample 2 (posterior midgut)	Day 33
M2Dl33_bc1_M04670_38_000000000-JP235_1_2102_8524_13207_3	4	Sample 2 (posterior midgut)	Day 33
M2Dl33_bc1_M04670_38_000000000-JP235_1_2103_13168_4667_2	6	Sample 2 (posterior midgut)	Day 33
M2Dl33_bc1_M04670_38_000000000-JP235_1_2103_13618_14287_3	1	Sample 2 (posterior midgut)	Day 33
M2Dl33_bc1_M04670_38_000000000-JP235_1_2103_14028_12990_3	8	Sample 2 (posterior midgut)	Day 33
M2Dl33_bc1_M04670_38_000000000-JP235_1_2103_14435_2971_3	3	Sample 2 (posterior midgut)	Day 33
M2Dl33_bc1_M04670_38_000000000-JP235_1_2103_16741_18950_3	4	Sample 2 (posterior midgut)	Day 33
M2Dl33_bc1_M04670_38_000000000-JP235_1_2103_18612_6379_2	3	Sample 2 (posterior midgut)	Day 33
M2Dl33_bc1_M04670_38_000000000-JP235_1_2103_21906_15640_2	3	Sample 2 (posterior midgut)	Day 33
M2Dl33_bc1_M04670_38_000000000-JP235_1_2103_23129_7785_3	7	Sample 2 (posterior midgut)	Day 33
M2Dl33_bc1_M04670_38_000000000-JP235_1_2103_23509_10781_2	3	Sample 2 (posterior midgut)	Day 33
M2Dl33_bc1_M04670_38_000000000-JP235_1_2103_23953_7768_3	2	Sample 2 (posterior midgut)	Day 33
M2Dl33_bc1_M04670_38_000000000-JP235_1_2103_24220_4045_2	8	Sample 2 (posterior midgut)	Day 33
M2Dl33_bc1_M04670_38_000000000-JP235_1_2103_24457_16200_2	3	Sample 2 (posterior midgut)	Day 33
M2Dl33_bc1_M04670_38_000000000-JP235_1_2103_24933_11287_2	5	Sample 2 (posterior midgut)	Day 33
M2Dl33_bc1_M04670_38_000000000-JP235_1_2103_25928_9163_2	7	Sample 2 (posterior midgut)	Day 33
M2Dl33_bc1_M04670_38_000000000-JP235_1_2103_5358_13820_3	2	Sample 2 (posterior midgut)	Day 33
M2Dl33_bc1_M04670_38_000000000-JP235_1_2103_6717_17781_2	9	Sample 2 (posterior midgut)	Day 33
M2Dl33_bc1_M04670_38_000000000-JP235_1_2103_8869_15908_2	3	Sample 2 (posterior midgut)	Day 33
M2Dl33_bc1_M04670_38_000000000-JP235_1_2104_10408_6920_3	1	Sample 2 (posterior midgut)	Day 33
M2Dl33_bc1_M04670_38_000000000-JP235_1_2104_11308_11385_2	6	Sample 2 (posterior midgut)	Day 33
M2Dl33_bc1_M04670_38_000000000-JP235_1_2104_11880_9946_4	2	Sample 2 (posterior midgut)	Day 33
M2Dl33_bc1_M04670_38_000000000-JP235_1_2104_12946_10547_2	4	Sample 2 (posterior midgut)	Day 33
M2Dl33_bc1_M04670_38_000000000-JP235_1_2104_13799_21224_3	13	Sample 2 (posterior midgut)	Day 33
M2Dl33_bc1_M04670_38_000000000-JP235_1_2104_14985_5061_3	2	Sample 2 (posterior midgut)	Day 33
M2Dl33_bc1_M04670_38_000000000-JP235_1_2104_18387_7507_3	4	Sample 2 (posterior midgut)	Day 33
M2Dl33_bc1_M04670_38_000000000-JP235_1_2104_22876_19662_3	3	Sample 2 (posterior midgut)	Day 33
M2Dl33_bc1_M04670_38_000000000-JP235_1_2104_24137_8406_3	6	Sample 2 (posterior midgut)	Day 33
M2Dl33_bc1_M04670_38_000000000-JP235_1_2104_26999_13189_2	4	Sample 2 (posterior midgut)	Day 33
M2Dl33_bc1_M04670_38_000000000-JP235_1_2104_27031_11050_2	11	Sample 2 (posterior midgut)	Day 33
M2Dl33_bc1_M04670_38_000000000-JP235_1_2104_28219_9561_3	1	Sample 2 (posterior midgut)	Day 33
M2Dl33_bc1_M04670_38_000000000-JP235_1_2104_7135_22054_2	5	Sample 2 (posterior midgut)	Day 33
M2Dl33_bc1_M04670_38_000000000-JP235_1_2104_8783_17253_2	5	Sample 2 (posterior midgut)	Day 33
M2Dl33_bc1_M04670_38_000000000-JP235_1_2105_10844_18016_3	5	Sample 2 (posterior midgut)	Day 33
M2Dl33_bc1_M04670_38_000000000-JP235_1_2105_11552_14169_3	6	Sample 2 (posterior midgut)	Day 33
M2Dl33_bc1_M04670_38_000000000-JP235_1_2105_12369_13159_3	9	Sample 2 (posterior midgut)	Day 33
M2Dl33_bc1_M04670_38_000000000-JP235_1_2105_12940_10904_2	9	Sample 2 (posterior midgut)	Day 33
M2Dl33_bc1_M04670_38_000000000-JP235_1_2105_13346_10837_4	3	Sample 2 (posterior midgut)	Day 33
M2Dl33_bc1_M04670_38_000000000-JP235_1_2105_13759_13859_2	3	Sample 2 (posterior midgut)	Day 33
M2Dl33_bc1_M04670_38_000000000-JP235_1_2105_16416_20863_4	10	Sample 2 (posterior midgut)	Day 33
M2Dl33_bc1_M04670_38_000000000-JP235_1_2105_17425_17595_2	2	Sample 2 (posterior midgut)	Day 33
M2Dl33_bc1_M04670_38_000000000-JP235_1_2105_17425_6150_3	4	Sample 2 (posterior midgut)	Day 33
M2Dl33_bc1_M04670_38_000000000-JP235_1_2105_18765_5837_2	4	Sample 2 (posterior midgut)	Day 33
M2Dl33_bc1_M04670_38_000000000-JP235_1_2105_23413_15776_3	2	Sample 2 (posterior midgut)	Day 33
M2Dl33_bc1_M04670_38_000000000-JP235_1_2106_11374_4065_2	7	Sample 2 (posterior midgut)	Day 33
M2Dl33_bc1_M04670_38_000000000-JP235_1_2106_12498_13782_2	4	Sample 2 (posterior midgut)	Day 33
M2Dl33_bc1_M04670_38_000000000-JP235_1_2106_12985_9364_2	3	Sample 2 (posterior midgut)	Day 33
M2Dl33_bc1_M04670_38_000000000-JP235_1_2106_13430_3599_3	2	Sample 2 (posterior midgut)	Day 33
M2Dl33_bc1_M04670_38_000000000-JP235_1_2106_13474_1914_2	5	Sample 2 (posterior midgut)	Day 33
M2Dl33_bc1_M04670_38_000000000-JP235_1_2106_13489_18943_2	2	Sample 2 (posterior midgut)	Day 33
M2Dl33_bc1_M04670_38_000000000-JP235_1_2106_14408_4910_2	2	Sample 2 (posterior midgut)	Day 33
M2Dl33_bc1_M04670_38_000000000-JP235_1_2106_15174_11526_2	5	Sample 2 (posterior midgut)	Day 33
M2Dl33_bc1_M04670_38_000000000-JP235_1_2106_16192_9094_2	2	Sample 2 (posterior midgut)	Day 33
M2Dl33_bc1_M04670_38_000000000-JP235_1_2106_17436_19907_2	2	Sample 2 (posterior midgut)	Day 33
M2Dl33_bc1_M04670_38_000000000-JP235_1_2106_17678_2769_2	4	Sample 2 (posterior midgut)	Day 33
M2Dl33_bc1_M04670_38_000000000-JP235_1_2106_18424_6542_3	9	Sample 2 (posterior midgut)	Day 33
M2Dl33_bc1_M04670_38_000000000-JP235_1_2106_21406_8959_2	3	Sample 2 (posterior midgut)	Day 33
M2Dl33_bc1_M04670_38_000000000-JP235_1_2106_23075_17532_2	6	Sample 2 (posterior midgut)	Day 33
M2Dl33_bc1_M04670_38_000000000-JP235_1_2106_27105_16621_2	7	Sample 2 (posterior midgut)	Day 33
M2Dl33_bc1_M04670_38_000000000-JP235_1_2106_27558_10154_3	2	Sample 2 (posterior midgut)	Day 33
M2Dl33_bc1_M04670_38_000000000-JP235_1_2106_29409_15503_2	6	Sample 2 (posterior midgut)	Day 33
M2Dl33_bc1_M04670_38_000000000-JP235_1_2106_7355_16750_2	2	Sample 2 (posterior midgut)	Day 33
M2Dl33_bc1_M04670_38_000000000-JP235_1_2106_7693_20207_2	4	Sample 2 (posterior midgut)	Day 33
M2Dl33_bc1_M04670_38_000000000-JP235_1_2106_9630_11778_2	2	Sample 2 (posterior midgut)	Day 33
M2Dl33_bc1_M04670_38_000000000-JP235_1_2107_11813_5389_2	1	Sample 2 (posterior midgut)	Day 33
M2Dl33_bc1_M04670_38_000000000-JP235_1_2107_11878_10656_4	4	Sample 2 (posterior midgut)	Day 33
M2Dl33_bc1_M04670_38_000000000-JP235_1_2107_13995_5340_4	4	Sample 2 (posterior midgut)	Day 33
M2Dl33_bc1_M04670_38_000000000-JP235_1_2107_15146_17029_2	4	Sample 2 (posterior midgut)	Day 33
M2Dl33_bc1_M04670_38_000000000-JP235_1_2107_18016_13958_3	6	Sample 2 (posterior midgut)	Day 33
M2Dl33_bc1_M04670_38_000000000-JP235_1_2107_20519_21873_2	4	Sample 2 (posterior midgut)	Day 33
M2Dl33_bc1_M04670_38_000000000-JP235_1_2107_22174_8106_2	1	Sample 2 (posterior midgut)	Day 33
M2Dl33_bc1_M04670_38_000000000-JP235_1_2107_23174_13049_2	7	Sample 2 (posterior midgut)	Day 33
M2Dl33_bc1_M04670_38_000000000-JP235_1_2107_23468_15813_3	3	Sample 2 (posterior midgut)	Day 33
M2Dl33_bc1_M04670_38_000000000-JP235_1_2107_23531_20546_2	3	Sample 2 (posterior midgut)	Day 33
M2Dl33_bc1_M04670_38_000000000-JP235_1_2107_26679_9757_2	6	Sample 2 (posterior midgut)	Day 33
M2Dl33_bc1_M04670_38_000000000-JP235_1_2107_5779_14599_2	13	Sample 2 (posterior midgut)	Day 33
M2Dl33_bc1_M04670_38_000000000-JP235_1_2107_8959_18366_2	8	Sample 2 (posterior midgut)	Day 33
M2Dl33_bc1_M04670_38_000000000-JP235_1_2108_13265_21834_2	4	Sample 2 (posterior midgut)	Day 33
M2Dl33_bc1_M04670_38_000000000-JP235_1_2108_13980_9976_2	1	Sample 2 (posterior midgut)	Day 33
M2Dl33_bc1_M04670_38_000000000-JP235_1_2108_16864_22499_2	12	Sample 2 (posterior midgut)	Day 33
M2Dl33_bc1_M04670_38_000000000-JP235_1_2108_16906_23002_2	2	Sample 2 (posterior midgut)	Day 33
M2Dl33_bc1_M04670_38_000000000-JP235_1_2108_17685_12677_2	12	Sample 2 (posterior midgut)	Day 33
M2Dl33_bc1_M04670_38_000000000-JP235_1_2108_18551_10945_2	2	Sample 2 (posterior midgut)	Day 33
M2Dl33_bc1_M04670_38_000000000-JP235_1_2108_18718_3509_4	6	Sample 2 (posterior midgut)	Day 33
M2Dl33_bc1_M04670_38_000000000-JP235_1_2108_24640_5668_2	8	Sample 2 (posterior midgut)	Day 33
M2Dl33_bc1_M04670_38_000000000-JP235_1_2108_25020_10005_2	1	Sample 2 (posterior midgut)	Day 33
M2Dl33_bc1_M04670_38_000000000-JP235_1_2108_28300_18257_2	4	Sample 2 (posterior midgut)	Day 33
M2Dl33_bc1_M04670_38_000000000-JP235_1_2108_8121_12654_4	2	Sample 2 (posterior midgut)	Day 33
M2Dl33_bc1_M04670_38_000000000-JP235_1_2109_11037_20839_3	2	Sample 2 (posterior midgut)	Day 33
M2Dl33_bc1_M04670_38_000000000-JP235_1_2109_11613_15323_2	3	Sample 2 (posterior midgut)	Day 33
M2Dl33_bc1_M04670_38_000000000-JP235_1_2109_13999_8699_2	3	Sample 2 (posterior midgut)	Day 33
M2Dl33_bc1_M04670_38_000000000-JP235_1_2109_15107_11722_2	3	Sample 2 (posterior midgut)	Day 33
M2Dl33_bc1_M04670_38_000000000-JP235_1_2109_15120_17032_2	3	Sample 2 (posterior midgut)	Day 33
M2Dl33_bc1_M04670_38_000000000-JP235_1_2109_18011_16432_3	8	Sample 2 (posterior midgut)	Day 33
M2Dl33_bc1_M04670_38_000000000-JP235_1_2109_18022_12718_4	8	Sample 2 (posterior midgut)	Day 33
M2Dl33_bc1_M04670_38_000000000-JP235_1_2109_18057_17462_2	3	Sample 2 (posterior midgut)	Day 33
M2Dl33_bc1_M04670_38_000000000-JP235_1_2109_18080_21193_3	3	Sample 2 (posterior midgut)	Day 33
M2Dl33_bc1_M04670_38_000000000-JP235_1_2109_19051_19941_2	2	Sample 2 (posterior midgut)	Day 33
M2Dl33_bc1_M04670_38_000000000-JP235_1_2109_21126_22616_2	8	Sample 2 (posterior midgut)	Day 33
M2Dl33_bc1_M04670_38_000000000-JP235_1_2109_21885_6823_2	7	Sample 2 (posterior midgut)	Day 33
M2Dl33_bc1_M04670_38_000000000-JP235_1_2109_22739_23354_3	7	Sample 2 (posterior midgut)	Day 33
M2Dl33_bc1_M04670_38_000000000-JP235_1_2109_23030_9296_3	3	Sample 2 (posterior midgut)	Day 33
M2Dl33_bc1_M04670_38_000000000-JP235_1_2109_24030_18800_2	7	Sample 2 (posterior midgut)	Day 33
M2Dl33_bc1_M04670_38_000000000-JP235_1_2109_24368_15974_2	1	Sample 2 (posterior midgut)	Day 33
M2Dl33_bc1_M04670_38_000000000-JP235_1_2109_24762_12713_2	4	Sample 2 (posterior midgut)	Day 33
M2Dl33_bc1_M04670_38_000000000-JP235_1_2109_29273_13818_2	3	Sample 2 (posterior midgut)	Day 33
M2Dl33_bc1_M04670_38_000000000-JP235_1_2109_5862_4699_3	13	Sample 2 (posterior midgut)	Day 33
M2Dl33_bc1_M04670_38_000000000-JP235_1_2109_8138_12984_2	17	Sample 2 (posterior midgut)	Day 33
M2Dl33_bc1_M04670_38_000000000-JP235_1_2109_9959_18768_2	2	Sample 2 (posterior midgut)	Day 33
M2Dl33_bc1_M04670_38_000000000-JP235_1_2110_12145_2484_2	8	Sample 2 (posterior midgut)	Day 33
M2Dl33_bc1_M04670_38_000000000-JP235_1_2110_14569_15985_2	3	Sample 2 (posterior midgut)	Day 33
M2Dl33_bc1_M04670_38_000000000-JP235_1_2110_16942_22577_3	11	Sample 2 (posterior midgut)	Day 33
M2Dl33_bc1_M04670_38_000000000-JP235_1_2110_18123_18100_2	2	Sample 2 (posterior midgut)	Day 33
M2Dl33_bc1_M04670_38_000000000-JP235_1_2110_18318_10042_2	4	Sample 2 (posterior midgut)	Day 33
M2Dl33_bc1_M04670_38_000000000-JP235_1_2110_20688_24499_5	1	Sample 2 (posterior midgut)	Day 33
M2Dl33_bc1_M04670_38_000000000-JP235_1_2110_23247_14753_2	1	Sample 2 (posterior midgut)	Day 33
M2Dl33_bc1_M04670_38_000000000-JP235_1_2110_25460_7212_3	8	Sample 2 (posterior midgut)	Day 33
M2Dl33_bc1_M04670_38_000000000-JP235_1_2110_5555_10491_2	3	Sample 2 (posterior midgut)	Day 33
M2Dl33_bc1_M04670_38_000000000-JP235_1_2110_8984_15701_2	2	Sample 2 (posterior midgut)	Day 33
M2Dl33_bc1_M04670_38_000000000-JP235_1_2111_13153_9134_2	6	Sample 2 (posterior midgut)	Day 33
[truncated: 22,273 more rows]

## Sheet: Fig 3C
CG-to-TA mutation count	CG-to-GC mutation count	Other mutation count	Sample ID	Age post-eclosion				Mutation type	Mutation count	Mutation proportion
6642	170	114	Sample 1 (posterior midgut)	Day 33				CG-to-TA	154564	0.969217
3548	115	102	Sample 2 (posterior midgut)	Day 33				CG-to-GC	3023	0.0189562
3374	62	56	Sample 3 (posterior midgut)	Day 33				Other mutations	1886	0.0118265
4598	121	67	Sample 1 (posterior midgut)	Day 43
16015	329	276	Sample 2 (posterior midgut)	Day 43
23175	575	263	Sample 3 (posterior midgut)	Day 43
17211	323	204	Sample 1 (posterior midgut)	Day 53
31466	467	325	Sample 2 (posterior midgut)	Day 53
9866	204	105	Sample 3 (posterior midgut)	Day 53
11242	259	90	Sample 1 (posterior midgut)	Day 63
9572	172	142	Sample 2 (posterior midgut)	Day 63
17855	226	142	Sample 3 (posterior midgut)	Day 63
Table note: Columns A-E show sample-level single-base mutation counts from posterior midgut samples at each age post-eclosion. Columns I-K show pooled mutation counts and proportions across all posterior midgut samples. Columns F-H are intentionally left blank to separate the two sections.

## Sheet: Fig 3D
Lineage distance	Effective population size (Ne) of ISCs in posterior midgut	Lower 95% CI of Ne	Upper 95% CI of Ne	Age post-eclosion
0.485411	5.37398	3.47776	7.67622	Day 33
0.490875	5.36458	3.47167	7.66278	Day 33
0.494735	5.35825	3.46758	7.65375	Day 33
1.45623	9.99925	6.47099	14.283	Day 33
1.47263	10.1532	6.57062	14.5029	Day 33
1.48421	10.3968	6.72825	14.8508	Day 33
2.42705	22.5732	14.6082	32.2437	Day 33
2.45438	22.9224	14.8342	32.7425	Day 33
2.47368	23.5182	15.2198	33.5936	Day 33
3.39788	23.3791	15.1298	33.3949	Day 33
3.43613	23.4164	15.1539	33.4481	Day 33
3.46315	23.2324	15.0348	33.1853	Day 33
4.3687	29.0293	18.7863	41.4656	Day 33
4.41788	29.1957	18.8939	41.7033	Day 33
4.45262	29.0626	18.8078	41.5131	Day 33
5.33952	31.352	20.2894	44.7833	Day 33			Table note: Each row shows an Ne estimate for ISCs from posterior midgut samples at a given lineage distance and age post-eclosion. Lineage distance represents the inferred cumulative division-event scale and is shown as a continuous value because the Ne trajectories were generated by model-based interpolation and smoothing across a unified target range. The lower and upper bounds represent the 9…
5.39963	30.638	19.8273	43.7635	Day 33
5.44209	29.7694	19.2652	42.5227	Day 33
6.31034	26.1653	16.9328	37.3746	Day 33
6.38138	25.9119	16.7688	37.0127	Day 33
6.43156	25.6468	16.5973	36.634	Day 33
7.28116	20.0489	12.9746	28.6379	Day 33
7.36313	19.9238	12.8936	28.4592	Day 33
7.42103	19.7878	12.8056	28.265	Day 33
8.25198	22.4788	14.5471	32.1088	Day 33
8.34488	21.799	14.1072	31.1378	Day 33
8.4105	21.1193	13.6673	30.1669	Day 33
9.22281	12.0426	7.79334	17.2017	Day 33
9.32663	10.5828	6.84865	15.1166	Day 33
9.39997	9.3924	6.07826	13.4161	Day 33
0.493419	8.8993	5.75916	12.7118	Day 43
0.497565	8.93048	5.77934	12.7563	Day 43
0.498551	8.9379	5.78414	12.7669	Day 43
1.48026	16.1212	10.4328	23.0276	Day 43
1.4927	16.2102	10.4904	23.1548	Day 43
1.49565	16.2314	10.5041	23.1849	Day 43
2.4671	22.8669	14.7982	32.6631	Day 43
2.48783	23.0972	14.9473	32.9921	Day 43
2.49275	23.1533	14.9836	33.0723	Day 43
3.45394	38.2535	24.7556	54.6414	Day 43
3.48296	38.7774	25.0947	55.3897	Day 43
3.48986	38.9027	25.1758	55.5687	Day 43
4.44077	58.4641	37.8349	83.5103	Day 43
4.47809	59.0146	38.1911	84.2967	Day 43
4.48696	59.1456	38.2759	84.4838	Day 43
5.42761	68.3619	44.2402	97.6485	Day 43
5.47322	68.4582	44.3025	97.7859	Day 43
5.48406	68.467	44.3082	97.7985	Day 43
6.41445	62.0516	40.1565	88.6348	Day 43
6.46835	62.1742	40.2359	88.8099	Day 43
6.48116	62.2276	40.2704	88.8862	Day 43
7.40129	75.0998	48.6006	107.273	Day 43
7.46348	75.2715	48.7117	107.518	Day 43
7.47826	75.3184	48.7421	107.585	Day 43
8.38813	70.0244	45.3161	100.023	Day 43
8.45861	69.3219	44.8615	99.0197	Day 43
8.47537	69.1629	44.7586	98.7926	Day 43
9.37497	58.673	37.9701	83.8088	Day 43
9.45374	58.2728	37.7111	83.2371	Day 43
9.47247	58.1949	37.6607	83.1258	Day 43
10.4489	59.0887	38.2391	84.4025	Day 43
10.4696	59.1059	38.2502	84.4271	Day 43
11.444	63.5256	41.1104	90.7402	Day 43
12.4391	62.0237	40.1384	88.5948	Day 43
13.4343	54.9395	35.5539	78.4758	Day 43
14.4294	42.1474	27.2756	60.2035	Day 43
15.4245	29.5153	19.1008	42.1598	Day 43
16.4197	19.9078	12.8833	28.4364	Day 43
17.4148	11.4201	7.3905	16.3125	Day 43
0.492325	7.75026	5.01556	11.0705	Day 53
0.497076	7.75053	5.01573	11.0709	Day 53
0.512749	7.75338	5.01758	11.075	Day 53
1.47697	14.4193	9.33144	20.5966	Day 53
1.49123	14.6105	9.45517	20.8697	Day 53
1.53825	15.2686	9.88101	21.8097	Day 53
2.46162	34.1953	22.1294	48.8447	Day 53
2.48538	34.6803	22.4433	49.5375	Day 53
2.56375	36.3311	23.5115	51.8954	Day 53
3.44627	54.4108	35.2118	77.7207	Day 53
3.47953	55.0015	35.5941	78.5644	Day 53
3.58924	56.8507	36.7908	81.2057	Day 53
4.43092	68.8351	44.5464	98.3243	Day 53
4.47368	69.4933	44.9724	99.2646	Day 53
4.61474	71.7951	46.462	102.552	Day 53
5.41557	84.0515	54.3937	120.06	Day 53
5.46784	84.2961	54.552	120.409	Day 53
5.64024	84.6317	54.7691	120.888	Day 53
6.40022	79.2029	51.2559	113.134	Day 53
6.46199	78.4636	50.7775	112.078	Day 53
6.66574	75.5445	48.8884	107.908	Day 53
7.38487	64.944	42.0283	92.7663	Day 53
7.45614	63.9294	41.3717	91.317	Day 53
7.69124	60.592	39.2119	86.5498	Day 53
8.36952	51.8206	33.5355	74.0207	Day 53
8.45029	50.7826	32.8639	72.5381	Day 53
8.71674	47.3874	30.6667	67.6884	Day 53
9.35417	38.9886	25.2314	55.6914	Day 53
9.44444	37.7518	24.431	53.9248	Day 53
9.74224	33.1789	21.4716	47.3928	Day 53
10.3388	24.665	15.9619	35.2315	Day 53
10.4386	23.3879	15.1354	33.4073	Day 53
10.7677	19.5202	12.6325	27.8828	Day 53
11.3235	14.019	9.07237	20.0248	Day 53
11.4327	13.1193	8.4901	18.7396	Day 53
11.7932	10.6397	6.88543	15.1977	Day 53
12.3081	7.98218	5.16565	11.4018	Day 53
13.2928	5.33871	3.45493	7.62583	Day 53
14.2774	4.33997	2.8086	6.19924	Day 53
15.2621	3.55156	2.29838	5.07306	Day 53
16.2467	3.26322	2.11179	4.6612	Day 53
17.2314	3.61536	2.33967	5.1642	Day 53
0.48475	3.97444	2.57205	5.67711	Day 63
0.497713	4.09779	2.65187	5.8533	Day 63
0.498807	4.10818	2.6586	5.86814	Day 63
1.45425	12.4064	8.02876	17.7213	Day 63
1.49314	12.7108	8.22576	18.1562	Day 63
1.49642	12.7363	8.24228	18.1926	Day 63
2.42375	19.4281	12.5728	27.7511	Day 63
2.48857	20.0842	12.9975	28.6884	Day 63
2.49403	20.1338	13.0295	28.7592	Day 63
3.39325	29.6827	19.2091	40.8498	Day 63
3.48399	30.4431	19.7012	41.6809	Day 63
3.49165	30.5089	19.7438	41.75	Day 63
4.36275	36.2065	23.431	50.6244	Day 63
4.47942	37.1991	24.4133	51.7786	Day 63
4.48926	37.2806	24.4946	51.875	Day 63
5.33225	45.3178	32.5367	59.823	Day 63
5.47485	46.6766	33.9039	61.1664	Day 63
5.48688	46.7984	34.027	61.2776	Day 63
6.30175	55.1021	42.4525	70.3346	Day 63
6.47027	56.093	43.4501	71.6207	Day 63
6.48449	56.1525	43.5093	71.7075	Day 63
7.27125	56.3032	43.5205	74.2032	Day 63
7.4657	54.4579	41.6919	72.95	Day 63
7.4821	54.3122	41.5474	72.8544	Day 63
8.24075	42.162	29.587	60.2243	Day 63
8.46113	39.474	26.9164	56.3848	Day 63
8.47972	39.2446	26.6879	56.0572	Day 63
9.21025	32.2679	20.8821	46.0916	Day 63
9.45655	28.8197	18.6506	41.1662	Day 63
9.47733	28.5548	18.4791	40.7877	Day 63
10.1797	18.2098	11.7844	26.011	Day 63
10.452	15.0661	9.75002	21.5205	Day 63
10.4749	14.8339	9.5997	21.1888	Day 63
11.1492	12.0453	7.79511	17.2056	Day 63
11.4474	11.8601	7.67525	16.9411	Day 63
11.4726	11.8537	7.67107	16.9318	Day 63
12.1187	12.7844	8.27337	18.2612	Day 63
13.0882	12.5531	8.12368	17.9309	Day 63
14.0577	11.0495	7.15063	15.7831	Day 63

## Sheet: Fig 3E
Adjacent Ne ratio (Nd+1/Nd)	Numerical order of division events	Adjacent division events	Sample ID	Age post-eclosion
3.28419	1	d2/d1	Sample 1 (posterior midgut)	Day 33
2.47707	2	d3/d2	Sample 1 (posterior midgut)	Day 33
1.24514	3	d4/d3	Sample 1 (posterior midgut)	Day 33
1.41419	4	d5/d4	Sample 1 (posterior midgut)	Day 33
1.37281	5	d6/d5	Sample 1 (posterior midgut)	Day 33
0.664658	6	d7/d6	Sample 1 (posterior midgut)	Day 33
0.909185	7	d8/d7	Sample 1 (posterior midgut)	Day 33
1.3635	8	d9/d8	Sample 1 (posterior midgut)	Day 33
0.603629	9	d10/d9	Sample 1 (posterior midgut)	Day 33
2.21164	1	d2/d1	Sample 2 (posterior midgut)	Day 33
1.10579	2	d3/d2	Sample 2 (posterior midgut)	Day 33
0.931204	3	d4/d3	Sample 2 (posterior midgut)	Day 33
1.43332	4	d5/d4	Sample 2 (posterior midgut)	Day 33
0.883593	5	d6/d5	Sample 2 (posterior midgut)	Day 33
1.21507	6	d7/d6	Sample 2 (posterior midgut)	Day 33
0.642389	7	d8/d7	Sample 2 (posterior midgut)	Day 33
0.561025	8	d9/d8	Sample 2 (posterior midgut)	Day 33
0.444724	9	d10/d9	Sample 2 (posterior midgut)	Day 33
4.42029	1	d2/d1	Sample 3 (posterior midgut)	Day 33		Table note: Each row shows the adjacent Ne ratio (Nd+1/Nd) for ISCs from posterior midgut samples at a given division event order, biological replicate, and age post-eclosion.
3.11548	2	d3/d2	Sample 3 (posterior midgut)	Day 33
0.750332	3	d4/d3	Sample 3 (posterior midgut)	Day 33
1.08582	4	d5/d4	Sample 3 (posterior midgut)	Day 33
0.57344	5	d6/d5	Sample 3 (posterior midgut)	Day 33
1.12033	6	d7/d6	Sample 3 (posterior midgut)	Day 33
0.754398	7	d8/d7	Sample 3 (posterior midgut)	Day 33
0.583826	8	d9/d8	Sample 3 (posterior midgut)	Day 33
0.369545	9	d10/d9	Sample 3 (posterior midgut)	Day 33
1.96507	1	d2/d1	Sample 1 (posterior midgut)	Day 43
1.51464	2	d3/d2	Sample 1 (posterior midgut)	Day 43
1.97035	3	d4/d3	Sample 1 (posterior midgut)	Day 43
1.50761	4	d5/d4	Sample 1 (posterior midgut)	Day 43
0.780631	5	d6/d5	Sample 1 (posterior midgut)	Day 43
0.481272	6	d7/d6	Sample 1 (posterior midgut)	Day 43
0.936151	7	d8/d7	Sample 1 (posterior midgut)	Day 43
0.711988	8	d9/d8	Sample 1 (posterior midgut)	Day 43
1.01059	9	d10/d9	Sample 1 (posterior midgut)	Day 43
1.6105	1	d2/d1	Sample 2 (posterior midgut)	Day 43
2.09414	2	d3/d2	Sample 2 (posterior midgut)	Day 43
1.72594	3	d4/d3	Sample 2 (posterior midgut)	Day 43
1.34794	4	d5/d4	Sample 2 (posterior midgut)	Day 43
1.19733	5	d6/d5	Sample 2 (posterior midgut)	Day 43
0.812742	6	d7/d6	Sample 2 (posterior midgut)	Day 43
0.916945	7	d8/d7	Sample 2 (posterior midgut)	Day 43
0.867294	8	d9/d8	Sample 2 (posterior midgut)	Day 43
0.275599	9	d10/d9	Sample 2 (posterior midgut)	Day 43
0.690289	10	d11/d10	Sample 2 (posterior midgut)	Day 43
3.48698	1	d2/d1	Sample 3 (posterior midgut)	Day 43
0.830955	2	d3/d2	Sample 3 (posterior midgut)	Day 43
0.814367	3	d4/d3	Sample 3 (posterior midgut)	Day 43
2.88652	4	d5/d4	Sample 3 (posterior midgut)	Day 43
1.50147	5	d6/d5	Sample 3 (posterior midgut)	Day 43
1.27672	6	d7/d6	Sample 3 (posterior midgut)	Day 43
1.66998	7	d8/d7	Sample 3 (posterior midgut)	Day 43
1.00185	8	d9/d8	Sample 3 (posterior midgut)	Day 43
1.04835	9	d10/d9	Sample 3 (posterior midgut)	Day 43
0.919039	10	d11/d10	Sample 3 (posterior midgut)	Day 43
0.814538	11	d12/d11	Sample 3 (posterior midgut)	Day 43
0.827945	12	d13/d12	Sample 3 (posterior midgut)	Day 43
0.818845	13	d14/d13	Sample 3 (posterior midgut)	Day 43
0.574976	14	d15/d14	Sample 3 (posterior midgut)	Day 43
0.455447	15	d16/d15	Sample 3 (posterior midgut)	Day 43
0.640889	16	d17/d16	Sample 3 (posterior midgut)	Day 43
0.701998	17	d18/d17	Sample 3 (posterior midgut)	Day 43
1.75754	1	d2/d1	Sample 1 (posterior midgut)	Day 53
2.1448	2	d3/d2	Sample 1 (posterior midgut)	Day 53
1.29381	3	d4/d3	Sample 1 (posterior midgut)	Day 53
1.17196	4	d5/d4	Sample 1 (posterior midgut)	Day 53
0.876665	5	d6/d5	Sample 1 (posterior midgut)	Day 53
0.651405	6	d7/d6	Sample 1 (posterior midgut)	Day 53
1.12573	7	d8/d7	Sample 1 (posterior midgut)	Day 53
1.2507	8	d9/d8	Sample 1 (posterior midgut)	Day 53
0.90181	9	d10/d9	Sample 1 (posterior midgut)	Day 53
0.802836	10	d11/d10	Sample 1 (posterior midgut)	Day 53
0.791805	11	d12/d11	Sample 1 (posterior midgut)	Day 53
0.554668	12	d13/d12	Sample 1 (posterior midgut)	Day 53
0.723692	13	d14/d13	Sample 1 (posterior midgut)	Day 53
0.418978	14	d15/d14	Sample 1 (posterior midgut)	Day 53
1.86255	15	d16/d15	Sample 1 (posterior midgut)	Day 53
0.957288	16	d17/d16	Sample 1 (posterior midgut)	Day 53
0.278628	17	d18/d17	Sample 1 (posterior midgut)	Day 53
4.08951	1	d2/d1	Sample 2 (posterior midgut)	Day 53
3.89442	2	d3/d2	Sample 2 (posterior midgut)	Day 53
1.39858	3	d4/d3	Sample 2 (posterior midgut)	Day 53
1.38648	4	d5/d4	Sample 2 (posterior midgut)	Day 53
1.40249	5	d6/d5	Sample 2 (posterior midgut)	Day 53
0.846148	6	d7/d6	Sample 2 (posterior midgut)	Day 53
0.798423	7	d8/d7	Sample 2 (posterior midgut)	Day 53
0.775159	8	d9/d8	Sample 2 (posterior midgut)	Day 53
0.605085	9	d10/d9	Sample 2 (posterior midgut)	Day 53
0.553918	10	d11/d10	Sample 2 (posterior midgut)	Day 53
0.535877	11	d12/d11	Sample 2 (posterior midgut)	Day 53
3.06854	1	d2/d1	Sample 3 (posterior midgut)	Day 53
1.17346	2	d3/d2	Sample 3 (posterior midgut)	Day 53
2.27542	3	d4/d3	Sample 3 (posterior midgut)	Day 53
0.784684	4	d5/d4	Sample 3 (posterior midgut)	Day 53
1.35906	5	d6/d5	Sample 3 (posterior midgut)	Day 53
1.05122	6	d7/d6	Sample 3 (posterior midgut)	Day 53
0.693166	7	d8/d7	Sample 3 (posterior midgut)	Day 53
0.801228	8	d9/d8	Sample 3 (posterior midgut)	Day 53
0.835716	9	d10/d9	Sample 3 (posterior midgut)	Day 53
0.425828	10	d11/d10	Sample 3 (posterior midgut)	Day 53
0.558151	11	d12/d11	Sample 3 (posterior midgut)	Day 53
5.51407	1	d2/d1	Sample 1 (posterior midgut)	Day 63
1.69842	2	d3/d2	Sample 1 (posterior midgut)	Day 63
1.90816	3	d4/d3	Sample 1 (posterior midgut)	Day 63
0.780646	4	d5/d4	Sample 1 (posterior midgut)	Day 63
1.13614	5	d6/d5	Sample 1 (posterior midgut)	Day 63
1.05613	6	d7/d6	Sample 1 (posterior midgut)	Day 63
0.93764	7	d8/d7	Sample 1 (posterior midgut)	Day 63
0.497314	8	d9/d8	Sample 1 (posterior midgut)	Day 63
0.638974	9	d10/d9	Sample 1 (posterior midgut)	Day 63
0.765265	10	d11/d10	Sample 1 (posterior midgut)	Day 63
0.535277	11	d12/d11	Sample 1 (posterior midgut)	Day 63
3.35019	12	d13/d12	Sample 1 (posterior midgut)	Day 63
0.468376	13	d14/d13	Sample 1 (posterior midgut)	Day 63
0.564481	14	d15/d14	Sample 1 (posterior midgut)	Day 63
2.63396	1	d2/d1	Sample 2 (posterior midgut)	Day 63
1.59685	2	d3/d2	Sample 2 (posterior midgut)	Day 63
2.70611	3	d4/d3	Sample 2 (posterior midgut)	Day 63
2.21864	4	d5/d4	Sample 2 (posterior midgut)	Day 63
1.12906	5	d6/d5	Sample 2 (posterior midgut)	Day 63
1.3049	6	d7/d6	Sample 2 (posterior midgut)	Day 63
0.832495	7	d8/d7	Sample 2 (posterior midgut)	Day 63
0.790479	8	d9/d8	Sample 2 (posterior midgut)	Day 63
0.694298	9	d10/d9	Sample 2 (posterior midgut)	Day 63
0.590553	10	d11/d10	Sample 2 (posterior midgut)	Day 63
0.641173	11	d12/d11	Sample 2 (posterior midgut)	Day 63
10.1173	1	d2/d1	Sample 3 (posterior midgut)	Day 63
1.18807	2	d3/d2	Sample 3 (posterior midgut)	Day 63
1.28959	3	d4/d3	Sample 3 (posterior midgut)	Day 63
1.11896	4	d5/d4	Sample 3 (posterior midgut)	Day 63
1.40821	5	d6/d5	Sample 3 (posterior midgut)	Day 63
1.53772	6	d7/d6	Sample 3 (posterior midgut)	Day 63
1.11497	7	d8/d7	Sample 3 (posterior midgut)	Day 63
0.885746	8	d9/d8	Sample 3 (posterior midgut)	Day 63
0.814652	9	d10/d9	Sample 3 (posterior midgut)	Day 63
0.424204	10	d11/d10	Sample 3 (posterior midgut)	Day 63
0.563528	11	d12/d11	Sample 3 (posterior midgut)	Day 63

[truncated: 6 more sheets: Fig 4C, Fig 4D, Fig 5A, Fig 5B, Fig 5C, Fig 5D]
