# Supplementary material for: Longitudinal lineage tracing reveals early clonal attrition during Drosophila midgut aging
Source: PLoS Biol. 2026 Jun 24;24(6):e3003866. doi: 10.1371/journal.pbio.3003866 (PMC13293388; doi:10.1371/journal.pbio.3003866)
Supplement: S2 Data — (XLSX) [file pbio.3003866.s036.xlsx]

## Sheet: S1 Fig
Topological distance from the root	Branch support value (%)	Sample ID	Branch support metric	Age post-eclosion
0.00290595	83.4	Sample 1	SH-aLRT	Day 3
0.00569039	83.9	Sample 1	SH-aLRT	Day 3
0.00835529	86.3	Sample 1	SH-aLRT	Day 3
0.0110125	80.9	Sample 1	SH-aLRT	Day 3
0.0136774	80.4	Sample 1	SH-aLRT	Day 3
0.0163539	85.5	Sample 1	SH-aLRT	Day 3
0.019026	82.8	Sample 1	SH-aLRT	Day 3
0.0215954	83.8	Sample 1	SH-aLRT	Day 3
0.0240671	83.1	Sample 1	SH-aLRT	Day 3
0.0265317	86.7	Sample 1	SH-aLRT	Day 3
0.0290842	83.8	Sample 1	SH-aLRT	Day 3
0.0317412	82.1	Sample 1	SH-aLRT	Day 3
0.034398	85.3	Sample 1	SH-aLRT	Day 3
0.036954	84.3	Sample 1	SH-aLRT	Day 3
0.0394454	71.2	Sample 1	SH-aLRT	Day 3
0.0346018	80.4	Sample 1	SH-aLRT	Day 3
0.0344137	83.4	Sample 1	SH-aLRT	Day 3
0.037014	76.5	Sample 1	SH-aLRT	Day 3			Table note: Each row represents one node from the Day 3 adult midgut phylogenetic trees. Topological distance from the root indicates the node-to-root distance in the corresponding phylogenetic tree. Branch support value (%) indicates the corresponding SH-aLRT or UFBoot support value. Sample ID denotes the biological replicate.
0.0344659	87.9	Sample 1	SH-aLRT	Day 3
0.0344117	84.2	Sample 1	SH-aLRT	Day 3
0.0370685	81.8	Sample 1	SH-aLRT	Day 3
0.0397672	82.7	Sample 1	SH-aLRT	Day 3
0.0423807	74.4	Sample 1	SH-aLRT	Day 3
0.0344678	85.1	Sample 1	SH-aLRT	Day 3
0.0318447	80.8	Sample 1	SH-aLRT	Day 3
0.034288	77.4	Sample 1	SH-aLRT	Day 3
0.0367478	83.3	Sample 1	SH-aLRT	Day 3
0.0289986	83.6	Sample 1	SH-aLRT	Day 3
0.031466	77.4	Sample 1	SH-aLRT	Day 3
0.0342423	77	Sample 1	SH-aLRT	Day 3
0.0314597	83.8	Sample 1	SH-aLRT	Day 3
0.0268598	78.7	Sample 1	SH-aLRT	Day 3
0.0291214	73	Sample 1	SH-aLRT	Day 3
0.0315193	78.6	Sample 1	SH-aLRT	Day 3
0.026532	84.5	Sample 1	SH-aLRT	Day 3
0.0242427	79.8	Sample 1	SH-aLRT	Day 3
0.0242739	78.8	Sample 1	SH-aLRT	Day 3
0.0216561	84.7	Sample 1	SH-aLRT	Day 3
0.0242834	85.4	Sample 1	SH-aLRT	Day 3
0.0215947	84.4	Sample 1	SH-aLRT	Day 3
0.0241506	87.2	Sample 1	SH-aLRT	Day 3
0.0267032	85.7	Sample 1	SH-aLRT	Day 3
0.0240543	82.4	Sample 1	SH-aLRT	Day 3
0.0264279	85.4	Sample 1	SH-aLRT	Day 3
0.0287197	84.1	Sample 1	SH-aLRT	Day 3
0.0333595	92.2	Sample 1	SH-aLRT	Day 3
0.0355547	70.9	Sample 1	SH-aLRT	Day 3
0.0287955	81.6	Sample 1	SH-aLRT	Day 3
0.0216397	85.5	Sample 1	SH-aLRT	Day 3
0.024287	85.6	Sample 1	SH-aLRT	Day 3
0.0270435	85.4	Sample 1	SH-aLRT	Day 3
0.0215855	83.3	Sample 1	SH-aLRT	Day 3
0.0240452	85.9	Sample 1	SH-aLRT	Day 3
0.0265013	82.4	Sample 1	SH-aLRT	Day 3
0.029057	86.1	Sample 1	SH-aLRT	Day 3
0.0317203	85.8	Sample 1	SH-aLRT	Day 3
0.0344442	85.9	Sample 1	SH-aLRT	Day 3
0.0371996	83.3	Sample 1	SH-aLRT	Day 3
0.0399551	83.1	Sample 1	SH-aLRT	Day 3
0.0344182	85.3	Sample 1	SH-aLRT	Day 3
0.034443	85.4	Sample 1	SH-aLRT	Day 3
0.0343901	83.2	Sample 1	SH-aLRT	Day 3
0.0343773	85.6	Sample 1	SH-aLRT	Day 3
0.0369901	77.3	Sample 1	SH-aLRT	Day 3
0.0395915	80.4	Sample 1	SH-aLRT	Day 3
0.0316157	85.1	Sample 1	SH-aLRT	Day 3
0.0316261	84.8	Sample 1	SH-aLRT	Day 3
0.0340852	82.9	Sample 1	SH-aLRT	Day 3
0.0365413	86.3	Sample 1	SH-aLRT	Day 3
0.0391002	87.2	Sample 1	SH-aLRT	Day 3
0.0416527	84	Sample 1	SH-aLRT	Day 3
0.0441139	84.3	Sample 1	SH-aLRT	Day 3
0.046578	29.5	Sample 1	SH-aLRT	Day 3
0.0491373	84.6	Sample 1	SH-aLRT	Day 3
0.0518005	85.8	Sample 1	SH-aLRT	Day 3
0.0545739	84.9	Sample 1	SH-aLRT	Day 3
0.0573849	63.6	Sample 1	SH-aLRT	Day 3
0.0634924	60.2	Sample 1	SH-aLRT	Day 3
0.0573546	84.9	Sample 1	SH-aLRT	Day 3
0.0600196	85.7	Sample 1	SH-aLRT	Day 3
0.0654617	94.5	Sample 1	SH-aLRT	Day 3
0.0600187	82.1	Sample 1	SH-aLRT	Day 3
0.0544706	83.5	Sample 1	SH-aLRT	Day 3
0.0596861	92.6	Sample 1	SH-aLRT	Day 3
0.0625823	75.2	Sample 1	SH-aLRT	Day 3
0.067629	87.2	Sample 1	SH-aLRT	Day 3
0.0570508	83.9	Sample 1	SH-aLRT	Day 3
0.0518005	86.3	Sample 1	SH-aLRT	Day 3
0.0442899	79.4	Sample 1	SH-aLRT	Day 3
0.0469219	79.7	Sample 1	SH-aLRT	Day 3
0.0494744	83.5	Sample 1	SH-aLRT	Day 3
0.0390038	85.4	Sample 1	SH-aLRT	Day 3
0.04146	85.5	Sample 1	SH-aLRT	Day 3
0.0316262	85.2	Sample 1	SH-aLRT	Day 3
0.0341851	85.7	Sample 1	SH-aLRT	Day 3
0.0367498	85.1	Sample 1	SH-aLRT	Day 3
0.0392096	85.7	Sample 1	SH-aLRT	Day 3
0.0416641	75.2	Sample 1	SH-aLRT	Day 3
0.0441147	24.4	Sample 1	SH-aLRT	Day 3
0.0465778	72.7	Sample 1	SH-aLRT	Day 3
0.0491503	80.7	Sample 1	SH-aLRT	Day 3
0.0517084	91.8	Sample 1	SH-aLRT	Day 3
0.0491583	84.7	Sample 1	SH-aLRT	Day 3
0.0416172	87.2	Sample 1	SH-aLRT	Day 3
0.0415784	65	Sample 1	SH-aLRT	Day 3
0.0463979	93.2	Sample 1	SH-aLRT	Day 3
0.0392088	84.2	Sample 1	SH-aLRT	Day 3
0.03675	86.2	Sample 1	SH-aLRT	Day 3
0.0367512	83.5	Sample 1	SH-aLRT	Day 3
0.0367671	84.3	Sample 1	SH-aLRT	Day 3
0.0392561	85.9	Sample 1	SH-aLRT	Day 3
0.0419444	77.7	Sample 1	SH-aLRT	Day 3
0.0441203	71	Sample 1	SH-aLRT	Day 3
0.0463522	85.1	Sample 1	SH-aLRT	Day 3
0.0510461	92.5	Sample 1	SH-aLRT	Day 3
0.0367818	84.8	Sample 1	SH-aLRT	Day 3
0.0367831	85.3	Sample 1	SH-aLRT	Day 3
0.0395262	77.4	Sample 1	SH-aLRT	Day 3
0.0422717	78.3	Sample 1	SH-aLRT	Day 3
0.0448552	74.2	Sample 1	SH-aLRT	Day 3
0.0450851	78.2	Sample 1	SH-aLRT	Day 3
0.0392789	84.8	Sample 1	SH-aLRT	Day 3
0.0393996	83.6	Sample 1	SH-aLRT	Day 3
0.0340826	85.1	Sample 1	SH-aLRT	Day 3
0.0365454	85.3	Sample 1	SH-aLRT	Day 3
0.0390136	84.5	Sample 1	SH-aLRT	Day 3
0.0413871	84.1	Sample 1	SH-aLRT	Day 3
0.0437218	86	Sample 1	SH-aLRT	Day 3
0.0414197	84.9	Sample 1	SH-aLRT	Day 3
0.0414145	84.8	Sample 1	SH-aLRT	Day 3
0.0438338	87.5	Sample 1	SH-aLRT	Day 3
0.0437624	67.4	Sample 1	SH-aLRT	Day 3
0.0390137	84.8	Sample 1	SH-aLRT	Day 3
0.0414272	85.6	Sample 1	SH-aLRT	Day 3
0.0439309	77	Sample 1	SH-aLRT	Day 3
0.0491857	76.4	Sample 1	SH-aLRT	Day 3
0.0437179	79	Sample 1	SH-aLRT	Day 3
0.0391429	80.7	Sample 1	SH-aLRT	Day 3
0.036489	46.7	Sample 1	SH-aLRT	Day 3
0.0366415	79	Sample 1	SH-aLRT	Day 3
0.0393008	77.8	Sample 1	SH-aLRT	Day 3
0.0414785	75.4	Sample 1	SH-aLRT	Day 3
0.0316499	83.6	Sample 1	SH-aLRT	Day 3
0.0341558	83.3	Sample 1	SH-aLRT	Day 3
0.0366589	85.4	Sample 1	SH-aLRT	Day 3
0.0391735	84.5	Sample 1	SH-aLRT	Day 3
0.0365645	60.7	Sample 1	SH-aLRT	Day 3
0.0420957	87.4	Sample 1	SH-aLRT	Day 3
0.0342473	82.7	Sample 1	SH-aLRT	Day 3
0.036953	85.9	Sample 1	SH-aLRT	Day 3
0.0397803	84.7	Sample 1	SH-aLRT	Day 3
0.0426514	85.9	Sample 1	SH-aLRT	Day 3
0.0455375	85.1	Sample 1	SH-aLRT	Day 3
0.0368526	84.1	Sample 1	SH-aLRT	Day 3
0.0393591	84.7	Sample 1	SH-aLRT	Day 3
0.0417657	84.8	Sample 1	SH-aLRT	Day 3
0.0441554	86.3	Sample 1	SH-aLRT	Day 3
0.0368517	83.2	Sample 1	SH-aLRT	Day 3
0.0394014	77.8	Sample 1	SH-aLRT	Day 3
0.0447455	83.9	Sample 1	SH-aLRT	Day 3
0.0421512	80.2	Sample 1	SH-aLRT	Day 3
0.0316262	83	Sample 1	SH-aLRT	Day 3
0.0341897	78.9	Sample 1	SH-aLRT	Day 3
0.0369699	76.2	Sample 1	SH-aLRT	Day 3
0.0340881	85.2	Sample 1	SH-aLRT	Day 3
0.0316222	85.1	Sample 1	SH-aLRT	Day 3
0.0340837	83.8	Sample 1	SH-aLRT	Day 3
0.0364852	86.1	Sample 1	SH-aLRT	Day 3
0.0388992	84	Sample 1	SH-aLRT	Day 3
0.0340839	83.9	Sample 1	SH-aLRT	Day 3
0.0364528	83.1	Sample 1	SH-aLRT	Day 3
0.0416521	75.6	Sample 1	SH-aLRT	Day 3
0.036459	86	Sample 1	SH-aLRT	Day 3
0.0444052	84.4	Sample 1	SH-aLRT	Day 3
0.0387453	86.3	Sample 1	SH-aLRT	Day 3
0.041031	84.6	Sample 1	SH-aLRT	Day 3
0.046323	87.1	Sample 1	SH-aLRT	Day 3
0.0433195	82.6	Sample 1	SH-aLRT	Day 3
0.0457136	80.4	Sample 1	SH-aLRT	Day 3
0.0343343	79.9	Sample 1	SH-aLRT	Day 3
0.0367622	76.2	Sample 1	SH-aLRT	Day 3
0.0391295	83.5	Sample 1	SH-aLRT	Day 3
0.0316222	83.5	Sample 1	SH-aLRT	Day 3
0.0317138	83.9	Sample 1	SH-aLRT	Day 3
0.034383	83.3	Sample 1	SH-aLRT	Day 3
0.0370428	85.5	Sample 1	SH-aLRT	Day 3
0.0398256	74.8	Sample 1	SH-aLRT	Day 3
0.0425855	81.8	Sample 1	SH-aLRT	Day 3
0.0454673	83.9	Sample 1	SH-aLRT	Day 3
0.039711	73.6	Sample 1	SH-aLRT	Day 3
0.0397122	84	Sample 1	SH-aLRT	Day 3
0.0422646	85.4	Sample 1	SH-aLRT	Day 3
0.0447242	82.1	Sample 1	SH-aLRT	Day 3
0.0344249	85.9	Sample 1	SH-aLRT	Day 3
0.0344093	83.2	Sample 1	SH-aLRT	Day 3
0.0371224	82.4	Sample 1	SH-aLRT	Day 3
0.0398389	83	Sample 1	SH-aLRT	Day 3
0.042442	83.4	Sample 1	SH-aLRT	Day 3
0.0452076	78.1	Sample 1	SH-aLRT	Day 3
0.0449538	86.3	Sample 1	SH-aLRT	Day 3
0.0474674	77.4	Sample 1	SH-aLRT	Day 3
0.0499817	79.1	Sample 1	SH-aLRT	Day 3
0.0449537	84.6	Sample 1	SH-aLRT	Day 3
0.0474324	84.6	Sample 1	SH-aLRT	Day 3
0.0457823	89.1	Sample 1	SH-aLRT	Day 3
0.0373661	80.3	Sample 1	SH-aLRT	Day 3
0.0399436	74.9	Sample 1	SH-aLRT	Day 3
0.0423923	85.5	Sample 1	SH-aLRT	Day 3
0.0447493	72.3	Sample 1	SH-aLRT	Day 3
0.0500001	45.9	Sample 1	SH-aLRT	Day 3
0.0583283	92.8	Sample 1	SH-aLRT	Day 3
0.0607947	79.6	Sample 1	SH-aLRT	Day 3
0.0630889	75.3	Sample 1	SH-aLRT	Day 3
0.0632622	32.6	Sample 1	SH-aLRT	Day 3
0.0471095	83.2	Sample 1	SH-aLRT	Day 3
0.0423922	86.1	Sample 1	SH-aLRT	Day 3
0.0370188	84.5	Sample 1	SH-aLRT	Day 3
0.0396245	87.4	Sample 1	SH-aLRT	Day 3
0.0422214	84.4	Sample 1	SH-aLRT	Day 3
0.0423326	84.1	Sample 1	SH-aLRT	Day 3
0.0396247	78.6	Sample 1	SH-aLRT	Day 3
0.0344095	84	Sample 1	SH-aLRT	Day 3
0.0371147	83	Sample 1	SH-aLRT	Day 3
0.0343764	83.2	Sample 1	SH-aLRT	Day 3
0.0343968	85.2	Sample 1	SH-aLRT	Day 3
0.0371044	87.3	Sample 1	SH-aLRT	Day 3
0.0398093	83.2	Sample 1	SH-aLRT	Day 3
0.0316328	92.5	Sample 1	SH-aLRT	Day 3
0.0342062	77.4	Sample 1	SH-aLRT	Day 3
0.0367852	75	Sample 1	SH-aLRT	Day 3
0.0393515	51.7	Sample 1	SH-aLRT	Day 3
0.0445629	88.6	Sample 1	SH-aLRT	Day 3
0.0472198	85	Sample 1	SH-aLRT	Day 3
0.0368011	78.8	Sample 1	SH-aLRT	Day 3
0.0363653	83.6	Sample 1	SH-aLRT	Day 3
0.0410127	83	Sample 1	SH-aLRT	Day 3
0.043287	59.7	Sample 1	SH-aLRT	Day 3
0.0482219	80.3	Sample 1	SH-aLRT	Day 3
0.050268	70.5	Sample 1	SH-aLRT	Day 3
0.0341103	82.4	Sample 1	SH-aLRT	Day 3
0.0290634	86.1	Sample 1	SH-aLRT	Day 3
0.0216025	83.5	Sample 1	SH-aLRT	Day 3
0.0241991	84.2	Sample 1	SH-aLRT	Day 3
0.0268029	81.6	Sample 1	SH-aLRT	Day 3
0.0292998	3.9	Sample 1	SH-aLRT	Day 3
0.0317969	81.4	Sample 1	SH-aLRT	Day 3
0.0343788	83.7	Sample 1	SH-aLRT	Day 3
0.0369614	82.9	Sample 1	SH-aLRT	Day 3
0.0369313	85.3	Sample 1	SH-aLRT	Day 3
0.0394836	85	Sample 1	SH-aLRT	Day 3
0.0268282	85.1	Sample 1	SH-aLRT	Day 3
0.0294499	84.9	Sample 1	SH-aLRT	Day 3
0.0321348	83.8	Sample 1	SH-aLRT	Day 3
0.0349752	78	Sample 1	SH-aLRT	Day 3
0.0320419	92.1	Sample 1	SH-aLRT	Day 3
0.0267957	84.5	Sample 1	SH-aLRT	Day 3
0.0294478	81.3	Sample 1	SH-aLRT	Day 3
0.0346333	88	Sample 1	SH-aLRT	Day 3
0.0317862	74	Sample 1	SH-aLRT	Day 3
0.0292957	86.5	Sample 1	SH-aLRT	Day 3
0.0317075	83.6	Sample 1	SH-aLRT	Day 3
0.0190745	91	Sample 1	SH-aLRT	Day 3
0.0218332	92.4	Sample 1	SH-aLRT	Day 3
0.0190193	84	Sample 1	SH-aLRT	Day 3
0.0215961	86.5	Sample 1	SH-aLRT	Day 3
0.0242995	78.8	Sample 1	SH-aLRT	Day 3
0.0270651	77.4	Sample 1	SH-aLRT	Day 3
0.0299777	81.7	Sample 1	SH-aLRT	Day 3
0.0354802	92.5	Sample 1	SH-aLRT	Day 3
0.0215793	84.5	Sample 1	SH-aLRT	Day 3
0.0240408	87.6	Sample 1	SH-aLRT	Day 3
0.0190384	85.5	Sample 1	SH-aLRT	Day 3
0.0217299	85.8	Sample 1	SH-aLRT	Day 3
0.0245409	85.2	Sample 1	SH-aLRT	Day 3
0.0273605	86.2	Sample 1	SH-aLRT	Day 3
0.0273612	82	Sample 1	SH-aLRT	Day 3
0.0272302	69.5	Sample 1	SH-aLRT	Day 3
0.019127	86.9	Sample 1	SH-aLRT	Day 3
0.0219043	85.6	Sample 1	SH-aLRT	Day 3
0.0245612	83.8	Sample 1	SH-aLRT	Day 3
0.02712	83.1	Sample 1	SH-aLRT	Day 3
0.0279463	80.2	Sample 1	SH-aLRT	Day 3
0.0219042	84.3	Sample 1	SH-aLRT	Day 3
0.0247106	80	Sample 1	SH-aLRT	Day 3
0.0271539	76	Sample 1	SH-aLRT	Day 3
0.0245645	85.1	Sample 1	SH-aLRT	Day 3
0.0271201	83.4	Sample 1	SH-aLRT	Day 3
0.0296796	85.9	Sample 1	SH-aLRT	Day 3
0.0322323	86.1	Sample 1	SH-aLRT	Day 3
0.0347167	84.1	Sample 1	SH-aLRT	Day 3
0.0372894	80.7	Sample 1	SH-aLRT	Day 3
0.0398624	80.6	Sample 1	SH-aLRT	Day 3
0.0354647	78.4	Sample 1	SH-aLRT	Day 3
0.0323398	92.4	Sample 1	SH-aLRT	Day 3
0.0350031	82.3	Sample 1	SH-aLRT	Day 3
0.0295831	84.4	Sample 1	SH-aLRT	Day 3
0.0319536	30.5	Sample 1	SH-aLRT	Day 3
0.0343212	85.3	Sample 1	SH-aLRT	Day 3
0.0245645	84.9	Sample 1	SH-aLRT	Day 3
0.0271209	83.7	Sample 1	SH-aLRT	Day 3
0.0296737	82.9	Sample 1	SH-aLRT	Day 3
0.0219078	82.5	Sample 1	SH-aLRT	Day 3
0.0246884	79.7	Sample 1	SH-aLRT	Day 3
0.0218975	83.3	Sample 1	SH-aLRT	Day 3
0.0245837	65.8	Sample 1	SH-aLRT	Day 3
0.0272888	83.3	Sample 1	SH-aLRT	Day 3
0.0299956	24.6	Sample 1	SH-aLRT	Day 3
0.0458157	84.5	Sample 1	SH-aLRT	Day 3
0.0308802	93	Sample 1	SH-aLRT	Day 3
0.0190112	86.6	Sample 1	SH-aLRT	Day 3
0.0215675	83.5	Sample 1	SH-aLRT	Day 3
0.0241204	48.3	Sample 1	SH-aLRT	Day 3
0.0267776	84	Sample 1	SH-aLRT	Day 3
0.0294486	83.8	Sample 1	SH-aLRT	Day 3
0.0321185	93.2	Sample 1	SH-aLRT	Day 3
0.034781	83.2	Sample 1	SH-aLRT	Day 3
0.037339	84.1	Sample 1	SH-aLRT	Day 3
0.0398972	87	Sample 1	SH-aLRT	Day 3
0.042452	84.3	Sample 1	SH-aLRT	Day 3
0.0450092	83.5	Sample 1	SH-aLRT	Day 3
0.0505494	90.9	Sample 1	SH-aLRT	Day 3
0.0475636	83.1	Sample 1	SH-aLRT	Day 3
0.0500603	92.2	Sample 1	SH-aLRT	Day 3
0.0425597	85.7	Sample 1	SH-aLRT	Day 3
0.0424865	85.2	Sample 1	SH-aLRT	Day 3
0.0398057	84.5	Sample 1	SH-aLRT	Day 3
0.0446302	92.4	Sample 1	SH-aLRT	Day 3
0.0468396	84.3	Sample 1	SH-aLRT	Day 3
0.0373391	85	Sample 1	SH-aLRT	Day 3
0.0397975	83.6	Sample 1	SH-aLRT	Day 3
0.0446151	91.3	Sample 1	SH-aLRT	Day 3
0.0374498	84.5	Sample 1	SH-aLRT	Day 3
0.04011	84.8	Sample 1	SH-aLRT	Day 3
0.0427743	84.6	Sample 1	SH-aLRT	Day 3
0.0426697	83.8	Sample 1	SH-aLRT	Day 3
0.0375382	78.9	Sample 1	SH-aLRT	Day 3
0.0347811	86.4	Sample 1	SH-aLRT	Day 3
0.0347873	84.3	Sample 1	SH-aLRT	Day 3
0.0348032	84.3	Sample 1	SH-aLRT	Day 3
0.0321114	87.4	Sample 1	SH-aLRT	Day 3
0.0347706	84.7	Sample 1	SH-aLRT	Day 3
0.0348261	83.8	Sample 1	SH-aLRT	Day 3
0.0414102	89.3	Sample 1	SH-aLRT	Day 3
0.0320309	84	Sample 1	SH-aLRT	Day 3
0.032356	91.8	Sample 1	SH-aLRT	Day 3
0.0294481	83.4	Sample 1	SH-aLRT	Day 3
0.0320075	86.4	Sample 1	SH-aLRT	Day 3
0.0346931	78.4	Sample 1	SH-aLRT	Day 3
0.0370323	74.4	Sample 1	SH-aLRT	Day 3
0.0394273	83.7	Sample 1	SH-aLRT	Day 3
0.0471775	91.4	Sample 1	SH-aLRT	Day 3
0.0418339	83.4	Sample 1	SH-aLRT	Day 3
0.0442344	23.2	Sample 1	SH-aLRT	Day 3
0.0467238	84.8	Sample 1	SH-aLRT	Day 3
0.0440394	67.9	Sample 1	SH-aLRT	Day 3
0.0444715	78.9	Sample 1	SH-aLRT	Day 3
0.04694	84.9	Sample 1	SH-aLRT	Day 3
0.0493984	84	Sample 1	SH-aLRT	Day 3
0.04694	87.6	Sample 1	SH-aLRT	Day 3
0.0494914	79.6	Sample 1	SH-aLRT	Day 3
0.0469331	85.7	Sample 1	SH-aLRT	Day 3
0.0468637	83.8	Sample 1	SH-aLRT	Day 3
0.0516173	92.2	Sample 1	SH-aLRT	Day 3
0.0373359	81.1	Sample 1	SH-aLRT	Day 3
0.0344746	84.6	Sample 1	SH-aLRT	Day 3
0.0367465	72.9	Sample 1	SH-aLRT	Day 3
0.0345699	86.4	Sample 1	SH-aLRT	Day 3
0.0371784	84.7	Sample 1	SH-aLRT	Day 3
0.0396436	82.9	Sample 1	SH-aLRT	Day 3
0.0421035	87.3	Sample 1	SH-aLRT	Day 3
0.0445602	85	Sample 1	SH-aLRT	Day 3
0.0473089	76.8	Sample 1	SH-aLRT	Day 3
0.0371588	92.2	Sample 1	SH-aLRT	Day 3
0.0397593	84.4	Sample 1	SH-aLRT	Day 3
0.0396595	85.6	Sample 1	SH-aLRT	Day 3
0.037123	85.7	Sample 1	SH-aLRT	Day 3
0.0397293	78.7	Sample 1	SH-aLRT	Day 3
0.0344768	86.2	Sample 1	SH-aLRT	Day 3
0.0344717	86.5	Sample 1	SH-aLRT	Day 3
0.0369349	83.8	Sample 1	SH-aLRT	Day 3
0.039491	86.4	Sample 1	SH-aLRT	Day 3
0.0369319	84.6	Sample 1	SH-aLRT	Day 3
0.0394927	85.3	Sample 1	SH-aLRT	Day 3
0.0420693	88.2	Sample 1	SH-aLRT	Day 3
0.0446541	83.8	Sample 1	SH-aLRT	Day 3
0.039396	83.6	Sample 1	SH-aLRT	Day 3
0.0417802	82.2	Sample 1	SH-aLRT	Day 3
0.041953	76.5	Sample 1	SH-aLRT	Day 3
0.0320078	83.4	Sample 1	SH-aLRT	Day 3
0.0344649	85.6	Sample 1	SH-aLRT	Day 3
0.0392812	77.6	Sample 1	SH-aLRT	Day 3
0.0469168	89.3	Sample 1	SH-aLRT	Day 3
0.0320151	83.1	Sample 1	SH-aLRT	Day 3
0.034568	84.8	Sample 1	SH-aLRT	Day 3
0.0371315	86.2	Sample 1	SH-aLRT	Day 3
0.0396891	85.5	Sample 1	SH-aLRT	Day 3
0.0458798	90.7	Sample 1	SH-aLRT	Day 3
0.0396893	84.5	Sample 1	SH-aLRT	Day 3
0.0371306	84.7	Sample 1	SH-aLRT	Day 3
0.0396894	86.2	Sample 1	SH-aLRT	Day 3
0.0422663	85.6	Sample 1	SH-aLRT	Day 3
0.0422484	84.4	Sample 1	SH-aLRT	Day 3
0.0447307	84.9	Sample 1	SH-aLRT	Day 3
0.0423005	86.4	Sample 1	SH-aLRT	Day 3
0.0395932	84.6	Sample 1	SH-aLRT	Day 3
0.0396918	92	Sample 1	SH-aLRT	Day 3
0.0371209	85.9	Sample 1	SH-aLRT	Day 3
0.0345185	86.1	Sample 1	SH-aLRT	Day 3
0.0344847	84.3	Sample 1	SH-aLRT	Day 3
0.0369416	82.7	Sample 1	SH-aLRT	Day 3
0.0393985	84.9	Sample 1	SH-aLRT	Day 3
0.0344847	85	Sample 1	SH-aLRT	Day 3
0.0368756	84.3	Sample 1	SH-aLRT	Day 3
0.0391701	84.8	Sample 1	SH-aLRT	Day 3
0.0413962	85.4	Sample 1	SH-aLRT	Day 3
0.0436671	76.4	Sample 1	SH-aLRT	Day 3
0.0391732	84.2	Sample 1	SH-aLRT	Day 3
0.0345746	86	Sample 1	SH-aLRT	Day 3
0.0371422	86.5	Sample 1	SH-aLRT	Day 3
0.0422827	94.7	Sample 1	SH-aLRT	Day 3
0.0371422	85.7	Sample 1	SH-aLRT	Day 3
0.0371391	83.7	Sample 1	SH-aLRT	Day 3
0.0395958	85.1	Sample 1	SH-aLRT	Day 3
0.0420559	73.3	Sample 1	SH-aLRT	Day 3
0.0344791	85.3	Sample 1	SH-aLRT	Day 3
0.0368756	84.1	Sample 1	SH-aLRT	Day 3
0.0394873	92.3	Sample 1	SH-aLRT	Day 3
0.0320128	91.2	Sample 1	SH-aLRT	Day 3
0.0344756	83.3	Sample 1	SH-aLRT	Day 3
0.0368448	84.6	Sample 1	SH-aLRT	Day 3
0.041779	90.5	Sample 1	SH-aLRT	Day 3
0.0440774	78.1	Sample 1	SH-aLRT	Day 3
0.0320185	84.7	Sample 1	SH-aLRT	Day 3
0.0296587	79.4	Sample 1	SH-aLRT	Day 3
0.0324312	79.6	Sample 1	SH-aLRT	Day 3
0.0352095	84.5	Sample 1	SH-aLRT	Day 3
0.0379171	81.4	Sample 1	SH-aLRT	Day 3
0.0379944	92	Sample 1	SH-aLRT	Day 3
0.0407337	83.8	Sample 1	SH-aLRT	Day 3
0.0380256	84.8	Sample 1	SH-aLRT	Day 3
0.0324307	81.8	Sample 1	SH-aLRT	Day 3
0.0352985	79.9	Sample 1	SH-aLRT	Day 3
0.0294435	83	Sample 1	SH-aLRT	Day 3
0.0321006	83.3	Sample 1	SH-aLRT	Day 3
0.0348715	86.5	Sample 1	SH-aLRT	Day 3
0.0377198	86.7	Sample 1	SH-aLRT	Day 3
0.0379111	77.5	Sample 1	SH-aLRT	Day 3
0.040627	74.4	Sample 1	SH-aLRT	Day 3
0.0377185	82.8	Sample 1	SH-aLRT	Day 3
0.0376488	84.2	Sample 1	SH-aLRT	Day 3
0.0403085	81.8	Sample 1	SH-aLRT	Day 3
0.0347747	84.6	Sample 1	SH-aLRT	Day 3
0.0374354	82.3	Sample 1	SH-aLRT	Day 3
0.0401393	80.8	Sample 1	SH-aLRT	Day 3
0.0374385	85.2	Sample 1	SH-aLRT	Day 3
0.0400959	84.6	Sample 1	SH-aLRT	Day 3
0.0348155	85.2	Sample 1	SH-aLRT	Day 3
0.0374785	85.5	Sample 1	SH-aLRT	Day 3
0.0404439	77.5	Sample 1	SH-aLRT	Day 3
0.0348304	82.8	Sample 1	SH-aLRT	Day 3
0.0376108	76.3	Sample 1	SH-aLRT	Day 3
0.0409358	77.7	Sample 1	SH-aLRT	Day 3
0.0439266	80.3	Sample 1	SH-aLRT	Day 3
0.0347753	84.7	Sample 1	SH-aLRT	Day 3
0.034771	83	Sample 1	SH-aLRT	Day 3
0.0374413	87.2	Sample 1	SH-aLRT	Day 3
0.0401117	85.1	Sample 1	SH-aLRT	Day 3
0.0427689	83.4	Sample 1	SH-aLRT	Day 3
0.0456097	79.4	Sample 1	SH-aLRT	Day 3
0.0454294	86.2	Sample 1	SH-aLRT	Day 3
0.0401117	84.9	Sample 1	SH-aLRT	Day 3
0.0426687	86.2	Sample 1	SH-aLRT	Day 3
0.0401117	84.7	Sample 1	SH-aLRT	Day 3
0.0426714	84.9	Sample 1	SH-aLRT	Day 3
0.0403088	77.9	Sample 1	SH-aLRT	Day 3
0.0428242	75.4	Sample 1	SH-aLRT	Day 3
0.0373368	82.8	Sample 1	SH-aLRT	Day 3
0.0398157	84.5	Sample 1	SH-aLRT	Day 3
0.0423131	19.9	Sample 1	SH-aLRT	Day 3
0.0450714	78.5	Sample 1	SH-aLRT	Day 3
0.0478301	80.8	Sample 1	SH-aLRT	Day 3
0.0373812	85.4	Sample 1	SH-aLRT	Day 3
0.0432706	94.5	Sample 1	SH-aLRT	Day 3
0.0347975	83.2	Sample 1	SH-aLRT	Day 3
0.0320028	83.2	Sample 1	SH-aLRT	Day 3
0.0344601	85.6	Sample 1	SH-aLRT	Day 3
0.0369218	78.3	Sample 1	SH-aLRT	Day 3
0.0321939	79.6	Sample 1	SH-aLRT	Day 3
0.0346163	72.6	Sample 1	SH-aLRT	Day 3
0.0370687	43.9	Sample 1	SH-aLRT	Day 3
0.0396354	82.6	Sample 1	SH-aLRT	Day 3
0.0421893	23.3	Sample 1	SH-aLRT	Day 3
0.039638	81.3	Sample 1	SH-aLRT	Day 3
0.042242	92	Sample 1	SH-aLRT	Day 3
0.034938	81	Sample 1	SH-aLRT	Day 3
0.0375421	76.7	Sample 1	SH-aLRT	Day 3
0.0294437	84.4	Sample 1	SH-aLRT	Day 3
0.0319968	85.4	Sample 1	SH-aLRT	Day 3
0.0344536	83.8	Sample 1	SH-aLRT	Day 3
0.0369133	83.3	Sample 1	SH-aLRT	Day 3
0.0394736	84.9	Sample 1	SH-aLRT	Day 3
0.0420331	84	Sample 1	SH-aLRT	Day 3
0.0446118	79.1	Sample 1	SH-aLRT	Day 3
0.0446658	79.8	Sample 1	SH-aLRT	Day 3
0.0472995	80.7	Sample 1	SH-aLRT	Day 3
0.0503825	36.2	Sample 1	SH-aLRT	Day 3
0.0497768	84.1	Sample 1	SH-aLRT	Day 3
0.0422241	80.3	Sample 1	SH-aLRT	Day 3
0.0449682	83.7	Sample 1	SH-aLRT	Day 3
0.0420266	83.2	Sample 1	SH-aLRT	Day 3
0.0445088	85	Sample 1	SH-aLRT	Day 3
0.0394734	88.1	Sample 1	SH-aLRT	Day 3
0.0421255	92.9	Sample 1	SH-aLRT	Day 3
0.0321076	86.6	Sample 1	SH-aLRT	Day 3
0.034765	83.7	Sample 1	SH-aLRT	Day 3
0.037326	84.3	Sample 1	SH-aLRT	Day 3
0.0398123	86.5	Sample 1	SH-aLRT	Day 3
0.0459907	80.4	Sample 1	SH-aLRT	Day 3
0.0486713	3.3	Sample 1	SH-aLRT	Day 3
0.0348128	85.7	Sample 1	SH-aLRT	Day 3
0.0266835	85.3	Sample 1	SH-aLRT	Day 3
0.0291468	84.8	Sample 1	SH-aLRT	Day 3
0.0317481	79.4	Sample 1	SH-aLRT	Day 3
0.0340894	76.5	Sample 1	SH-aLRT	Day 3
0.0363775	83.8	Sample 1	SH-aLRT	Day 3
0.0411933	92.3	Sample 1	SH-aLRT	Day 3
0.0435609	86.2	Sample 1	SH-aLRT	Day 3
0.0459376	84.1	Sample 1	SH-aLRT	Day 3
0.0482265	83.2	Sample 1	SH-aLRT	Day 3
0.0530452	92.7	Sample 1	SH-aLRT	Day 3
0.0555046	84.3	Sample 1	SH-aLRT	Day 3
0.055753	73.5	Sample 1	SH-aLRT	Day 3
0.0581617	74.6	Sample 1	SH-aLRT	Day 3
0.0605447	73.5	Sample 1	SH-aLRT	Day 3
0.0628797	73.3	Sample 1	SH-aLRT	Day 3
0.0706116	96.2	Sample 1	SH-aLRT	Day 3
0.0506852	60.9	Sample 1	SH-aLRT	Day 3
0.0528827	78.3	Sample 1	SH-aLRT	Day 3
0.0550075	70.9	Sample 1	SH-aLRT	Day 3
0.0505193	85	Sample 1	SH-aLRT	Day 3
0.0507578	93.6	Sample 1	SH-aLRT	Day 3
0.053132	83.9	Sample 1	SH-aLRT	Day 3
0.0555029	86	Sample 1	SH-aLRT	Day 3
0.0578471	76.5	Sample 1	SH-aLRT	Day 3
0.0601832	74.9	Sample 1	SH-aLRT	Day 3
0.0655424	73.7	Sample 1	SH-aLRT	Day 3
0.0626787	77.8	Sample 1	SH-aLRT	Day 3
0.0679557	83.7	Sample 1	SH-aLRT	Day 3
0.0555155	81.7	Sample 1	SH-aLRT	Day 3
0.0554997	86	Sample 1	SH-aLRT	Day 3
0.0535723	76.2	Sample 1	SH-aLRT	Day 3
0.0460293	79	Sample 1	SH-aLRT	Day 3
0.0484887	80.7	Sample 1	SH-aLRT	Day 3
0.0509484	86.2	Sample 1	SH-aLRT	Day 3
0.053822	77.3	Sample 1	SH-aLRT	Day 3
0.0535062	74.1	Sample 1	SH-aLRT	Day 3
0.05082	70.6	Sample 1	SH-aLRT	Day 3
0.0483795	72.6	Sample 1	SH-aLRT	Day 3
0.0510248	41.8	Sample 1	SH-aLRT	Day 3
0.0460175	87.1	Sample 1	SH-aLRT	Day 3
0.0484825	28.5	Sample 1	SH-aLRT	Day 3
0.0559913	95.2	Sample 1	SH-aLRT	Day 3
0.0509414	82.4	Sample 1	SH-aLRT	Day 3
0.0534362	88.9	Sample 1	SH-aLRT	Day 3
0.0458391	93.1	Sample 1	SH-aLRT	Day 3
0.0316076	83.3	Sample 1	SH-aLRT	Day 3
0.0341705	84.6	Sample 1	SH-aLRT	Day 3
0.0340965	86.9	Sample 1	SH-aLRT	Day 3
0.0316162	80.4	Sample 1	SH-aLRT	Day 3
0.0366354	92.5	Sample 1	SH-aLRT	Day 3
0.0390059	82.6	Sample 1	SH-aLRT	Day 3
0.041474	84	Sample 1	SH-aLRT	Day 3
0.0439519	90.5	Sample 1	SH-aLRT	Day 3
0.0417428	75.2	Sample 1	SH-aLRT	Day 3
0.0470603	82.5	Sample 1	SH-aLRT	Day 3
0.0414125	32.3	Sample 1	SH-aLRT	Day 3
0.0439817	77.5	Sample 1	SH-aLRT	Day 3
0.0442321	92.9	Sample 1	SH-aLRT	Day 3
0.0340816	86.8	Sample 1	SH-aLRT	Day 3
0.0340757	82.6	Sample 1	SH-aLRT	Day 3
0.03645	82.5	Sample 1	SH-aLRT	Day 3
0.0388237	86.4	Sample 1	SH-aLRT	Day 3
0.0440369	91.9	Sample 1	SH-aLRT	Day 3
0.0466939	82.1	Sample 1	SH-aLRT	Day 3
0.0412832	82.8	Sample 1	SH-aLRT	Day 3
0.0467099	86	Sample 1	SH-aLRT	Day 3
0.0387412	55.5	Sample 1	SH-aLRT	Day 3
0.0388177	82.6	Sample 1	SH-aLRT	Day 3
0.041239	79.5	Sample 1	SH-aLRT	Day 3
0.0340759	82.7	Sample 1	SH-aLRT	Day 3
0.0364692	84.9	Sample 1	SH-aLRT	Day 3
0.0343146	61.2	Sample 1	SH-aLRT	Day 3
0.0291475	86.2	Sample 1	SH-aLRT	Day 3
0.0340403	91.7	Sample 1	SH-aLRT	Day 3
0.0292827	76.3	Sample 1	SH-aLRT	Day 3
0.0318827	75.3	Sample 1	SH-aLRT	Day 3
0.0376611	91	Sample 1	SH-aLRT	Day 3
0.0401974	71.9	Sample 1	SH-aLRT	Day 3
0.0456715	83.3	Sample 1	SH-aLRT	Day 3
0.0266835	83.1	Sample 1	SH-aLRT	Day 3
0.0295029	73.1	Sample 1	SH-aLRT	Day 3
0.0240555	84.2	Sample 1	SH-aLRT	Day 3
0.0265276	73.8	Sample 1	SH-aLRT	Day 3
0.0241303	85.5	Sample 1	SH-aLRT	Day 3
0.0240754	86.2	Sample 1	SH-aLRT	Day 3
0.0215674	84.2	Sample 1	SH-aLRT	Day 3
0.0162495	84.4	Sample 1	SH-aLRT	Day 3
0.0188088	86.6	Sample 1	SH-aLRT	Day 3
0.021479	85.1	Sample 1	SH-aLRT	Day 3
0.0213746	84.3	Sample 1	SH-aLRT	Day 3
0.0239277	86.4	Sample 1	SH-aLRT	Day 3
0.0213805	84.5	Sample 1	SH-aLRT	Day 3
0.0213804	85.5	Sample 1	SH-aLRT	Day 3
0.0238406	84.4	Sample 1	SH-aLRT	Day 3
0.0238406	84.7	Sample 1	SH-aLRT	Day 3
0.0213776	82.3	Sample 1	SH-aLRT	Day 3
0.02394	84.1	Sample 1	SH-aLRT	Day 3
0.0265426	86.5	Sample 1	SH-aLRT	Day 3
0.0296939	73.8	Sample 1	SH-aLRT	Day 3
0.0238437	84.6	Sample 1	SH-aLRT	Day 3
0.0239331	78.4	Sample 1	SH-aLRT	Day 3
0.026489	78.7	Sample 1	SH-aLRT	Day 3
0.0289617	85.9	Sample 1	SH-aLRT	Day 3
0.0313511	83.5	Sample 1	SH-aLRT	Day 3
0.0217544	78.6	Sample 1	SH-aLRT	Day 3
0.0242222	73.6	Sample 1	SH-aLRT	Day 3
0.0270536	63.6	Sample 1	SH-aLRT	Day 3
0.0249022	75.2	Sample 1	SH-aLRT	Day 3
0.0213619	85.5	Sample 1	SH-aLRT	Day 3
0.0239149	81.8	Sample 1	SH-aLRT	Day 3
0.0264738	93.1	Sample 1	SH-aLRT	Day 3
0.0289342	85.2	Sample 1	SH-aLRT	Day 3
0.018716	85.4	Sample 1	SH-aLRT	Day 3
0.0210839	86.1	Sample 1	SH-aLRT	Day 3
0.0187063	84.3	Sample 1	SH-aLRT	Day 3
0.0162841	88	Sample 1	SH-aLRT	Day 3
0.0162499	83.4	Sample 1	SH-aLRT	Day 3
0.0187615	84.1	Sample 1	SH-aLRT	Day 3
0.023443	84.6	Sample 1	SH-aLRT	Day 3
0.0256517	54.6	Sample 1	SH-aLRT	Day 3
0.0257316	84.5	Sample 1	SH-aLRT	Day 3
0.030816	81.5	Sample 1	SH-aLRT	Day 3
0.0234437	84.3	Sample 1	SH-aLRT	Day 3
0.0257295	85.7	Sample 1	SH-aLRT	Day 3
0.0281006	84	Sample 1	SH-aLRT	Day 3
0.0304746	85.7	Sample 1	SH-aLRT	Day 3
0.0213785	80.2	Sample 1	SH-aLRT	Day 3
0.0239309	74.7	Sample 1	SH-aLRT	Day 3
0.0267384	77.5	Sample 1	SH-aLRT	Day 3
0.0294723	77.4	Sample 1	SH-aLRT	Day 3
0.0351678	75.4	Sample 1	SH-aLRT	Day 3
0.0298	70.2	Sample 1	SH-aLRT	Day 3
0.0399774	94.2	Sample 1	SH-aLRT	Day 3
0.0264229	77.2	Sample 1	SH-aLRT	Day 3
0.0288722	80.7	Sample 1	SH-aLRT	Day 3
0.0254304	42.1	Sample 1	SH-aLRT	Day 3
0.018806	84.3	Sample 1	SH-aLRT	Day 3
0.0213757	84.7	Sample 1	SH-aLRT	Day 3
0.023929	84.3	Sample 1	SH-aLRT	Day 3
0.0264857	84.1	Sample 1	SH-aLRT	Day 3
0.0289492	86.2	Sample 1	SH-aLRT	Day 3
0.0289494	83.8	Sample 1	SH-aLRT	Day 3
0.0289651	85.4	Sample 1	SH-aLRT	Day 3
0.0266994	79.2	Sample 1	SH-aLRT	Day 3
0.0293358	73	Sample 1	SH-aLRT	Day 3
0.0323358	80.4	Sample 1	SH-aLRT	Day 3
0.0213756	84.5	Sample 1	SH-aLRT	Day 3
0.0213928	83.6	Sample 1	SH-aLRT	Day 3
0.0238937	83.3	Sample 1	SH-aLRT	Day 3
0.0262786	78.4	Sample 1	SH-aLRT	Day 3
0.021476	79.9	Sample 1	SH-aLRT	Day 3
0.0240479	80.9	Sample 1	SH-aLRT	Day 3
0.0213638	87.7	Sample 1	SH-aLRT	Day 3
0.0239179	75.9	Sample 1	SH-aLRT	Day 3
0.0292404	86.1	Sample 1	SH-aLRT	Day 3
0.0238294	84.7	Sample 1	SH-aLRT	Day 3
0.0262142	84.7	Sample 1	SH-aLRT	Day 3
0.0238294	85.3	Sample 1	SH-aLRT	Day 3
0.018809	86.8	Sample 1	SH-aLRT	Day 3
0.0215727	79.4	Sample 1	SH-aLRT	Day 3
0.0240231	74.6	Sample 1	SH-aLRT	Day 3
0.0264203	82.9	Sample 1	SH-aLRT	Day 3
0.028704	72.9	Sample 1	SH-aLRT	Day 3
0.0315292	76.9	Sample 1	SH-aLRT	Day 3
0.0341411	86.3	Sample 1	SH-aLRT	Day 3
0.0368476	87	Sample 1	SH-aLRT	Day 3
0.0396784	84.1	Sample 1	SH-aLRT	Day 3
0.0395438	79	Sample 1	SH-aLRT	Day 3
0.042315	75.5	Sample 1	SH-aLRT	Day 3
0.0423023	76.4	Sample 1	SH-aLRT	Day 3
0.0366363	82.3	Sample 1	SH-aLRT	Day 3
0.0390425	43.7	Sample 1	SH-aLRT	Day 3
0.0264892	86.9	Sample 1	SH-aLRT	Day 3
0.0289686	84.3	Sample 1	SH-aLRT	Day 3
0.0292148	81.1	Sample 1	SH-aLRT	Day 3
0.0242064	79	Sample 1	SH-aLRT	Day 3
0.0241758	92	Sample 1	SH-aLRT	Day 3
0.018716	83.6	Sample 1	SH-aLRT	Day 3
0.0210846	75.5	Sample 1	SH-aLRT	Day 3
0.0211761	85.3	Sample 1	SH-aLRT	Day 3
0.0237555	72.2	Sample 1	SH-aLRT	Day 3
0.0263372	70.6	Sample 1	SH-aLRT	Day 3
0.0289988	75.8	Sample 1	SH-aLRT	Day 3
0.0236392	85.9	Sample 1	SH-aLRT	Day 3
0.023639	86.1	Sample 1	SH-aLRT	Day 3
0.0162499	84.1	Sample 1	SH-aLRT	Day 3
0.0188103	84.5	Sample 1	SH-aLRT	Day 3
0.0214747	86.5	Sample 1	SH-aLRT	Day 3
0.024139	85.7	Sample 1	SH-aLRT	Day 3
0.0268026	84.6	Sample 1	SH-aLRT	Day 3
0.0266956	82.6	Sample 1	SH-aLRT	Day 3
0.0291623	86.2	Sample 1	SH-aLRT	Day 3
0.0291644	83.3	Sample 1	SH-aLRT	Day 3
0.0316319	84.6	Sample 1	SH-aLRT	Day 3
0.0346265	77.5	Sample 1	SH-aLRT	Day 3
0.0341944	83.8	Sample 1	SH-aLRT	Day 3
0.0341273	83.1	Sample 1	SH-aLRT	Day 3
0.034436	74.1	Sample 1	SH-aLRT	Day 3
0.0317046	75.1	Sample 1	SH-aLRT	Day 3
0.0291557	86.3	Sample 1	SH-aLRT	Day 3
0.0241322	86.1	Sample 1	SH-aLRT	Day 3
0.0213702	83.4	Sample 1	SH-aLRT	Day 3
0.0240124	81.4	Sample 1	SH-aLRT	Day 3
0.0266453	81.9	Sample 1	SH-aLRT	Day 3
0.029286	79.5	Sample 1	SH-aLRT	Day 3
0.0327871	78.4	Sample 1	SH-aLRT	Day 3
0.0318534	77.4	Sample 1	SH-aLRT	Day 3
0.0263487	74.3	Sample 1	SH-aLRT	Day 3
0.0238273	84.6	Sample 1	SH-aLRT	Day 3
0.0213636	85.1	Sample 1	SH-aLRT	Day 3
0.0239169	84.9	Sample 1	SH-aLRT	Day 3
0.0187139	83.8	Sample 1	SH-aLRT	Day 3
0.023929	91.8	Sample 1	SH-aLRT	Day 3
0.0265931	84.4	Sample 1	SH-aLRT	Day 3
0.029257	82.9	Sample 1	SH-aLRT	Day 3
0.0318229	84.5	Sample 1	SH-aLRT	Day 3
0.0343793	83	Sample 1	SH-aLRT	Day 3
0.0318227	83.1	Sample 1	SH-aLRT	Day 3
0.0318168	83.5	Sample 1	SH-aLRT	Day 3
0.0322364	95	Sample 1	SH-aLRT	Day 3
0.037764	91.4	Sample 1	SH-aLRT	Day 3
0.0292603	85.2	Sample 1	SH-aLRT	Day 3
0.0319178	85.5	Sample 1	SH-aLRT	Day 3
0.0292614	85.1	Sample 1	SH-aLRT	Day 3
0.026594	85.8	Sample 1	SH-aLRT	Day 3
0.0292516	86.7	Sample 1	SH-aLRT	Day 3
0.0318868	84	Sample 1	SH-aLRT	Day 3
0.0369727	90.5	Sample 1	SH-aLRT	Day 3
0.0419985	24.5	Sample 1	SH-aLRT	Day 3
0.0446716	76.7	Sample 1	SH-aLRT	Day 3
0.0476321	78.6	Sample 1	SH-aLRT	Day 3
0.05029	38.4	Sample 1	SH-aLRT	Day 3
0.0529559	83.3	Sample 1	SH-aLRT	Day 3
0.0557335	86.4	Sample 1	SH-aLRT	Day 3
0.0585215	85.8	Sample 1	SH-aLRT	Day 3
0.0612051	85.4	Sample 1	SH-aLRT	Day 3
0.0585496	85	Sample 1	SH-aLRT	Day 3
0.058515	84.4	Sample 1	SH-aLRT	Day 3
0.0611788	84.9	Sample 1	SH-aLRT	Day 3
0.0637386	83.4	Sample 1	SH-aLRT	Day 3
0.0662483	90.8	Sample 1	SH-aLRT	Day 3
0.0661953	82.5	Sample 1	SH-aLRT	Day 3
0.0637344	83.9	Sample 1	SH-aLRT	Day 3
0.0612402	82.1	Sample 1	SH-aLRT	Day 3
0.063848	41.5	Sample 1	SH-aLRT	Day 3
0.0663233	75.7	Sample 1	SH-aLRT	Day 3
0.0663067	83.7	Sample 1	SH-aLRT	Day 3
0.0638142	85.6	Sample 1	SH-aLRT	Day 3
0.0611694	78.7	Sample 1	SH-aLRT	Day 3
0.0586542	79	Sample 1	SH-aLRT	Day 3
0.050323	85.2	Sample 1	SH-aLRT	Day 3
0.0472886	73.5	Sample 1	SH-aLRT	Day 3
0.0566949	90.5	Sample 1	SH-aLRT	Day 3
0.0396859	79	Sample 1	SH-aLRT	Day 3
0.0425503	60.3	Sample 1	SH-aLRT	Day 3
0.0371648	93.7	Sample 1	SH-aLRT	Day 3
0.0343443	81.9	Sample 1	SH-aLRT	Day 3
0.0398789	88.7	Sample 1	SH-aLRT	Day 3
0.0418808	67.2	Sample 1	SH-aLRT	Day 3
0.0491155	78.2	Sample 1	SH-aLRT	Day 3
0.0446089	74.2	Sample 1	SH-aLRT	Day 3
0.0318151	84.4	Sample 1	SH-aLRT	Day 3
0.034358	78.4	Sample 1	SH-aLRT	Day 3
0.0369108	82.7	Sample 1	SH-aLRT	Day 3
0.0368978	80.4	Sample 1	SH-aLRT	Day 3
0.0393595	64	Sample 1	SH-aLRT	Day 3
0.0417279	83.8	Sample 1	SH-aLRT	Day 3
0.0497002	97.2	Sample 1	SH-aLRT	Day 3
0.0522772	83.3	Sample 1	SH-aLRT	Day 3
0.0343318	75.9	Sample 1	SH-aLRT	Day 3
0.0318454	84.5	Sample 1	SH-aLRT	Day 3
0.0344481	85.2	Sample 1	SH-aLRT	Day 3
0.0370539	83.8	Sample 1	SH-aLRT	Day 3
0.039641	83.8	Sample 1	SH-aLRT	Day 3
0.0424016	83.3	Sample 1	SH-aLRT	Day 3
0.0422024	83.5	Sample 1	SH-aLRT	Day 3
0.042195	87.2	Sample 1	SH-aLRT	Day 3
0.0447552	86.8	Sample 1	SH-aLRT	Day 3
0.0474158	84.2	Sample 1	SH-aLRT	Day 3
0.0447552	86.1	Sample 1	SH-aLRT	Day 3
0.0473084	84	Sample 1	SH-aLRT	Day 3
0.0502608	78.7	Sample 1	SH-aLRT	Day 3
0.0397475	78.8	Sample 1	SH-aLRT	Day 3
0.0424275	83.8	Sample 1	SH-aLRT	Day 3
0.0396569	82.3	Sample 1	SH-aLRT	Day 3
0.0422574	91.3	Sample 1	SH-aLRT	Day 3
0.0448345	83.7	Sample 1	SH-aLRT	Day 3
0.0474918	84.6	Sample 1	SH-aLRT	Day 3
0.0532539	90.6	Sample 1	SH-aLRT	Day 3
0.056018	88.2	Sample 1	SH-aLRT	Day 3
0.0560021	74.6	Sample 1	SH-aLRT	Day 3
0.039558	32.5	Sample 1	SH-aLRT	Day 3
0.0426527	77.6	Sample 1	SH-aLRT	Day 3
0.0423453	52.7	Sample 1	SH-aLRT	Day 3
0.0446547	88.4	Sample 1	SH-aLRT	Day 3
0.0421003	75.2	Sample 1	SH-aLRT	Day 3
0.0446429	77	Sample 1	SH-aLRT	Day 3
0.044925	79.8	Sample 1	SH-aLRT	Day 3
0.0396019	76	Sample 1	SH-aLRT	Day 3
0.0370756	83.5	Sample 1	SH-aLRT	Day 3
0.0396633	62.4	Sample 1	SH-aLRT	Day 3
0.0370912	87.3	Sample 1	SH-aLRT	Day 3
0.0344481	85.2	Sample 1	SH-aLRT	Day 3
0.0370453	86.2	Sample 1	SH-aLRT	Day 3
0.031808	84.6	Sample 1	SH-aLRT	Day 3
0.0318088	84.2	Sample 1	SH-aLRT	Day 3
0.0343636	85.4	Sample 1	SH-aLRT	Day 3
0.0292808	88.5	Sample 1	SH-aLRT	Day 3
0.0319862	86.2	Sample 1	SH-aLRT	Day 3
0.0211741	87.6	Sample 1	SH-aLRT	Day 3
0.0236653	86.5	Sample 1	SH-aLRT	Day 3
0.0261673	60.3	Sample 1	SH-aLRT	Day 3
0.0287657	83	Sample 1	SH-aLRT	Day 3
0.0287095	84.3	Sample 1	SH-aLRT	Day 3
0.0312762	84	Sample 1	SH-aLRT	Day 3
0.0340021	78.3	Sample 1	SH-aLRT	Day 3
0.0286729	86	Sample 1	SH-aLRT	Day 3
0.0311716	84.1	Sample 1	SH-aLRT	Day 3
0.031086	85.5	Sample 1	SH-aLRT	Day 3
0.023692	87.1	Sample 1	SH-aLRT	Day 3
0.0262704	73.6	Sample 1	SH-aLRT	Day 3
0.0236311	84.2	Sample 1	SH-aLRT	Day 3
0.0260907	85.9	Sample 1	SH-aLRT	Day 3
0.02857	84.5	Sample 1	SH-aLRT	Day 3
0.0310679	84.6	Sample 1	SH-aLRT	Day 3
0.0187512	92.1	Sample 1	SH-aLRT	Day 3
0.0187202	85.2	Sample 1	SH-aLRT	Day 3
0.0212055	76.5	Sample 1	SH-aLRT	Day 3
0.0187071	86	Sample 1	SH-aLRT	Day 3
0.0211762	85.8	Sample 1	SH-aLRT	Day 3
0.0236406	83.9	Sample 1	SH-aLRT	Day 3
0.0261039	85.6	Sample 1	SH-aLRT	Day 3
0.0286672	85.9	Sample 1	SH-aLRT	Day 3
0.0349365	59.1	Sample 1	SH-aLRT	Day 3
0.0312529	88.7	Sample 1	SH-aLRT	Day 3
0.0312223	85.8	Sample 1	SH-aLRT	Day 3
0.0286653	85.8	Sample 1	SH-aLRT	Day 3
0.0312461	91.9	Sample 1	SH-aLRT	Day 3
0.0285612	40.7	Sample 1	SH-aLRT	Day 3
0.0310243	83	Sample 1	SH-aLRT	Day 3
0.0335007	84.2	Sample 1	SH-aLRT	Day 3
0.0361658	78.7	Sample 1	SH-aLRT	Day 3
0.0359678	84.3	Sample 1	SH-aLRT	Day 3
0.0335808	84.8	Sample 1	SH-aLRT	Day 3
0.0361341	86.3	Sample 1	SH-aLRT	Day 3
0.0333757	92	Sample 1	SH-aLRT	Day 3
0.0236405	84.5	Sample 1	SH-aLRT	Day 3
0.0260979	83.2	Sample 1	SH-aLRT	Day 3
0.0313778	95	Sample 1	SH-aLRT	Day 3
0.0236625	85.2	Sample 1	SH-aLRT	Day 3
0.0261658	84.2	Sample 1	SH-aLRT	Day 3
0.0286895	92.4	Sample 1	SH-aLRT	Day 3
0.028925	78.1	Sample 1	SH-aLRT	Day 3
0.0236335	86	Sample 1	SH-aLRT	Day 3
0.023727	93	Sample 1	SH-aLRT	Day 3
0.0261156	84.3	Sample 1	SH-aLRT	Day 3
0.0285273	85.3	Sample 1	SH-aLRT	Day 3
0.021105	83.1	Sample 1	SH-aLRT	Day 3
0.0235032	85.5	Sample 1	SH-aLRT	Day 3
0.0234395	84.7	Sample 1	SH-aLRT	Day 3
0.0210824	84.9	Sample 1	SH-aLRT	Day 3
0.0256876	82.5	Sample 1	SH-aLRT	Day 3
0.0280599	86	Sample 1	SH-aLRT	Day 3
0.0255903	85	Sample 1	SH-aLRT	Day 3
0.0210824	84.9	Sample 1	SH-aLRT	Day 3
0.0234654	75.6	Sample 1	SH-aLRT	Day 3
0.0261646	78.5	Sample 1	SH-aLRT	Day 3
0.0210752	84.7	Sample 1	SH-aLRT	Day 3
0.0233641	84.4	Sample 1	SH-aLRT	Day 3
0.0255736	85.9	Sample 1	SH-aLRT	Day 3
0.0163449	84.9	Sample 1	SH-aLRT	Day 3
0.0192895	76.9	Sample 1	SH-aLRT	Day 3
0.0190025	83	Sample 1	SH-aLRT	Day 3
0.0162348	93.2	Sample 1	SH-aLRT	Day 3
0.0187213	83.4	Sample 1	SH-aLRT	Day 3
0.0240319	94.6	Sample 1	SH-aLRT	Day 3
0.0186991	83.8	Sample 1	SH-aLRT	Day 3
0.0211624	87	Sample 1	SH-aLRT	Day 3
0.023716	85.2	Sample 1	SH-aLRT	Day 3
0.021162	83	Sample 1	SH-aLRT	Day 3
0.0236219	82	Sample 1	SH-aLRT	Day 3
0.0262828	28.3	Sample 1	SH-aLRT	Day 3
0.0321175	85.5	Sample 1	SH-aLRT	Day 3
0.0381825	77.8	Sample 1	SH-aLRT	Day 3
0.043804	86	Sample 1	SH-aLRT	Day 3
0.0467382	79.2	Sample 1	SH-aLRT	Day 3
0.0407371	45	Sample 1	SH-aLRT	Day 3
0.0409418	77.4	Sample 1	SH-aLRT	Day 3
0.0432911	74.2	Sample 1	SH-aLRT	Day 3
0.0210672	84.1	Sample 1	SH-aLRT	Day 3
0.018714	83.5	Sample 1	SH-aLRT	Day 3
0.0212115	83.2	Sample 1	SH-aLRT	Day 3
0.0165796	7.6	Sample 1	SH-aLRT	Day 3
0.0189968	74.5	Sample 1	SH-aLRT	Day 3
0.0241878	92.4	Sample 1	SH-aLRT	Day 3
0.0267141	82	Sample 1	SH-aLRT	Day 3
0.013679	84.7	Sample 1	SH-aLRT	Day 3
0.0162653	83.8	Sample 1	SH-aLRT	Day 3
0.018864	84.1	Sample 1	SH-aLRT	Day 3
0.0215733	87.1	Sample 1	SH-aLRT	Day 3
0.0243987	84.2	Sample 1	SH-aLRT	Day 3
0.013687	84.9	Sample 1	SH-aLRT	Day 3
0.0162458	85.2	Sample 1	SH-aLRT	Day 3
0.0188046	86.4	Sample 1	SH-aLRT	Day 3
0.0213732	83.7	Sample 1	SH-aLRT	Day 3
0.0238323	83.7	Sample 1	SH-aLRT	Day 3
0.0263064	84.8	Sample 1	SH-aLRT	Day 3
0.0288618	84	Sample 1	SH-aLRT	Day 3
0.0315252	84.8	Sample 1	SH-aLRT	Day 3
0.034255	86.4	Sample 1	SH-aLRT	Day 3
0.0341817	84.8	Sample 1	SH-aLRT	Day 3
0.0367401	85.5	Sample 1	SH-aLRT	Day 3
0.039347	78.6	Sample 1	SH-aLRT	Day 3
0.0416634	76.2	Sample 1	SH-aLRT	Day 3
0.0393733	77.7	Sample 1	SH-aLRT	Day 3
0.0418977	81.9	Sample 1	SH-aLRT	Day 3
0.0392473	86.2	Sample 1	SH-aLRT	Day 3
0.048533	92.6	Sample 1	SH-aLRT	Day 3
0.0367431	85.6	Sample 1	SH-aLRT	Day 3
0.0417993	89.9	Sample 1	SH-aLRT	Day 3
0.0367539	83.2	Sample 1	SH-aLRT	Day 3
0.0314203	83	Sample 1	SH-aLRT	Day 3
0.0315313	85.5	Sample 1	SH-aLRT	Day 3
0.0343164	83.9	Sample 1	SH-aLRT	Day 3
0.0371105	80.9	Sample 1	SH-aLRT	Day 3
0.0397844	87.4	Sample 1	SH-aLRT	Day 3
0.042341	83.4	Sample 1	SH-aLRT	Day 3
0.044821	84.7	Sample 1	SH-aLRT	Day 3
0.0473221	86.3	Sample 1	SH-aLRT	Day 3
0.0451744	77.7	Sample 1	SH-aLRT	Day 3
0.0479188	76.9	Sample 1	SH-aLRT	Day 3
0.0423642	84.3	Sample 1	SH-aLRT	Day 3
0.04496	76.7	Sample 1	SH-aLRT	Day 3
0.0397844	83.6	Sample 1	SH-aLRT	Day 3
0.0423402	86.3	Sample 1	SH-aLRT	Day 3
0.0447964	85.6	Sample 1	SH-aLRT	Day 3
0.0478263	75.9	Sample 1	SH-aLRT	Day 3
0.0472557	84.2	Sample 1	SH-aLRT	Day 3
0.0448372	85.3	Sample 1	SH-aLRT	Day 3
0.0397807	86.3	Sample 1	SH-aLRT	Day 3
0.0398188	89.6	Sample 1	SH-aLRT	Day 3
0.039811	92.1	Sample 1	SH-aLRT	Day 3
0.037107	84.8	Sample 1	SH-aLRT	Day 3
0.0397715	85.1	Sample 1	SH-aLRT	Day 3
0.0398315	86.7	Sample 1	SH-aLRT	Day 3
0.0398147	87.9	Sample 1	SH-aLRT	Day 3
0.0371517	86	Sample 1	SH-aLRT	Day 3
0.0398855	84.7	Sample 1	SH-aLRT	Day 3
0.0425124	82.2	Sample 1	SH-aLRT	Day 3
0.0371527	83.3	Sample 1	SH-aLRT	Day 3
0.0371613	85.9	Sample 1	SH-aLRT	Day 3
0.037167	85.8	Sample 1	SH-aLRT	Day 3
0.0371024	84.6	Sample 1	SH-aLRT	Day 3
0.0397656	85.2	Sample 1	SH-aLRT	Day 3
0.0423285	84.6	Sample 1	SH-aLRT	Day 3
0.0448848	84.1	Sample 1	SH-aLRT	Day 3
0.0474459	84.7	Sample 1	SH-aLRT	Day 3
0.0474372	86.5	Sample 1	SH-aLRT	Day 3
0.0499095	84	Sample 1	SH-aLRT	Day 3
0.0423273	83.4	Sample 1	SH-aLRT	Day 3
0.0448797	81.6	Sample 1	SH-aLRT	Day 3
0.0476784	80.4	Sample 1	SH-aLRT	Day 3
0.0423274	83.9	Sample 1	SH-aLRT	Day 3
0.0371313	83.8	Sample 1	SH-aLRT	Day 3
0.0399625	86.2	Sample 1	SH-aLRT	Day 3
0.0427852	86	Sample 1	SH-aLRT	Day 3
0.039843	83.1	Sample 1	SH-aLRT	Day 3
0.0424649	84.1	Sample 1	SH-aLRT	Day 3
0.0371635	84.8	Sample 1	SH-aLRT	Day 3
0.0400499	84	Sample 1	SH-aLRT	Day 3
0.0429362	85	Sample 1	SH-aLRT	Day 3
0.0371478	85.4	Sample 1	SH-aLRT	Day 3
0.034203	83.9	Sample 1	SH-aLRT	Day 3
0.0342295	86.2	Sample 1	SH-aLRT	Day 3
0.0342012	84.7	Sample 1	SH-aLRT	Day 3
0.036782	85.4	Sample 1	SH-aLRT	Day 3
0.0367576	84.4	Sample 1	SH-aLRT	Day 3
0.0342011	86.2	Sample 1	SH-aLRT	Day 3
0.0367634	84.4	Sample 1	SH-aLRT	Day 3
0.0342241	85.3	Sample 1	SH-aLRT	Day 3
0.0314652	86	Sample 1	SH-aLRT	Day 3
0.0314314	85.5	Sample 1	SH-aLRT	Day 3
0.0340525	78	Sample 1	SH-aLRT	Day 3
0.0366167	81.6	Sample 1	SH-aLRT	Day 3
0.0391135	85.7	Sample 1	SH-aLRT	Day 3
0.0416103	83.2	Sample 1	SH-aLRT	Day 3
0.0442097	84.2	Sample 1	SH-aLRT	Day 3
0.04692	85.7	Sample 1	SH-aLRT	Day 3
0.0497508	86.7	Sample 1	SH-aLRT	Day 3
0.046923	83.8	Sample 1	SH-aLRT	Day 3
0.0499457	79.3	Sample 1	SH-aLRT	Day 3
0.0525953	92.4	Sample 1	SH-aLRT	Day 3
0.049478	88.8	Sample 1	SH-aLRT	Day 3
0.0556125	89.3	Sample 1	SH-aLRT	Day 3
0.0341339	77.1	Sample 1	SH-aLRT	Day 3
0.0339925	83.3	Sample 1	SH-aLRT	Day 3
0.0365482	92.2	Sample 1	SH-aLRT	Day 3
0.0391064	85.4	Sample 1	SH-aLRT	Day 3
0.0416716	83.8	Sample 1	SH-aLRT	Day 3
0.044234	85.9	Sample 1	SH-aLRT	Day 3
0.0468968	87	Sample 1	SH-aLRT	Day 3
0.0499296	80.4	Sample 1	SH-aLRT	Day 3
0.0530832	76.7	Sample 1	SH-aLRT	Day 3
0.0561252	75.7	Sample 1	SH-aLRT	Day 3
0.0559851	75.8	Sample 1	SH-aLRT	Day 3
0.0495597	87.1	Sample 1	SH-aLRT	Day 3
0.049835	78.2	Sample 1	SH-aLRT	Day 3
0.0527201	78.1	Sample 1	SH-aLRT	Day 3
0.0558784	78.9	Sample 1	SH-aLRT	Day 3
0.0523554	75.8	Sample 1	SH-aLRT	Day 3
0.0468236	86.8	Sample 1	SH-aLRT	Day 3
0.0418385	80.4	Sample 1	SH-aLRT	Day 3
0.0444973	63.5	Sample 1	SH-aLRT	Day 3
0.0446332	77.1	Sample 1	SH-aLRT	Day 3
0.0473269	74.7	Sample 1	SH-aLRT	Day 3
0.0416588	84.8	Sample 1	SH-aLRT	Day 3
0.044431	77.1	Sample 1	SH-aLRT	Day 3
0.0470478	74.4	Sample 1	SH-aLRT	Day 3
0.0441184	82.7	Sample 1	SH-aLRT	Day 3
0.046486	85.2	Sample 1	SH-aLRT	Day 3
0.0487725	85.5	Sample 1	SH-aLRT	Day 3
0.0391862	77.8	Sample 1	SH-aLRT	Day 3
0.0314313	82.3	Sample 1	SH-aLRT	Day 3
0.0315713	78.4	Sample 1	SH-aLRT	Day 3
0.0287763	84.5	Sample 1	SH-aLRT	Day 3
0.0312387	84.5	Sample 1	SH-aLRT	Day 3
0.0336944	82.7	Sample 1	SH-aLRT	Day 3
0.0364794	62.5	Sample 1	SH-aLRT	Day 3
0.0385541	71.6	Sample 1	SH-aLRT	Day 3
0.0311736	86.1	Sample 1	SH-aLRT	Day 3
0.0335827	81.7	Sample 1	SH-aLRT	Day 3
0.0287771	84.2	Sample 1	SH-aLRT	Day 3
0.0312348	84.6	Sample 1	SH-aLRT	Day 3
0.0337919	84	Sample 1	SH-aLRT	Day 3
0.0363458	85.2	Sample 1	SH-aLRT	Day 3
0.0389028	84.9	Sample 1	SH-aLRT	Day 3
0.0414812	86.5	Sample 1	SH-aLRT	Day 3
0.0440003	85.7	Sample 1	SH-aLRT	Day 3
0.0336925	85.7	Sample 1	SH-aLRT	Day 3
0.0360693	83.4	Sample 1	SH-aLRT	Day 3
0.03615	49.7	Sample 1	SH-aLRT	Day 3
0.0289673	77.7	Sample 1	SH-aLRT	Day 3
0.0313658	72.1	Sample 1	SH-aLRT	Day 3
0.0338629	84.5	Sample 1	SH-aLRT	Day 3
0.026219	84.9	Sample 1	SH-aLRT	Day 3
0.0285147	81.4	Sample 1	SH-aLRT	Day 3
0.0307452	80	Sample 1	SH-aLRT	Day 3
0.0361415	84.8	Sample 1	SH-aLRT	Day 3
0.0262464	87.2	Sample 1	SH-aLRT	Day 3
0.026298	87.5	Sample 1	SH-aLRT	Day 3
0.0287796	83.3	Sample 1	SH-aLRT	Day 3
0.0313922	78.7	Sample 1	SH-aLRT	Day 3
0.0311633	41.5	Sample 1	SH-aLRT	Day 3
0.0287544	86	Sample 1	SH-aLRT	Day 3
0.0264236	78.2	Sample 1	SH-aLRT	Day 3
0.0262886	85.4	Sample 1	SH-aLRT	Day 3
0.0287482	90	Sample 1	SH-aLRT	Day 3
0.0311169	85.7	Sample 1	SH-aLRT	Day 3
0.0334887	84.1	Sample 1	SH-aLRT	Day 3
0.0358896	84.2	Sample 1	SH-aLRT	Day 3
0.0371597	77	Sample 1	SH-aLRT	Day 3
0.0453982	84.7	Sample 1	SH-aLRT	Day 3
0.0464718	54.2	Sample 1	SH-aLRT	Day 3
0.0397892	1.7	Sample 1	SH-aLRT	Day 3
0.0287449	86.3	Sample 1	SH-aLRT	Day 3
0.0311191	84	Sample 1	SH-aLRT	Day 3
0.0334377	92.1	Sample 1	SH-aLRT	Day 3
0.0311135	85	Sample 1	SH-aLRT	Day 3
0.0238367	82.5	Sample 1	SH-aLRT	Day 3
0.0262258	85.1	Sample 1	SH-aLRT	Day 3
0.0286192	75.2	Sample 1	SH-aLRT	Day 3
0.0313103	76.9	Sample 1	SH-aLRT	Day 3
0.0339009	82.8	Sample 1	SH-aLRT	Day 3
0.0365784	85.1	Sample 1	SH-aLRT	Day 3
0.036492	84.6	Sample 1	SH-aLRT	Day 3
0.039012	83.7	Sample 1	SH-aLRT	Day 3
0.023933	86.6	Sample 1	SH-aLRT	Day 3
0.0265034	85	Sample 1	SH-aLRT	Day 3
0.02929	78.5	Sample 1	SH-aLRT	Day 3
0.0213735	82.2	Sample 1	SH-aLRT	Day 3
0.0238333	82.8	Sample 1	SH-aLRT	Day 3
0.0262229	85.3	Sample 1	SH-aLRT	Day 3
0.028803	78.1	Sample 1	SH-aLRT	Day 3
0.0238333	84.3	Sample 1	SH-aLRT	Day 3
0.0262229	85.4	Sample 1	SH-aLRT	Day 3
0.0214314	78.4	Sample 1	SH-aLRT	Day 3
0.0187082	84.1	Sample 1	SH-aLRT	Day 3
0.0265284	97	Sample 1	SH-aLRT	Day 3
0.0289722	47.6	Sample 1	SH-aLRT	Day 3
0.0187058	83.3	Sample 1	SH-aLRT	Day 3
0.0211692	87.4	Sample 1	SH-aLRT	Day 3
0.0237263	85.4	Sample 1	SH-aLRT	Day 3
0.0264072	84.8	Sample 1	SH-aLRT	Day 3
0.0210802	85.8	Sample 1	SH-aLRT	Day 3
0.0213593	84.5	Sample 1	SH-aLRT	Day 3
0.0162682	84.4	Sample 1	SH-aLRT	Day 3
0.0187294	83.7	Sample 1	SH-aLRT	Day 3
0.0246404	88.1	Sample 1	SH-aLRT	Day 3
0.018769	85.2	Sample 1	SH-aLRT	Day 3
0.0187327	84.7	Sample 1	SH-aLRT	Day 3
0.0206642	64.3	Sample 1	SH-aLRT	Day 3
0.0162525	81.9	Sample 1	SH-aLRT	Day 3
0.0188047	85.1	Sample 1	SH-aLRT	Day 3
0.0213638	84.6	Sample 1	SH-aLRT	Day 3
0.0238264	84.6	Sample 1	SH-aLRT	Day 3
0.0262919	84.4	Sample 1	SH-aLRT	Day 3
0.0288473	83	Sample 1	SH-aLRT	Day 3
0.0314065	84.1	Sample 1	SH-aLRT	Day 3
0.0338724	83.6	Sample 1	SH-aLRT	Day 3
0.0362647	84.9	Sample 1	SH-aLRT	Day 3
0.0338951	85.5	Sample 1	SH-aLRT	Day 3
0.0363045	82.9	Sample 1	SH-aLRT	Day 3
0.0410921	91.6	Sample 1	SH-aLRT	Day 3
0.0339655	86.1	Sample 1	SH-aLRT	Day 3
0.0339631	86.5	Sample 1	SH-aLRT	Day 3
0.0365401	54.7	Sample 1	SH-aLRT	Day 3
0.0289118	76.7	Sample 1	SH-aLRT	Day 3
0.0289931	79.2	Sample 1	SH-aLRT	Day 3
0.0316403	77	Sample 1	SH-aLRT	Day 3
0.0341833	72	Sample 1	SH-aLRT	Day 3
0.031334	75.8	Sample 1	SH-aLRT	Day 3
0.0287708	86.1	Sample 1	SH-aLRT	Day 3
0.026292	86.8	Sample 1	SH-aLRT	Day 3
0.0288493	82.8	Sample 1	SH-aLRT	Day 3
0.0315154	86.1	Sample 1	SH-aLRT	Day 3
0.0314111	84.7	Sample 1	SH-aLRT	Day 3
0.0339898	78.3	Sample 1	SH-aLRT	Day 3
0.0365606	79.1	Sample 1	SH-aLRT	Day 3
0.0338686	84.2	Sample 1	SH-aLRT	Day 3
0.0363839	81.1	Sample 1	SH-aLRT	Day 3
0.0386236	75.1	Sample 1	SH-aLRT	Day 3
0.040909	81.6	Sample 1	SH-aLRT	Day 3
0.0287697	82.1	Sample 1	SH-aLRT	Day 3
0.0311401	86.5	Sample 1	SH-aLRT	Day 3
0.0359575	90.1	Sample 1	SH-aLRT	Day 3
0.0287497	85.6	Sample 1	SH-aLRT	Day 3
0.0312071	84.5	Sample 1	SH-aLRT	Day 3
0.0262029	82.4	Sample 1	SH-aLRT	Day 3
0.0285079	85.3	Sample 1	SH-aLRT	Day 3
0.030829	82	Sample 1	SH-aLRT	Day 3
0.0332453	85.4	Sample 1	SH-aLRT	Day 3
0.035665	83.5	Sample 1	SH-aLRT	Day 3
0.0380257	82.4	Sample 1	SH-aLRT	Day 3
0.0461262	91.9	Sample 1	SH-aLRT	Day 3
0.0356615	85.2	Sample 1	SH-aLRT	Day 3
0.0262179	73.4	Sample 1	SH-aLRT	Day 3
0.0350642	85.9	Sample 1	SH-aLRT	Day 3
0.0238274	84.9	Sample 1	SH-aLRT	Day 3
0.0262911	85.8	Sample 1	SH-aLRT	Day 3
0.0287496	84.1	Sample 1	SH-aLRT	Day 3
0.0311459	85.6	Sample 1	SH-aLRT	Day 3
0.0334671	86.9	Sample 1	SH-aLRT	Day 3
0.0311629	92.8	Sample 1	SH-aLRT	Day 3
0.0238274	85.4	Sample 1	SH-aLRT	Day 3
0.0262022	85	Sample 1	SH-aLRT	Day 3
0.0262024	83.1	Sample 1	SH-aLRT	Day 3
0.0285744	83.5	Sample 1	SH-aLRT	Day 3
0.026285	84.6	Sample 1	SH-aLRT	Day 3
0.0287489	85.3	Sample 1	SH-aLRT	Day 3
0.0311082	72.8	Sample 1	SH-aLRT	Day 3
0.0338375	76.5	Sample 1	SH-aLRT	Day 3
0.023855	84.6	Sample 1	SH-aLRT	Day 3
0.0263807	86.6	Sample 1	SH-aLRT	Day 3
0.0289091	86.5	Sample 1	SH-aLRT	Day 3
0.0314308	80.6	Sample 1	SH-aLRT	Day 3
0.0340213	86.1	Sample 1	SH-aLRT	Day 3
0.0366928	84.4	Sample 1	SH-aLRT	Day 3
0.0397666	80.1	Sample 1	SH-aLRT	Day 3
0.0393556	82	Sample 1	SH-aLRT	Day 3
0.0393494	84.7	Sample 1	SH-aLRT	Day 3
0.0419053	84.8	Sample 1	SH-aLRT	Day 3
0.0444576	86.3	Sample 1	SH-aLRT	Day 3
0.0470598	85.8	Sample 1	SH-aLRT	Day 3
0.0478662	77.7	Sample 1	SH-aLRT	Day 3
0.0508943	65.2	Sample 1	SH-aLRT	Day 3
0.0527636	78.1	Sample 1	SH-aLRT	Day 3
0.0470341	84.7	Sample 1	SH-aLRT	Day 3
0.0419053	85.4	Sample 1	SH-aLRT	Day 3
0.0366125	85.6	Sample 1	SH-aLRT	Day 3
0.0392133	86.4	Sample 1	SH-aLRT	Day 3
0.0391142	54.7	Sample 1	SH-aLRT	Day 3
0.0366233	83.6	Sample 1	SH-aLRT	Day 3
0.0365978	84.6	Sample 1	SH-aLRT	Day 3
0.0391008	82.4	Sample 1	SH-aLRT	Day 3
0.0391243	45.3	Sample 1	SH-aLRT	Day 3
0.0416856	69.9	Sample 1	SH-aLRT	Day 3
0.0391946	82.4	Sample 1	SH-aLRT	Day 3
0.0417911	45.9	Sample 1	SH-aLRT	Day 3
0.0263334	83.1	Sample 1	SH-aLRT	Day 3
0.0214206	78.7	Sample 1	SH-aLRT	Day 3
0.0162766	87.1	Sample 1	SH-aLRT	Day 3
0.0162528	84.2	Sample 1	SH-aLRT	Day 3
0.0187176	82.6	Sample 1	SH-aLRT	Day 3
0.016357	85.5	Sample 1	SH-aLRT	Day 3
0.0190607	84.3	Sample 1	SH-aLRT	Day 3
0.0136871	85.1	Sample 1	SH-aLRT	Day 3
0.0163506	85.8	Sample 1	SH-aLRT	Day 3
0.0162531	85.2	Sample 1	SH-aLRT	Day 3
0.0242386	94.6	Sample 1	SH-aLRT	Day 3
0.0137055	84.8	Sample 1	SH-aLRT	Day 3
0.0162614	83	Sample 1	SH-aLRT	Day 3
0.0187215	84.2	Sample 1	SH-aLRT	Day 3
0.0211789	85.7	Sample 1	SH-aLRT	Day 3
0.0237426	84.3	Sample 1	SH-aLRT	Day 3
0.0263029	84.6	Sample 1	SH-aLRT	Day 3
0.0288663	85.8	Sample 1	SH-aLRT	Day 3
0.0315353	84.8	Sample 1	SH-aLRT	Day 3
0.0342329	84	Sample 1	SH-aLRT	Day 3
0.0342327	84.4	Sample 1	SH-aLRT	Day 3
0.0342039	85.1	Sample 1	SH-aLRT	Day 3
0.0342475	88.5	Sample 1	SH-aLRT	Day 3
0.0347043	75.3	Sample 1	SH-aLRT	Day 3
0.0404405	87.9	Sample 1	SH-aLRT	Day 3
0.0315286	84.7	Sample 1	SH-aLRT	Day 3
0.0342152	92	Sample 1	SH-aLRT	Day 3
0.0368115	83.3	Sample 1	SH-aLRT	Day 3
0.0342033	77.1	Sample 1	SH-aLRT	Day 3
0.0369458	76.3	Sample 1	SH-aLRT	Day 3
0.0369979	76	Sample 1	SH-aLRT	Day 3
0.0287699	84.5	Sample 1	SH-aLRT	Day 3
0.0311415	84.3	Sample 1	SH-aLRT	Day 3
0.0359707	91.2	Sample 1	SH-aLRT	Day 3
0.0383547	85.2	Sample 1	SH-aLRT	Day 3
0.0411235	78.6	Sample 1	SH-aLRT	Day 3
0.0432922	70.4	Sample 1	SH-aLRT	Day 3
0.0406871	92.3	Sample 1	SH-aLRT	Day 3
0.0311621	86.5	Sample 1	SH-aLRT	Day 3
0.0336453	77	Sample 1	SH-aLRT	Day 3
0.0361278	78.8	Sample 1	SH-aLRT	Day 3
0.0385375	83.5	Sample 1	SH-aLRT	Day 3
0.0311448	85.6	Sample 1	SH-aLRT	Day 3
0.03643	88.3	Sample 1	SH-aLRT	Day 3
0.0311882	84.1	Sample 1	SH-aLRT	Day 3
0.0287923	87.6	Sample 1	SH-aLRT	Day 3
0.0338847	91.5	Sample 1	SH-aLRT	Day 3
0.0363147	85.5	Sample 1	SH-aLRT	Day 3
0.0412325	93.5	Sample 1	SH-aLRT	Day 3
0.0436859	73.4	Sample 1	SH-aLRT	Day 3
0.0363689	84.8	Sample 1	SH-aLRT	Day 3
0.0426506	52.6	Sample 1	SH-aLRT	Day 3
0.0287602	86.4	Sample 1	SH-aLRT	Day 3
0.0311555	85.4	Sample 1	SH-aLRT	Day 3
0.0263255	85.5	Sample 1	SH-aLRT	Day 3
0.0238128	79.9	Sample 1	SH-aLRT	Day 3
0.0266002	76.4	Sample 1	SH-aLRT	Day 3
0.0261172	75.3	Sample 1	SH-aLRT	Day 3
0.0303154	78.6	Sample 1	SH-aLRT	Day 3
0.0331732	63.5	Sample 1	SH-aLRT	Day 3
0.0373719	80.2	Sample 1	SH-aLRT	Day 3
0.023643	84.8	Sample 1	SH-aLRT	Day 3
0.0260115	56.7	Sample 1	SH-aLRT	Day 3
0.0308262	91.7	Sample 1	SH-aLRT	Day 3
0.0331947	84.5	Sample 1	SH-aLRT	Day 3
0.0355634	84.7	Sample 1	SH-aLRT	Day 3
0.0380685	74.3	Sample 1	SH-aLRT	Day 3
0.0405672	74.6	Sample 1	SH-aLRT	Day 3
0.0429399	86	Sample 1	SH-aLRT	Day 3
0.045309	84.8	Sample 1	SH-aLRT	Day 3
0.0500783	92.9	Sample 1	SH-aLRT	Day 3
0.0454064	85.2	Sample 1	SH-aLRT	Day 3
0.0453378	73.5	Sample 1	SH-aLRT	Day 3
0.04301	74.5	Sample 1	SH-aLRT	Day 3
0.0481708	87.2	Sample 1	SH-aLRT	Day 3
0.0504245	69.9	Sample 1	SH-aLRT	Day 3
0.0587552	88.7	Sample 1	SH-aLRT	Day 3
0.0652108	82.8	Sample 1	SH-aLRT	Day 3
0.0378559	86.6	Sample 1	SH-aLRT	Day 3
0.035591	84	Sample 1	SH-aLRT	Day 3
0.0355703	85.5	Sample 1	SH-aLRT	Day 3
0.0355767	83.6	Sample 1	SH-aLRT	Day 3
0.0378626	84.1	Sample 1	SH-aLRT	Day 3
0.0331978	85.1	Sample 1	SH-aLRT	Day 3
0.0236717	86.8	Sample 1	SH-aLRT	Day 3
0.0187282	86.1	Sample 1	SH-aLRT	Day 3
0.0211516	85.3	Sample 1	SH-aLRT	Day 3
0.0234772	82.8	Sample 1	SH-aLRT	Day 3
0.0190385	78.1	Sample 1	SH-aLRT	Day 3
0.0214764	75.4	Sample 1	SH-aLRT	Day 3
0.0189113	77.2	Sample 1	SH-aLRT	Day 3
0.0215511	77.7	Sample 1	SH-aLRT	Day 3
0.0162855	12.2	Sample 1	SH-aLRT	Day 3
0.0188695	87	Sample 1	SH-aLRT	Day 3
0.0215478	80.1	Sample 1	SH-aLRT	Day 3
0.0240919	79.4	Sample 1	SH-aLRT	Day 3
0.0269281	72.3	Sample 1	SH-aLRT	Day 3
0.0348105	56.7	Sample 1	SH-aLRT	Day 3
0.0397758	56.6	Sample 1	SH-aLRT	Day 3
0.0421254	76	Sample 1	SH-aLRT	Day 3
0.0444305	84.8	Sample 1	SH-aLRT	Day 3
0.0215639	85.6	Sample 1	SH-aLRT	Day 3
0.0137286	85.2	Sample 1	SH-aLRT	Day 3
0.016473	85.1	Sample 1	SH-aLRT	Day 3
0.0191662	93.7	Sample 1	SH-aLRT	Day 3
0.0163625	81.8	Sample 1	SH-aLRT	Day 3
0.0191587	91.9	Sample 1	SH-aLRT	Day 3
0.0138004	85.7	Sample 1	SH-aLRT	Day 3
0.01659	83.8	Sample 1	SH-aLRT	Day 3
0.0193663	87.4	Sample 1	SH-aLRT	Day 3
0.0221497	86	Sample 1	SH-aLRT	Day 3
0.0249268	84.3	Sample 1	SH-aLRT	Day 3
0.0277528	84.4	Sample 1	SH-aLRT	Day 3
0.0277652	86.3	Sample 1	SH-aLRT	Day 3
0.0306443	84.9	Sample 1	SH-aLRT	Day 3
0.0365729	92.8	Sample 1	SH-aLRT	Day 3
0.0277031	82.7	Sample 1	SH-aLRT	Day 3
0.0303924	83.3	Sample 1	SH-aLRT	Day 3
0.0329937	86.7	Sample 1	SH-aLRT	Day 3
0.0354555	68.5	Sample 1	SH-aLRT	Day 3
0.042058	86.6	Sample 1	SH-aLRT	Day 3
0.0443901	67.6	Sample 1	SH-aLRT	Day 3
0.0470611	4.2	Sample 1	SH-aLRT	Day 3
0.0447768	74	Sample 1	SH-aLRT	Day 3
0.0355746	84.9	Sample 1	SH-aLRT	Day 3
0.0379938	74.9	Sample 1	SH-aLRT	Day 3
0.0331928	78.9	Sample 1	SH-aLRT	Day 3
0.0356541	74.8	Sample 1	SH-aLRT	Day 3
0.0277029	84.9	Sample 1	SH-aLRT	Day 3
0.0304008	41.3	Sample 1	SH-aLRT	Day 3
0.0248433	85.2	Sample 1	SH-aLRT	Day 3
0.0248168	83.7	Sample 1	SH-aLRT	Day 3
0.0273736	81	Sample 1	SH-aLRT	Day 3
0.0221497	83.4	Sample 1	SH-aLRT	Day 3
0.0192853	84.6	Sample 1	SH-aLRT	Day 3
0.0218822	53.8	Sample 1	SH-aLRT	Day 3
0.0303355	96.6	Sample 1	SH-aLRT	Day 3
0.0329995	85.6	Sample 1	SH-aLRT	Day 3
0.0357758	86.7	Sample 1	SH-aLRT	Day 3
0.0385525	82.2	Sample 1	SH-aLRT	Day 3
0.0416507	94.9	Sample 1	SH-aLRT	Day 3
0.0447327	78.2	Sample 1	SH-aLRT	Day 3
0.0471981	69.9	Sample 1	SH-aLRT	Day 3
0.0497079	85.7	Sample 1	SH-aLRT	Day 3
0.0385554	83.8	Sample 1	SH-aLRT	Day 3
0.0356621	85.1	Sample 1	SH-aLRT	Day 3
0.038219	86.3	Sample 1	SH-aLRT	Day 3
0.0406808	85.2	Sample 1	SH-aLRT	Day 3
0.0431457	86.9	Sample 1	SH-aLRT	Day 3
0.0432108	78.5	Sample 1	SH-aLRT	Day 3
0.0457422	79.4	Sample 1	SH-aLRT	Day 3
0.0481316	84.3	Sample 1	SH-aLRT	Day 3
0.0505455	83.9	Sample 1	SH-aLRT	Day 3
0.0530474	84.7	Sample 1	SH-aLRT	Day 3
0.0532551	78	Sample 1	SH-aLRT	Day 3
0.0454671	21.8	Sample 1	SH-aLRT	Day 3
0.0406808	83.9	Sample 1	SH-aLRT	Day 3
0.0430493	85.6	Sample 1	SH-aLRT	Day 3
0.0330004	87.5	Sample 1	SH-aLRT	Day 3
0.0359554	78.4	Sample 1	SH-aLRT	Day 3
0.0385854	77.2	Sample 1	SH-aLRT	Day 3
0.0410444	85.1	Sample 1	SH-aLRT	Day 3
0.0385779	75.1	Sample 1	SH-aLRT	Day 3
0.0410731	86.4	Sample 1	SH-aLRT	Day 3
0.0435693	82.5	Sample 1	SH-aLRT	Day 3
0.0357311	92.1	Sample 1	SH-aLRT	Day 3
0.0382404	83.6	Sample 1	SH-aLRT	Day 3
0.0192586	86.4	Sample 1	SH-aLRT	Day 3
0.016617	86	Sample 1	SH-aLRT	Day 3
0.016634	83.2	Sample 1	SH-aLRT	Day 3
0.0167736	81.7	Sample 1	SH-aLRT	Day 3
0.0165826	83.4	Sample 1	SH-aLRT	Day 3
0.0193564	86.8	Sample 1	SH-aLRT	Day 3
0.0221414	84.5	Sample 1	SH-aLRT	Day 3
0.0248456	86.7	Sample 1	SH-aLRT	Day 3
0.0221392	83.9	Sample 1	SH-aLRT	Day 3
0.0248372	85.3	Sample 1	SH-aLRT	Day 3
0.0221555	84.4	Sample 1	SH-aLRT	Day 3
0.0254113	75.4	Sample 1	SH-aLRT	Day 3
0.0194597	77.9	Sample 1	SH-aLRT	Day 3
0.0218702	71.2	Sample 1	SH-aLRT	Day 3
0.0192899	85.7	Sample 1	SH-aLRT	Day 3
0.0219389	85.5	Sample 1	SH-aLRT	Day 3
0.0192889	86.3	Sample 1	SH-aLRT	Day 3
0.0196477	88.7	Sample 1	SH-aLRT	Day 3
0.0137445	87.3	Sample 1	SH-aLRT	Day 3
0.0164928	86.8	Sample 1	SH-aLRT	Day 3
0.0137131	84.2	Sample 1	SH-aLRT	Day 3
0.013739	85.9	Sample 1	SH-aLRT	Day 3
0.0137045	91.7	Sample 1	SH-aLRT	Day 3
0.0136829	85.6	Sample 1	SH-aLRT	Day 3
0.0136829	84.3	Sample 1	SH-aLRT	Day 3
0.013747	13.6	Sample 1	SH-aLRT	Day 3
0.0163825	84.1	Sample 1	SH-aLRT	Day 3
0.0163875	84.6	Sample 1	SH-aLRT	Day 3
0.0189106	82.5	Sample 1	SH-aLRT	Day 3
0.0109191	83	Sample 1	SH-aLRT	Day 3
0.0133849	85.1	Sample 1	SH-aLRT	Day 3
0.015758	83.8	Sample 1	SH-aLRT	Day 3
0.020402	88.9	Sample 1	SH-aLRT	Day 3
0.0220135	64.6	Sample 1	SH-aLRT	Day 3
0.0251437	74.6	Sample 1	SH-aLRT	Day 3
0.0277197	79.5	Sample 1	SH-aLRT	Day 3
0.0301856	83.4	Sample 1	SH-aLRT	Day 3
0.0301146	84.3	Sample 1	SH-aLRT	Day 3
0.0325206	84.3	Sample 1	SH-aLRT	Day 3
0.0349541	85.7	Sample 1	SH-aLRT	Day 3
0.037314	81.4	Sample 1	SH-aLRT	Day 3
0.0349327	85.4	Sample 1	SH-aLRT	Day 3
0.037416	94.2	Sample 1	SH-aLRT	Day 3
0.0275291	76.2	Sample 1	SH-aLRT	Day 3
0.0224711	71.8	Sample 1	SH-aLRT	Day 3
0.0277827	83.2	Sample 1	SH-aLRT	Day 3
0.0297713	72.1	Sample 1	SH-aLRT	Day 3
0.0185782	86.1	Sample 1	SH-aLRT	Day 3
0.0136919	77.5	Sample 1	SH-aLRT	Day 3
0.0134805	86.1	Sample 1	SH-aLRT	Day 3
0.0134069	82.1	Sample 1	SH-aLRT	Day 3
0.0158359	84.7	Sample 1	SH-aLRT	Day 3
0.0210553	93.3	Sample 1	SH-aLRT	Day 3
0.00835539	82.8	Sample 1	SH-aLRT	Day 3
0.0109089	85.7	Sample 1	SH-aLRT	Day 3
0.00836193	85.1	Sample 1	SH-aLRT	Day 3
0.0109494	85.4	Sample 1	SH-aLRT	Day 3
0.00838835	86.1	Sample 1	SH-aLRT	Day 3
0.00568286	83.7	Sample 1	SH-aLRT	Day 3
0.00835005	83.9	Sample 1	SH-aLRT	Day 3
0.0109058	79.8	Sample 1	SH-aLRT	Day 3
0.0134593	80.5	Sample 1	SH-aLRT	Day 3
0.0161172	83.5	Sample 1	SH-aLRT	Day 3
0.00834401	85.1	Sample 1	SH-aLRT	Day 3
0.0109247	86.1	Sample 1	SH-aLRT	Day 3
0.0109249	83.8	Sample 1	SH-aLRT	Day 3
0.00837104	85.5	Sample 1	SH-aLRT	Day 3
0.0111807	79.1	Sample 1	SH-aLRT	Day 3
0.00296512	84	Sample 1	SH-aLRT	Day 3
0.00291219	85.3	Sample 1	SH-aLRT	Day 3
0.00569434	85.8	Sample 1	SH-aLRT	Day 3
0.00858467	80.1	Sample 1	SH-aLRT	Day 3
0.00836266	84.2	Sample 1	SH-aLRT	Day 3
0.0109387	84.8	Sample 1	SH-aLRT	Day 3
0.0111119	78.1	Sample 1	SH-aLRT	Day 3
0.00838531	91.1	Sample 1	SH-aLRT	Day 3
0.0109934	83	Sample 1	SH-aLRT	Day 3
0.0133999	67.9	Sample 1	SH-aLRT	Day 3
0.0143235	85.1	Sample 1	SH-aLRT	Day 3
0.0224688	82.9	Sample 1	SH-aLRT	Day 3
0.0274011	76.5	Sample 1	SH-aLRT	Day 3
0.0181182	34.9	Sample 1	SH-aLRT	Day 3
0.0110273	84.8	Sample 1	SH-aLRT	Day 3
0.0112175	76.3	Sample 1	SH-aLRT	Day 3
0.00569436	84.3	Sample 1	SH-aLRT	Day 3
0.00835587	85.2	Sample 1	SH-aLRT	Day 3
0.00569431	83.7	Sample 1	SH-aLRT	Day 3
0.00839645	85.2	Sample 1	SH-aLRT	Day 3
0.00291214	85.6	Sample 1	SH-aLRT	Day 3
0.00569189	83.9	Sample 1	SH-aLRT	Day 3
0.00835276	84	Sample 1	SH-aLRT	Day 3
0.0110182	87.1	Sample 1	SH-aLRT	Day 3
0.0137962	83.9	Sample 1	SH-aLRT	Day 3
0.0165661	82.4	Sample 1	SH-aLRT	Day 3
0.0137029	57.7	Sample 1	SH-aLRT	Day 3
0.00835309	82.1	Sample 1	SH-aLRT	Day 3
0.00604375	81.6	Sample 1	SH-aLRT	Day 3
0.00905401	74.9	Sample 1	SH-aLRT	Day 3
0.00572066	82.8	Sample 1	SH-aLRT	Day 3
0.00574054	84.7	Sample 1	SH-aLRT	Day 3
0.00294252	84.4	Sample 1	SH-aLRT	Day 3
0.00294052	83.9	Sample 1	SH-aLRT	Day 3
0.00290859	84.4	Sample 1	SH-aLRT	Day 3
0.00571374	86.5	Sample 1	SH-aLRT	Day 3
0.00290831	84.2	Sample 1	SH-aLRT	Day 3
0.002976	84.6	Sample 1	SH-aLRT	Day 3
0.00295618	84.3	Sample 1	SH-aLRT	Day 3
0.00243289	87	Sample 2	SH-aLRT	Day 3
0.00481063	82.8	Sample 2	SH-aLRT	Day 3
0.00716112	86.2	Sample 2	SH-aLRT	Day 3
0.00947284	85.5	Sample 2	SH-aLRT	Day 3
0.0117565	84.4	Sample 2	SH-aLRT	Day 3
0.0140437	81.1	Sample 2	SH-aLRT	Day 3
0.0163262	82.4	Sample 2	SH-aLRT	Day 3
0.0186089	85.4	Sample 2	SH-aLRT	Day 3
0.0209258	85.8	Sample 2	SH-aLRT	Day 3
0.0232756	87.2	Sample 2	SH-aLRT	Day 3
0.0256637	86.6	Sample 2	SH-aLRT	Day 3
0.0280551	86.8	Sample 2	SH-aLRT	Day 3
0.0304107	85.2	Sample 2	SH-aLRT	Day 3
0.0327632	87	Sample 2	SH-aLRT	Day 3
0.0351244	84.8	Sample 2	SH-aLRT	Day 3
0.0374704	86.3	Sample 2	SH-aLRT	Day 3
0.0400942	75.9	Sample 2	SH-aLRT	Day 3
0.0327356	92.1	Sample 2	SH-aLRT	Day 3
0.0350706	81.4	Sample 2	SH-aLRT	Day 3
0.0374056	83	Sample 2	SH-aLRT	Day 3
0.0327329	79	Sample 2	SH-aLRT	Day 3
0.0376969	87.1	Sample 2	SH-aLRT	Day 3
0.0425121	75.6	Sample 2	SH-aLRT	Day 3
0.0350332	80.4	Sample 2	SH-aLRT	Day 3
0.0401611	87.9	Sample 2	SH-aLRT	Day 3
0.0304108	86	Sample 2	SH-aLRT	Day 3
0.0327225	49	Sample 2	SH-aLRT	Day 3
0.0304191	82.5	Sample 2	SH-aLRT	Day 3
0.0327561	84.5	Sample 2	SH-aLRT	Day 3
0.0327561	84.8	Sample 2	SH-aLRT	Day 3
0.0352471	83.7	Sample 2	SH-aLRT	Day 3
0.0375548	74.2	Sample 2	SH-aLRT	Day 3
0.0393781	66.3	Sample 2	SH-aLRT	Day 3
0.0405574	65.1	Sample 2	SH-aLRT	Day 3
0.0280671	86.7	Sample 2	SH-aLRT	Day 3
0.0304414	85.9	Sample 2	SH-aLRT	Day 3
0.0331271	79.1	Sample 2	SH-aLRT	Day 3
0.0356876	78.7	Sample 2	SH-aLRT	Day 3
0.0379336	72.4	Sample 2	SH-aLRT	Day 3
0.0384398	47	Sample 2	SH-aLRT	Day 3
0.0432941	84.8	Sample 2	SH-aLRT	Day 3
0.0481493	73.2	Sample 2	SH-aLRT	Day 3
0.0404147	75.4	Sample 2	SH-aLRT	Day 3
0.0551672	98.1	Sample 2	SH-aLRT	Day 3
0.0351021	67.7	Sample 2	SH-aLRT	Day 3
0.0372384	7.8	Sample 2	SH-aLRT	Day 3
0.0400129	79.6	Sample 2	SH-aLRT	Day 3
0.0457517	95.5	Sample 2	SH-aLRT	Day 3
0.0327943	86.6	Sample 2	SH-aLRT	Day 3
0.0351091	86.7	Sample 2	SH-aLRT	Day 3
0.0374911	83.5	Sample 2	SH-aLRT	Day 3
0.0401166	89.5	Sample 2	SH-aLRT	Day 3
0.0327914	83.1	Sample 2	SH-aLRT	Day 3
0.0280627	86.2	Sample 2	SH-aLRT	Day 3
0.0304245	83.8	Sample 2	SH-aLRT	Day 3
0.0327533	85.6	Sample 2	SH-aLRT	Day 3
0.0400044	92.2	Sample 2	SH-aLRT	Day 3
0.0549028	90.6	Sample 2	SH-aLRT	Day 3
0.0457623	88.3	Sample 2	SH-aLRT	Day 3
0.0475514	54.1	Sample 2	SH-aLRT	Day 3
0.0351579	78.5	Sample 2	SH-aLRT	Day 3
0.03746	81.6	Sample 2	SH-aLRT	Day 3
0.0389639	61.2	Sample 2	SH-aLRT	Day 3
0.0445765	82.7	Sample 2	SH-aLRT	Day 3
0.0522594	86.9	Sample 2	SH-aLRT	Day 3
0.0327886	82.7	Sample 2	SH-aLRT	Day 3
0.0351564	85.9	Sample 2	SH-aLRT	Day 3
0.0374876	83.2	Sample 2	SH-aLRT	Day 3
0.0397869	83.8	Sample 2	SH-aLRT	Day 3
0.0446383	88.2	Sample 2	SH-aLRT	Day 3
0.0472533	77.2	Sample 2	SH-aLRT	Day 3
0.0495384	78.7	Sample 2	SH-aLRT	Day 3
0.057296	79.9	Sample 2	SH-aLRT	Day 3
0.0714366	83.3	Sample 2	SH-aLRT	Day 3
0.0467944	75.3	Sample 2	SH-aLRT	Day 3
0.039196	63.9	Sample 2	SH-aLRT	Day 3
0.0475374	93.3	Sample 2	SH-aLRT	Day 3
0.0351565	86.7	Sample 2	SH-aLRT	Day 3
0.0376159	93	Sample 2	SH-aLRT	Day 3
0.0256302	83.8	Sample 2	SH-aLRT	Day 3
0.0279447	85.8	Sample 2	SH-aLRT	Day 3
0.0302563	83.5	Sample 2	SH-aLRT	Day 3
0.0325742	86.6	Sample 2	SH-aLRT	Day 3
0.0348543	84.4	Sample 2	SH-aLRT	Day 3
0.0371126	85.3	Sample 2	SH-aLRT	Day 3
0.0394989	83.1	Sample 2	SH-aLRT	Day 3
0.0468371	87.8	Sample 2	SH-aLRT	Day 3
0.0516583	83.1	Sample 2	SH-aLRT	Day 3
0.0635608	93	Sample 2	SH-aLRT	Day 3
0.0543281	71.5	Sample 2	SH-aLRT	Day 3
0.0490205	70.6	Sample 2	SH-aLRT	Day 3
0.0442436	79.6	Sample 2	SH-aLRT	Day 3
0.0371725	79	Sample 2	SH-aLRT	Day 3
0.0396316	80.7	Sample 2	SH-aLRT	Day 3
0.0419455	86.2	Sample 2	SH-aLRT	Day 3
0.0444331	27.8	Sample 2	SH-aLRT	Day 3
0.0465577	72.8	Sample 2	SH-aLRT	Day 3
0.0513617	86.2	Sample 2	SH-aLRT	Day 3
0.0444521	77	Sample 2	SH-aLRT	Day 3
0.0464295	69.7	Sample 2	SH-aLRT	Day 3
0.0442492	83.6	Sample 2	SH-aLRT	Day 3
0.0394657	75.9	Sample 2	SH-aLRT	Day 3
0.0418271	39.8	Sample 2	SH-aLRT	Day 3
0.0371225	92.5	Sample 2	SH-aLRT	Day 3
0.0394842	89	Sample 2	SH-aLRT	Day 3
0.032637	79.1	Sample 2	SH-aLRT	Day 3
0.0350248	78.4	Sample 2	SH-aLRT	Day 3
0.030237	85.7	Sample 2	SH-aLRT	Day 3
0.0324943	83.7	Sample 2	SH-aLRT	Day 3
0.036263	76.4	Sample 2	SH-aLRT	Day 3
0.0380155	50.3	Sample 2	SH-aLRT	Day 3
0.034909	85.1	Sample 2	SH-aLRT	Day 3
0.0373181	79.2	Sample 2	SH-aLRT	Day 3
0.0404541	80.9	Sample 2	SH-aLRT	Day 3
0.0452812	76.5	Sample 2	SH-aLRT	Day 3
0.051426	35.9	Sample 2	SH-aLRT	Day 3
0.0540032	84.1	Sample 2	SH-aLRT	Day 3
0.0587511	71.6	Sample 2	SH-aLRT	Day 3
0.0612085	82	Sample 2	SH-aLRT	Day 3
0.0498182	92	Sample 2	SH-aLRT	Day 3
0.0520706	81.4	Sample 2	SH-aLRT	Day 3
0.0324918	84.6	Sample 2	SH-aLRT	Day 3
0.0326358	95.1	Sample 2	SH-aLRT	Day 3
0.0302771	82.3	Sample 2	SH-aLRT	Day 3
0.0350039	92.1	Sample 2	SH-aLRT	Day 3
0.0279476	84.8	Sample 2	SH-aLRT	Day 3
0.0302278	10.4	Sample 2	SH-aLRT	Day 3
0.0325079	84.6	Sample 2	SH-aLRT	Day 3
0.0347977	85.8	Sample 2	SH-aLRT	Day 3
0.0256636	85.2	Sample 2	SH-aLRT	Day 3
0.0280596	86.4	Sample 2	SH-aLRT	Day 3
0.0305722	78.3	Sample 2	SH-aLRT	Day 3
0.032917	76.8	Sample 2	SH-aLRT	Day 3
0.0352918	83.6	Sample 2	SH-aLRT	Day 3
0.0376601	84.6	Sample 2	SH-aLRT	Day 3
0.0400265	85.4	Sample 2	SH-aLRT	Day 3
0.0422079	64.3	Sample 2	SH-aLRT	Day 3
0.048679	54.2	Sample 2	SH-aLRT	Day 3
0.0400421	86.7	Sample 2	SH-aLRT	Day 3
0.0427645	69.7	Sample 2	SH-aLRT	Day 3
0.044869	64.2	Sample 2	SH-aLRT	Day 3
0.0400394	85.1	Sample 2	SH-aLRT	Day 3
0.044827	91.7	Sample 2	SH-aLRT	Day 3
0.0376157	81.5	Sample 2	SH-aLRT	Day 3
0.03999	77.7	Sample 2	SH-aLRT	Day 3
0.0418876	73.2	Sample 2	SH-aLRT	Day 3
0.0479268	88	Sample 2	SH-aLRT	Day 3
0.0584589	78.8	Sample 2	SH-aLRT	Day 3
0.0467875	73.9	Sample 2	SH-aLRT	Day 3
0.0521191	82.5	Sample 2	SH-aLRT	Day 3
0.0461171	89.4	Sample 2	SH-aLRT	Day 3
0.0485757	72.6	Sample 2	SH-aLRT	Day 3
0.0280621	83.6	Sample 2	SH-aLRT	Day 3
0.0304408	85.5	Sample 2	SH-aLRT	Day 3
0.0328171	83.9	Sample 2	SH-aLRT	Day 3
0.0280499	88.1	Sample 2	SH-aLRT	Day 3
0.0304031	85.6	Sample 2	SH-aLRT	Day 3
0.0327148	42.3	Sample 2	SH-aLRT	Day 3
0.0304131	87.2	Sample 2	SH-aLRT	Day 3
0.0304049	83	Sample 2	SH-aLRT	Day 3
0.0327538	79	Sample 2	SH-aLRT	Day 3
0.0352286	75.8	Sample 2	SH-aLRT	Day 3
0.0455698	98	Sample 2	SH-aLRT	Day 3
0.0482074	63.6	Sample 2	SH-aLRT	Day 3
0.0528628	88.1	Sample 2	SH-aLRT	Day 3
0.0551127	83.1	Sample 2	SH-aLRT	Day 3
0.0573416	85.3	Sample 2	SH-aLRT	Day 3
0.0643139	93.4	Sample 2	SH-aLRT	Day 3
0.0257391	77.3	Sample 2	SH-aLRT	Day 3
0.0280895	74.6	Sample 2	SH-aLRT	Day 3
0.0256402	86.6	Sample 2	SH-aLRT	Day 3
0.0232508	85.1	Sample 2	SH-aLRT	Day 3
0.0189121	92.6	Sample 2	SH-aLRT	Day 3
0.014012	85.9	Sample 2	SH-aLRT	Day 3
0.0186394	88.6	Sample 2	SH-aLRT	Day 3
0.0210815	27.6	Sample 2	SH-aLRT	Day 3
0.0257508	85.1	Sample 2	SH-aLRT	Day 3
0.0282971	78.8	Sample 2	SH-aLRT	Day 3
0.0295105	59.1	Sample 2	SH-aLRT	Day 3
0.0355835	94.2	Sample 2	SH-aLRT	Day 3
0.023664	75.7	Sample 2	SH-aLRT	Day 3
0.0209363	83.1	Sample 2	SH-aLRT	Day 3
0.0209958	78	Sample 2	SH-aLRT	Day 3
0.0140203	80.7	Sample 2	SH-aLRT	Day 3
0.0141001	82.4	Sample 2	SH-aLRT	Day 3
0.0166295	73.9	Sample 2	SH-aLRT	Day 3
0.0163767	79.2	Sample 2	SH-aLRT	Day 3
0.00951329	85.9	Sample 2	SH-aLRT	Day 3
0.0119458	78.1	Sample 2	SH-aLRT	Day 3
0.0142737	80.1	Sample 2	SH-aLRT	Day 3
0.0192075	87.4	Sample 2	SH-aLRT	Day 3
0.0216923	73.3	Sample 2	SH-aLRT	Day 3
0.0237011	71.4	Sample 2	SH-aLRT	Day 3
0.0165854	84.6	Sample 2	SH-aLRT	Day 3
0.0189276	85.6	Sample 2	SH-aLRT	Day 3
0.0212868	53.5	Sample 2	SH-aLRT	Day 3
0.0118718	84.7	Sample 2	SH-aLRT	Day 3
0.00951305	84.5	Sample 2	SH-aLRT	Day 3
0.00481584	86	Sample 2	SH-aLRT	Day 3
0.00716003	85.9	Sample 2	SH-aLRT	Day 3
0.00947672	84.5	Sample 2	SH-aLRT	Day 3
0.0117885	85.9	Sample 2	SH-aLRT	Day 3
0.0141001	85	Sample 2	SH-aLRT	Day 3
0.0143647	77.4	Sample 2	SH-aLRT	Day 3
0.0118877	94.4	Sample 2	SH-aLRT	Day 3
0.0141604	84.6	Sample 2	SH-aLRT	Day 3
0.0163975	75.4	Sample 2	SH-aLRT	Day 3
0.00716636	84.7	Sample 2	SH-aLRT	Day 3
0.0101201	76.6	Sample 2	SH-aLRT	Day 3
0.0118619	64.6	Sample 2	SH-aLRT	Day 3
0.0096152	94.2	Sample 2	SH-aLRT	Day 3
0.00482121	87.5	Sample 2	SH-aLRT	Day 3
0.0071708	83.3	Sample 2	SH-aLRT	Day 3
0.00948254	84.3	Sample 2	SH-aLRT	Day 3
0.0117624	55.4	Sample 2	SH-aLRT	Day 3
0.00483261	84.6	Sample 2	SH-aLRT	Day 3
0.0024329	87.2	Sample 2	SH-aLRT	Day 3
0.00481065	84.4	Sample 2	SH-aLRT	Day 3
0.00715768	87.1	Sample 2	SH-aLRT	Day 3
0.00947506	87.1	Sample 2	SH-aLRT	Day 3
0.0117603	85.9	Sample 2	SH-aLRT	Day 3
0.0140315	92.4	Sample 2	SH-aLRT	Day 3
0.0216113	89.4	Sample 2	SH-aLRT	Day 3
0.0164035	89.8	Sample 2	SH-aLRT	Day 3
0.0117645	84.6	Sample 2	SH-aLRT	Day 3
0.0140326	85.2	Sample 2	SH-aLRT	Day 3
0.0163566	78	Sample 2	SH-aLRT	Day 3
0.017339	38.1	Sample 2	SH-aLRT	Day 3
0.0188334	23.8	Sample 2	SH-aLRT	Day 3
0.0208613	70.1	Sample 2	SH-aLRT	Day 3
0.0280864	82.7	Sample 2	SH-aLRT	Day 3
0.0306646	53.6	Sample 2	SH-aLRT	Day 3
0.0332676	56.4	Sample 2	SH-aLRT	Day 3
0.0394171	74.9	Sample 2	SH-aLRT	Day 3
0.0515142	92	Sample 2	SH-aLRT	Day 3
0.00950152	81.6	Sample 2	SH-aLRT	Day 3
0.0143237	92.4	Sample 2	SH-aLRT	Day 3
0.0190685	89.1	Sample 2	SH-aLRT	Day 3
0.021358	82.6	Sample 2	SH-aLRT	Day 3
0.0236062	82.8	Sample 2	SH-aLRT	Day 3
0.0254431	68.7	Sample 2	SH-aLRT	Day 3
0.00715769	85.4	Sample 2	SH-aLRT	Day 3
0.00947535	30	Sample 2	SH-aLRT	Day 3
0.0116809	72.1	Sample 2	SH-aLRT	Day 3
0.0191995	88.7	Sample 2	SH-aLRT	Day 3
0.0170135	83.5	Sample 2	SH-aLRT	Day 3
0.031834	81.5	Sample 2	SH-aLRT	Day 3
0.00947253	82.3	Sample 2	SH-aLRT	Day 3
0.00716363	84.6	Sample 2	SH-aLRT	Day 3
0.0095079	85.8	Sample 2	SH-aLRT	Day 3
0.0118596	84.8	Sample 2	SH-aLRT	Day 3
0.0142038	85.4	Sample 2	SH-aLRT	Day 3
0.0166587	79.1	Sample 2	SH-aLRT	Day 3
0.0191137	80.7	Sample 2	SH-aLRT	Day 3
0.0214718	84.8	Sample 2	SH-aLRT	Day 3
0.0238235	83.7	Sample 2	SH-aLRT	Day 3
0.0261387	79.4	Sample 2	SH-aLRT	Day 3
0.0279981	62.8	Sample 2	SH-aLRT	Day 3
0.0335378	74.8	Sample 2	SH-aLRT	Day 3
0.0412482	79.8	Sample 2	SH-aLRT	Day 3
0.0363784	88.3	Sample 2	SH-aLRT	Day 3
0.026167	56.7	Sample 2	SH-aLRT	Day 3
0.0285971	11.1	Sample 2	SH-aLRT	Day 3
0.0309948	75.1	Sample 2	SH-aLRT	Day 3
0.0359604	89.9	Sample 2	SH-aLRT	Day 3
0.0382615	85.1	Sample 2	SH-aLRT	Day 3
0.0335208	95.8	Sample 2	SH-aLRT	Day 3
0.0298234	73.4	Sample 2	SH-aLRT	Day 3
0.0214991	87.6	Sample 2	SH-aLRT	Day 3
0.0238768	86.3	Sample 2	SH-aLRT	Day 3
0.0262289	85.5	Sample 2	SH-aLRT	Day 3
0.0286784	79.6	Sample 2	SH-aLRT	Day 3
0.0311696	78.3	Sample 2	SH-aLRT	Day 3
0.0359634	92.4	Sample 2	SH-aLRT	Day 3
0.0383432	79.1	Sample 2	SH-aLRT	Day 3
0.0483411	96.9	Sample 2	SH-aLRT	Day 3
0.0336544	76.3	Sample 2	SH-aLRT	Day 3
0.0358946	74.4	Sample 2	SH-aLRT	Day 3
0.0309304	77.5	Sample 2	SH-aLRT	Day 3
0.0285502	83.9	Sample 2	SH-aLRT	Day 3
0.030883	84.1	Sample 2	SH-aLRT	Day 3
0.0332261	86.4	Sample 2	SH-aLRT	Day 3
0.0262289	86.6	Sample 2	SH-aLRT	Day 3
0.0285406	86.7	Sample 2	SH-aLRT	Day 3
0.0308301	84.9	Sample 2	SH-aLRT	Day 3
0.0262397	81.5	Sample 2	SH-aLRT	Day 3
0.0238827	88.3	Sample 2	SH-aLRT	Day 3
0.0262278	83.8	Sample 2	SH-aLRT	Day 3
0.0285449	85.6	Sample 2	SH-aLRT	Day 3
0.023891	84.8	Sample 2	SH-aLRT	Day 3
0.0262341	82	Sample 2	SH-aLRT	Day 3
0.0286612	42.6	Sample 2	SH-aLRT	Day 3
0.0271296	73.1	Sample 2	SH-aLRT	Day 3
0.0238851	88.5	Sample 2	SH-aLRT	Day 3
0.0190086	77.8	Sample 2	SH-aLRT	Day 3
0.0212885	85.1	Sample 2	SH-aLRT	Day 3
0.0259237	92.9	Sample 2	SH-aLRT	Day 3
0.0259336	79.2	Sample 2	SH-aLRT	Day 3
0.0360489	91.8	Sample 2	SH-aLRT	Day 3
0.0298431	75.4	Sample 2	SH-aLRT	Day 3
0.0165536	85	Sample 2	SH-aLRT	Day 3
0.0190116	76.5	Sample 2	SH-aLRT	Day 3
0.0165635	30.6	Sample 2	SH-aLRT	Day 3
0.0118691	83	Sample 2	SH-aLRT	Day 3
0.0118521	85.4	Sample 2	SH-aLRT	Day 3
0.0141645	82.6	Sample 2	SH-aLRT	Day 3
0.00716621	84.6	Sample 2	SH-aLRT	Day 3
0.00945493	58.3	Sample 2	SH-aLRT	Day 3
0.016953	93.7	Sample 2	SH-aLRT	Day 3
0.0118916	78.5	Sample 2	SH-aLRT	Day 3
0.00717548	81.5	Sample 2	SH-aLRT	Day 3
0.00243994	94.2	Sample 2	SH-aLRT	Day 3
0.00484407	87.9	Sample 2	SH-aLRT	Day 3
0.00722284	86.8	Sample 2	SH-aLRT	Day 3
0.00960045	85.4	Sample 2	SH-aLRT	Day 3
0.0119781	16.9	Sample 2	SH-aLRT	Day 3
0.0142934	76.3	Sample 2	SH-aLRT	Day 3
0.0169611	75.5	Sample 2	SH-aLRT	Day 3
0.0229091	86.9	Sample 2	SH-aLRT	Day 3
0.0281031	75.4	Sample 2	SH-aLRT	Day 3
0.0350224	84.5	Sample 2	SH-aLRT	Day 3
0.0143425	91.6	Sample 2	SH-aLRT	Day 3
0.0167029	85.8	Sample 2	SH-aLRT	Day 3
0.0190206	85.7	Sample 2	SH-aLRT	Day 3
0.021424	76.8	Sample 2	SH-aLRT	Day 3
0.0236529	80.6	Sample 2	SH-aLRT	Day 3
0.0258657	81.7	Sample 2	SH-aLRT	Day 3
0.0281602	75.2	Sample 2	SH-aLRT	Day 3
0.0345437	85.6	Sample 2	SH-aLRT	Day 3
0.0306567	72.6	Sample 2	SH-aLRT	Day 3
0.0334191	75.4	Sample 2	SH-aLRT	Day 3
0.0329827	95.8	Sample 2	SH-aLRT	Day 3
0.0401064	93.3	Sample 2	SH-aLRT	Day 3
0.0239427	79	Sample 2	SH-aLRT	Day 3
0.0263126	73.3	Sample 2	SH-aLRT	Day 3
0.0287584	83.9	Sample 2	SH-aLRT	Day 3
0.0330932	71.3	Sample 2	SH-aLRT	Day 3
0.030778	82.7	Sample 2	SH-aLRT	Day 3
0.0145181	78.7	Sample 2	SH-aLRT	Day 3
0.0194599	83.7	Sample 2	SH-aLRT	Day 3
0.0242593	87.5	Sample 2	SH-aLRT	Day 3
0.0122317	72.7	Sample 2	SH-aLRT	Day 3
0.0229755	91.2	Sample 2	SH-aLRT	Day 3
0.0322251	81.9	Sample 2	SH-aLRT	Day 3
0.0119941	84.5	Sample 2	SH-aLRT	Day 3
0.014379	82.4	Sample 2	SH-aLRT	Day 3
0.0194212	85.6	Sample 2	SH-aLRT	Day 3
0.0166009	78	Sample 2	SH-aLRT	Day 3
0.0196175	75.9	Sample 2	SH-aLRT	Day 3
0.00727389	83.8	Sample 2	SH-aLRT	Day 3
0.0147942	95.2	Sample 2	SH-aLRT	Day 3
0.00484413	84.6	Sample 2	SH-aLRT	Day 3
0.00720807	85.5	Sample 2	SH-aLRT	Day 3
0.00955063	84.7	Sample 2	SH-aLRT	Day 3
0.011848	84.4	Sample 2	SH-aLRT	Day 3
0.0165068	80.7	Sample 2	SH-aLRT	Day 3
0.0216217	78.1	Sample 2	SH-aLRT	Day 3
0.0236908	57.7	Sample 2	SH-aLRT	Day 3
0.0309263	82.5	Sample 2	SH-aLRT	Day 3
0.0289632	79.1	Sample 2	SH-aLRT	Day 3
0.0118933	80.5	Sample 2	SH-aLRT	Day 3
0.0142269	75.3	Sample 2	SH-aLRT	Day 3
0.0167851	77.2	Sample 2	SH-aLRT	Day 3
0.0268686	94.9	Sample 2	SH-aLRT	Day 3
0.0392028	96.3	Sample 2	SH-aLRT	Day 3
0.021644	92.5	Sample 2	SH-aLRT	Day 3
0.00954095	82.4	Sample 2	SH-aLRT	Day 3
0.00957154	83.8	Sample 2	SH-aLRT	Day 3
0.0119122	75.6	Sample 2	SH-aLRT	Day 3
0.0142163	75.7	Sample 2	SH-aLRT	Day 3
0.0185203	75.6	Sample 2	SH-aLRT	Day 3
0.023335	53.3	Sample 2	SH-aLRT	Day 3
0.0288175	82.4	Sample 2	SH-aLRT	Day 3
0.0312951	75.4	Sample 2	SH-aLRT	Day 3
0.0387928	92.8	Sample 2	SH-aLRT	Day 3
0.0377555	76.2	Sample 2	SH-aLRT	Day 3
0.0420919	73.8	Sample 2	SH-aLRT	Day 3
0.0311213	62.9	Sample 2	SH-aLRT	Day 3
0.0329967	64.7	Sample 2	SH-aLRT	Day 3
0.0432915	93.4	Sample 2	SH-aLRT	Day 3
0.0375178	82.5	Sample 2	SH-aLRT	Day 3
0.0425985	81.7	Sample 2	SH-aLRT	Day 3
0.0381219	86.2	Sample 2	SH-aLRT	Day 3
0.0439182	85.7	Sample 2	SH-aLRT	Day 3
0.0499612	59.4	Sample 2	SH-aLRT	Day 3
0.0144917	79.4	Sample 2	SH-aLRT	Day 3
0.016901	75.3	Sample 2	SH-aLRT	Day 3
0.0193099	32.7	Sample 2	SH-aLRT	Day 3
0.00244376	86.8	Sample 2	SH-aLRT	Day 3
0.00485051	82.3	Sample 2	SH-aLRT	Day 3
0.00721547	87.1	Sample 2	SH-aLRT	Day 3
0.00954445	84.9	Sample 2	SH-aLRT	Day 3
0.0118797	80.1	Sample 2	SH-aLRT	Day 3
0.0142522	87.4	Sample 2	SH-aLRT	Day 3
0.0179701	56.5	Sample 2	SH-aLRT	Day 3
0.0210625	78	Sample 2	SH-aLRT	Day 3
0.0256943	79.6	Sample 2	SH-aLRT	Day 3
0.0330191	63.8	Sample 2	SH-aLRT	Day 3
0.0167075	75.2	Sample 2	SH-aLRT	Day 3
0.0238027	23.9	Sample 2	SH-aLRT	Day 3
0.0142141	82.3	Sample 2	SH-aLRT	Day 3
0.0165804	84	Sample 2	SH-aLRT	Day 3
0.0191518	50.4	Sample 2	SH-aLRT	Day 3
0.0203125	68.4	Sample 2	SH-aLRT	Day 3
0.0236094	72	Sample 2	SH-aLRT	Day 3
0.0253366	76.5	Sample 2	SH-aLRT	Day 3
0.0242092	89.9	Sample 2	SH-aLRT	Day 3
0.0165145	80.8	Sample 2	SH-aLRT	Day 3
0.0142188	89.5	Sample 2	SH-aLRT	Day 3
0.0165332	81.8	Sample 2	SH-aLRT	Day 3
0.0211335	70.9	Sample 2	SH-aLRT	Day 3
0.0261168	88.2	Sample 2	SH-aLRT	Day 3
0.0284606	74.1	Sample 2	SH-aLRT	Day 3
0.0308925	75.3	Sample 2	SH-aLRT	Day 3
0.0332621	80.5	Sample 2	SH-aLRT	Day 3
0.0240213	80.3	Sample 2	SH-aLRT	Day 3
0.0314467	78.4	Sample 2	SH-aLRT	Day 3
0.0488529	88.7	Sample 2	SH-aLRT	Day 3
0.0263144	71.4	Sample 2	SH-aLRT	Day 3
0.0336061	65.2	Sample 2	SH-aLRT	Day 3
0.0843928	100	Sample 2	SH-aLRT	Day 3
0.0158223	89	Sample 2	SH-aLRT	Day 3
0.00957414	82.5	Sample 2	SH-aLRT	Day 3
0.0113961	53.7	Sample 2	SH-aLRT	Day 3
0.0142698	37.1	Sample 2	SH-aLRT	Day 3
0.00938275	69.7	Sample 2	SH-aLRT	Day 3
0.0174205	88	Sample 2	SH-aLRT	Day 3
0.00722348	84.6	Sample 2	SH-aLRT	Day 3
0.00484518	83	Sample 2	SH-aLRT	Day 3
0.00721737	73.4	Sample 2	SH-aLRT	Day 3
0.00483859	79.2	Sample 2	SH-aLRT	Day 3
0.00751826	41.2	Sample 2	SH-aLRT	Day 3
0.0024518	82	Sample 2	SH-aLRT	Day 3
0.00243311	87.9	Sample 2	SH-aLRT	Day 3
0.00481067	87.3	Sample 2	SH-aLRT	Day 3
0.0071547	84.9	Sample 2	SH-aLRT	Day 3
0.00947287	84.1	Sample 2	SH-aLRT	Day 3
0.0117906	88.7	Sample 2	SH-aLRT	Day 3
0.0141398	84	Sample 2	SH-aLRT	Day 3
0.0164839	83.8	Sample 2	SH-aLRT	Day 3
0.0187954	85.6	Sample 2	SH-aLRT	Day 3
0.0211069	85.2	Sample 2	SH-aLRT	Day 3
0.0234184	84.7	Sample 2	SH-aLRT	Day 3
0.0256986	45.7	Sample 2	SH-aLRT	Day 3
0.0276833	71.4	Sample 2	SH-aLRT	Day 3
0.0279785	83.1	Sample 2	SH-aLRT	Day 3
0.0330775	85.3	Sample 2	SH-aLRT	Day 3
0.0350077	20.2	Sample 2	SH-aLRT	Day 3
0.0303556	75.5	Sample 2	SH-aLRT	Day 3
0.0327496	77.2	Sample 2	SH-aLRT	Day 3
0.04	93.8	Sample 2	SH-aLRT	Day 3
0.0071592	78.6	Sample 2	SH-aLRT	Day 3
0.0095554	38.3	Sample 2	SH-aLRT	Day 3
0.0119222	76.2	Sample 2	SH-aLRT	Day 3
0.0166182	61.3	Sample 2	SH-aLRT	Day 3
0.0215401	82.1	Sample 2	SH-aLRT	Day 3
0.0271487	80.6	Sample 2	SH-aLRT	Day 3
0.00947546	86.2	Sample 2	SH-aLRT	Day 3
0.0146779	86.8	Sample 2	SH-aLRT	Day 3
0.0166381	69.8	Sample 2	SH-aLRT	Day 3
0.0198313	86.6	Sample 2	SH-aLRT	Day 3
0.0220943	83.2	Sample 2	SH-aLRT	Day 3
0.0117901	84.5	Sample 2	SH-aLRT	Day 3
0.00245259	86	Sample 2	SH-aLRT	Day 3
0.00245095	84.1	Sample 2	SH-aLRT	Day 3
0.00244691	84.2	Sample 2	SH-aLRT	Day 3
0.00243065	86	Sample 2	SH-aLRT	Day 3
0.00483012	80.1	Sample 2	SH-aLRT	Day 3
0.00752713	78.3	Sample 2	SH-aLRT	Day 3
0.00481892	84.7	Sample 2	SH-aLRT	Day 3
0.00716437	74.9	Sample 2	SH-aLRT	Day 3
0.0123239	86.5	Sample 2	SH-aLRT	Day 3
0.00717926	85.8	Sample 2	SH-aLRT	Day 3
0.00483393	87.8	Sample 2	SH-aLRT	Day 3
0.00244823	83.5	Sample 2	SH-aLRT	Day 3
0.00514348	79.2	Sample 2	SH-aLRT	Day 3
0.00750242	70.2	Sample 2	SH-aLRT	Day 3
0.00699885	77.6	Sample 2	SH-aLRT	Day 3
0.0117717	50.8	Sample 2	SH-aLRT	Day 3
0.00242652	87.3	Sample 2	SH-aLRT	Day 3
0.00480388	83.8	Sample 2	SH-aLRT	Day 3
0.00714776	84.8	Sample 2	SH-aLRT	Day 3
0.00947542	86.5	Sample 2	SH-aLRT	Day 3
0.0111833	64.3	Sample 2	SH-aLRT	Day 3
0.0142378	76.4	Sample 2	SH-aLRT	Day 3
0.0165575	84.8	Sample 2	SH-aLRT	Day 3
0.0188452	85.3	Sample 2	SH-aLRT	Day 3
0.0235165	86.4	Sample 2	SH-aLRT	Day 3
0.0278985	32.3	Sample 2	SH-aLRT	Day 3
0.0310798	71.7	Sample 2	SH-aLRT	Day 3
0.0163191	48.2	Sample 2	SH-aLRT	Day 3
0.00946547	85.2	Sample 2	SH-aLRT	Day 3
0.0112646	62.5	Sample 2	SH-aLRT	Day 3
0.0165425	44.4	Sample 2	SH-aLRT	Day 3
0.0235003	93.4	Sample 2	SH-aLRT	Day 3
0.00946954	84.5	Sample 2	SH-aLRT	Day 3
0.0117925	23.8	Sample 2	SH-aLRT	Day 3
0.0140965	78.8	Sample 2	SH-aLRT	Day 3
0.0164126	79.6	Sample 2	SH-aLRT	Day 3
0.0117859	84	Sample 2	SH-aLRT	Day 3
0.0141007	44.6	Sample 2	SH-aLRT	Day 3
0.0164105	78.3	Sample 2	SH-aLRT	Day 3
0.019367	77.6	Sample 2	SH-aLRT	Day 3
0.0187206	77.8	Sample 2	SH-aLRT	Day 3
0.0209819	77.9	Sample 2	SH-aLRT	Day 3
0.0235571	76.7	Sample 2	SH-aLRT	Day 3
0.0213601	76.6	Sample 2	SH-aLRT	Day 3
0.0296723	89.8	Sample 2	SH-aLRT	Day 3
0.0316998	72.8	Sample 2	SH-aLRT	Day 3
0.0259345	79.3	Sample 2	SH-aLRT	Day 3
0.0094811	83.4	Sample 2	SH-aLRT	Day 3
0.0119074	78.8	Sample 2	SH-aLRT	Day 3
0.0142287	77.6	Sample 2	SH-aLRT	Day 3
0.0164461	81.1	Sample 2	SH-aLRT	Day 3
0.0210612	90.4	Sample 2	SH-aLRT	Day 3
0.0187253	84.4	Sample 2	SH-aLRT	Day 3
0.0117821	85.5	Sample 2	SH-aLRT	Day 3
[truncated: 8,007 more rows]

## Sheet: S2 Fig
Topological distance from the root	Branch support value (%)	Sample ID	Branch support metric	Age post-eclosion
0.00477753	84.9	Sample 1	SH-aLRT	Day 13
0.00902373	84.3	Sample 1	SH-aLRT	Day 13
0.0128443	84.1	Sample 1	SH-aLRT	Day 13
0.0163176	83	Sample 1	SH-aLRT	Day 13
0.0195116	85.6	Sample 1	SH-aLRT	Day 13
0.0265604	93.2	Sample 1	SH-aLRT	Day 13
0.0303717	82.2	Sample 1	SH-aLRT	Day 13
0.0341828	85.8	Sample 1	SH-aLRT	Day 13
0.0379968	86.2	Sample 1	SH-aLRT	Day 13
0.0418171	77.2	Sample 1	SH-aLRT	Day 13
0.0489555	82.8	Sample 1	SH-aLRT	Day 13
0.0527665	83.5	Sample 1	SH-aLRT	Day 13
0.0569986	84.6	Sample 1	SH-aLRT	Day 13
0.0614334	92.6	Sample 1	SH-aLRT	Day 13
0.0418157	89.2	Sample 1	SH-aLRT	Day 13
0.0456268	84.4	Sample 1	SH-aLRT	Day 13				Table note: Each row represents one node from the Day 13 adult midgut phylogenetic trees. Topological distance from the root indicates the node-to-root distance in the corresponding phylogenetic tree. Branch support value (%) indicates the corresponding SH-aLRT or UFBoot support value. Sample ID denotes the biological replicate.
0.0494379	85.6	Sample 1	SH-aLRT	Day 13
0.0532487	86.2	Sample 1	SH-aLRT	Day 13
0.0574856	83.3	Sample 1	SH-aLRT	Day 13
0.0574807	84	Sample 1	SH-aLRT	Day 13
0.0632736	80.1	Sample 1	SH-aLRT	Day 13
0.0422305	86.3	Sample 1	SH-aLRT	Day 13
0.0464714	87.3	Sample 1	SH-aLRT	Day 13
0.0502876	84.1	Sample 1	SH-aLRT	Day 13
0.0580897	92.5	Sample 1	SH-aLRT	Day 13
0.0619033	86.4	Sample 1	SH-aLRT	Day 13
0.0657186	81.4	Sample 1	SH-aLRT	Day 13
0.069529	45.6	Sample 1	SH-aLRT	Day 13
0.0737635	84.1	Sample 1	SH-aLRT	Day 13
0.0464714	84.7	Sample 1	SH-aLRT	Day 13
0.0513443	82.7	Sample 1	SH-aLRT	Day 13
0.0567432	76.4	Sample 1	SH-aLRT	Day 13
0.0464622	84.7	Sample 1	SH-aLRT	Day 13
0.0379939	83.8	Sample 1	SH-aLRT	Day 13
0.0196231	82.9	Sample 1	SH-aLRT	Day 13
0.0266093	87.7	Sample 1	SH-aLRT	Day 13
0.0302323	24.2	Sample 1	SH-aLRT	Day 13
0.0387602	88.9	Sample 1	SH-aLRT	Day 13
0.0198093	83.6	Sample 1	SH-aLRT	Day 13
0.0165122	78.2	Sample 1	SH-aLRT	Day 13
0.0165837	79	Sample 1	SH-aLRT	Day 13
0.0128444	86.3	Sample 1	SH-aLRT	Day 13
0.0206874	83.1	Sample 1	SH-aLRT	Day 13
0.0241663	84.7	Sample 1	SH-aLRT	Day 13
0.0276365	83.2	Sample 1	SH-aLRT	Day 13
0.0311163	85	Sample 1	SH-aLRT	Day 13
0.0346004	85.3	Sample 1	SH-aLRT	Day 13
0.0345999	66.6	Sample 1	SH-aLRT	Day 13
0.0380811	37.2	Sample 1	SH-aLRT	Day 13
0.0380767	84.7	Sample 1	SH-aLRT	Day 13
0.0412738	84.1	Sample 1	SH-aLRT	Day 13
0.0443231	83	Sample 1	SH-aLRT	Day 13
0.050665	60.8	Sample 1	SH-aLRT	Day 13
0.0454632	77.1	Sample 1	SH-aLRT	Day 13
0.0494954	17.3	Sample 1	SH-aLRT	Day 13
0.0384181	92	Sample 1	SH-aLRT	Day 13
0.0422319	45.8	Sample 1	SH-aLRT	Day 13
0.0471559	70.3	Sample 1	SH-aLRT	Day 13
0.045706	85.3	Sample 1	SH-aLRT	Day 13
0.0343183	86.2	Sample 1	SH-aLRT	Day 13
0.0372696	79.8	Sample 1	SH-aLRT	Day 13
0.0343133	83.2	Sample 1	SH-aLRT	Day 13
0.0375238	85.2	Sample 1	SH-aLRT	Day 13
0.04073	91.4	Sample 1	SH-aLRT	Day 13
0.0439194	82.3	Sample 1	SH-aLRT	Day 13
0.0473955	86.7	Sample 1	SH-aLRT	Day 13
0.0513291	79.2	Sample 1	SH-aLRT	Day 13
0.0542399	73.1	Sample 1	SH-aLRT	Day 13
0.0508815	76.1	Sample 1	SH-aLRT	Day 13
0.0547254	84.8	Sample 1	SH-aLRT	Day 13
0.0586018	76.1	Sample 1	SH-aLRT	Day 13
0.0510166	91.8	Sample 1	SH-aLRT	Day 13
0.0510096	84.4	Sample 1	SH-aLRT	Day 13
0.0512103	84.3	Sample 1	SH-aLRT	Day 13
0.0550223	85.2	Sample 1	SH-aLRT	Day 13
0.058834	44.1	Sample 1	SH-aLRT	Day 13
0.063067	84.4	Sample 1	SH-aLRT	Day 13
0.0675761	78	Sample 1	SH-aLRT	Day 13
0.0512078	84.8	Sample 1	SH-aLRT	Day 13
0.0559674	79.3	Sample 1	SH-aLRT	Day 13
0.0550199	85.4	Sample 1	SH-aLRT	Day 13
0.0471133	86.7	Sample 1	SH-aLRT	Day 13
0.0503049	81.2	Sample 1	SH-aLRT	Day 13
0.0372716	12.4	Sample 1	SH-aLRT	Day 13
0.0402674	83.1	Sample 1	SH-aLRT	Day 13
0.043345	82.3	Sample 1	SH-aLRT	Day 13
0.0493905	91	Sample 1	SH-aLRT	Day 13
0.0520943	79.8	Sample 1	SH-aLRT	Day 13
0.0579948	91.3	Sample 1	SH-aLRT	Day 13
0.0615189	86.1	Sample 1	SH-aLRT	Day 13
0.0647128	82.9	Sample 1	SH-aLRT	Day 13
0.06095	1.8	Sample 1	SH-aLRT	Day 13
0.0640796	84.3	Sample 1	SH-aLRT	Day 13
0.0719012	87.5	Sample 1	SH-aLRT	Day 13
0.0462645	87.5	Sample 1	SH-aLRT	Day 13
0.043094	77.6	Sample 1	SH-aLRT	Day 13
0.0457329	19.5	Sample 1	SH-aLRT	Day 13
0.0514457	86.5	Sample 1	SH-aLRT	Day 13
0.0432634	83.6	Sample 1	SH-aLRT	Day 13
0.0375049	83.6	Sample 1	SH-aLRT	Day 13
0.0409791	85.1	Sample 1	SH-aLRT	Day 13
0.0343109	83.5	Sample 1	SH-aLRT	Day 13
0.0375309	79.4	Sample 1	SH-aLRT	Day 13
0.0400592	74.5	Sample 1	SH-aLRT	Day 13
0.0460005	78.5	Sample 1	SH-aLRT	Day 13
0.049194	53.2	Sample 1	SH-aLRT	Day 13
0.0526672	84.4	Sample 1	SH-aLRT	Day 13
0.0564839	76.8	Sample 1	SH-aLRT	Day 13
0.0564843	83.7	Sample 1	SH-aLRT	Day 13
0.0603048	85.3	Sample 1	SH-aLRT	Day 13
0.0641045	14.4	Sample 1	SH-aLRT	Day 13
0.0678989	83.9	Sample 1	SH-aLRT	Day 13
0.0641216	86	Sample 1	SH-aLRT	Day 13
0.060305	84.5	Sample 1	SH-aLRT	Day 13
0.0606294	91	Sample 1	SH-aLRT	Day 13
0.0597173	91.8	Sample 1	SH-aLRT	Day 13
0.0523899	85.3	Sample 1	SH-aLRT	Day 13
0.0604372	80	Sample 1	SH-aLRT	Day 13
0.0537575	90.2	Sample 1	SH-aLRT	Day 13
0.0604652	82.2	Sample 1	SH-aLRT	Day 13
0.0375211	84.5	Sample 1	SH-aLRT	Day 13
0.0409215	16.9	Sample 1	SH-aLRT	Day 13
0.0442801	77.5	Sample 1	SH-aLRT	Day 13
0.0375027	85.4	Sample 1	SH-aLRT	Day 13
0.040692	85.8	Sample 1	SH-aLRT	Day 13
0.043881	48.3	Sample 1	SH-aLRT	Day 13
0.0473526	91.7	Sample 1	SH-aLRT	Day 13
0.050827	84.4	Sample 1	SH-aLRT	Day 13
0.0509471	81.2	Sample 1	SH-aLRT	Day 13
0.0545757	81.4	Sample 1	SH-aLRT	Day 13
0.0373108	24.4	Sample 1	SH-aLRT	Day 13
0.0400915	73.9	Sample 1	SH-aLRT	Day 13
0.0343074	86.4	Sample 1	SH-aLRT	Day 13
0.0374985	85.2	Sample 1	SH-aLRT	Day 13
0.0409749	82.8	Sample 1	SH-aLRT	Day 13
0.0447929	85.4	Sample 1	SH-aLRT	Day 13
0.0486055	85.3	Sample 1	SH-aLRT	Day 13
0.0520851	85.4	Sample 1	SH-aLRT	Day 13
0.055557	84.6	Sample 1	SH-aLRT	Day 13
0.0593723	85.1	Sample 1	SH-aLRT	Day 13
0.063185	85.7	Sample 1	SH-aLRT	Day 13
0.0590288	83.9	Sample 1	SH-aLRT	Day 13
0.0630466	32.3	Sample 1	SH-aLRT	Day 13
0.0711665	87.8	Sample 1	SH-aLRT	Day 13
0.0750133	81.2	Sample 1	SH-aLRT	Day 13
0.0625034	85.8	Sample 1	SH-aLRT	Day 13
0.0663243	85.8	Sample 1	SH-aLRT	Day 13
0.0701422	92.9	Sample 1	SH-aLRT	Day 13
0.0701475	84.8	Sample 1	SH-aLRT	Day 13
0.0695553	93	Sample 1	SH-aLRT	Day 13
0.0556505	79.4	Sample 1	SH-aLRT	Day 13
0.0592109	78.9	Sample 1	SH-aLRT	Day 13
0.0624534	86	Sample 1	SH-aLRT	Day 13
0.0520795	81.3	Sample 1	SH-aLRT	Day 13
0.0560607	82.5	Sample 1	SH-aLRT	Day 13
0.0486195	84.9	Sample 1	SH-aLRT	Day 13
0.0520986	85.6	Sample 1	SH-aLRT	Day 13
0.0555754	85.8	Sample 1	SH-aLRT	Day 13
0.0590472	85.4	Sample 1	SH-aLRT	Day 13
0.0625213	81.3	Sample 1	SH-aLRT	Day 13
0.0623564	10	Sample 1	SH-aLRT	Day 13
0.0655342	80.8	Sample 1	SH-aLRT	Day 13
0.0687652	82.6	Sample 1	SH-aLRT	Day 13
0.0684122	73.9	Sample 1	SH-aLRT	Day 13
0.0524372	84.9	Sample 1	SH-aLRT	Day 13
0.0562574	83	Sample 1	SH-aLRT	Day 13
0.0562496	83.7	Sample 1	SH-aLRT	Day 13
0.0600648	92.9	Sample 1	SH-aLRT	Day 13
0.0486195	85.7	Sample 1	SH-aLRT	Day 13
0.0527385	86	Sample 1	SH-aLRT	Day 13
0.0495037	78.2	Sample 1	SH-aLRT	Day 13
0.0491832	76.7	Sample 1	SH-aLRT	Day 13
0.0535681	80.2	Sample 1	SH-aLRT	Day 13
0.0578044	86.1	Sample 1	SH-aLRT	Day 13
0.0446871	73.4	Sample 1	SH-aLRT	Day 13
0.0497892	82	Sample 1	SH-aLRT	Day 13
0.0407062	84.8	Sample 1	SH-aLRT	Day 13
0.0439089	83.2	Sample 1	SH-aLRT	Day 13
0.0473857	9.3	Sample 1	SH-aLRT	Day 13
0.0511972	83.6	Sample 1	SH-aLRT	Day 13
0.0473859	87.3	Sample 1	SH-aLRT	Day 13
0.0508577	85.5	Sample 1	SH-aLRT	Day 13
0.0436619	85.2	Sample 1	SH-aLRT	Day 13
0.0408372	80.4	Sample 1	SH-aLRT	Day 13
0.0473964	94.1	Sample 1	SH-aLRT	Day 13
0.0505858	83.2	Sample 1	SH-aLRT	Day 13
0.0445511	76.6	Sample 1	SH-aLRT	Day 13
0.0437772	83.8	Sample 1	SH-aLRT	Day 13
0.0410225	73.4	Sample 1	SH-aLRT	Day 13
0.0372639	83.3	Sample 1	SH-aLRT	Day 13
0.0437126	68.2	Sample 1	SH-aLRT	Day 13
0.0471924	86.5	Sample 1	SH-aLRT	Day 13
0.0510074	83.6	Sample 1	SH-aLRT	Day 13
0.0472721	79.2	Sample 1	SH-aLRT	Day 13
0.0503346	71.7	Sample 1	SH-aLRT	Day 13
0.0508261	82.3	Sample 1	SH-aLRT	Day 13
0.0542999	85.9	Sample 1	SH-aLRT	Day 13
0.0471924	84.9	Sample 1	SH-aLRT	Day 13
0.0469084	85.7	Sample 1	SH-aLRT	Day 13
0.0476388	78.3	Sample 1	SH-aLRT	Day 13
0.0519191	26.9	Sample 1	SH-aLRT	Day 13
0.0525916	74.4	Sample 1	SH-aLRT	Day 13
0.0372645	85.7	Sample 1	SH-aLRT	Day 13
0.0372918	82.1	Sample 1	SH-aLRT	Day 13
0.0403097	76.6	Sample 1	SH-aLRT	Day 13
0.0402705	84.6	Sample 1	SH-aLRT	Day 13
0.04346	84.5	Sample 1	SH-aLRT	Day 13
0.0311163	85.1	Sample 1	SH-aLRT	Day 13
0.0343627	80.7	Sample 1	SH-aLRT	Day 13
0.037604	84	Sample 1	SH-aLRT	Day 13
0.0408204	91.7	Sample 1	SH-aLRT	Day 13
0.0345927	83.5	Sample 1	SH-aLRT	Day 13
0.0384095	86.4	Sample 1	SH-aLRT	Day 13
0.0422216	82.9	Sample 1	SH-aLRT	Day 13
0.0343053	82.7	Sample 1	SH-aLRT	Day 13
0.0407242	72.7	Sample 1	SH-aLRT	Day 13
0.0455101	78.5	Sample 1	SH-aLRT	Day 13
0.0374994	83.9	Sample 1	SH-aLRT	Day 13
0.040973	84	Sample 1	SH-aLRT	Day 13
0.037735	78.7	Sample 1	SH-aLRT	Day 13
0.0406313	75.8	Sample 1	SH-aLRT	Day 13
0.0425131	57.2	Sample 1	SH-aLRT	Day 13
0.0432977	85	Sample 1	SH-aLRT	Day 13
0.0456886	81.4	Sample 1	SH-aLRT	Day 13
0.0488589	75.4	Sample 1	SH-aLRT	Day 13
0.0421271	94.8	Sample 1	SH-aLRT	Day 13
0.0196768	73	Sample 1	SH-aLRT	Day 13
0.0163306	83.3	Sample 1	SH-aLRT	Day 13
0.0198089	83.5	Sample 1	SH-aLRT	Day 13
0.0236228	85.6	Sample 1	SH-aLRT	Day 13
0.0278555	84	Sample 1	SH-aLRT	Day 13
0.0320992	83.6	Sample 1	SH-aLRT	Day 13
0.0399454	89.2	Sample 1	SH-aLRT	Day 13
0.0320941	84.9	Sample 1	SH-aLRT	Day 13
0.0363264	86.1	Sample 1	SH-aLRT	Day 13
0.0408217	83	Sample 1	SH-aLRT	Day 13
0.0446789	84.1	Sample 1	SH-aLRT	Day 13
0.0320944	85.8	Sample 1	SH-aLRT	Day 13
0.0360776	92	Sample 1	SH-aLRT	Day 13
0.0359262	84.4	Sample 1	SH-aLRT	Day 13
0.0323315	92.8	Sample 1	SH-aLRT	Day 13
0.0274402	84	Sample 1	SH-aLRT	Day 13
0.0198033	85.1	Sample 1	SH-aLRT	Day 13
0.0268906	93.3	Sample 1	SH-aLRT	Day 13
0.0163287	84.5	Sample 1	SH-aLRT	Day 13
0.0166671	85.7	Sample 1	SH-aLRT	Day 13
0.0204836	83.7	Sample 1	SH-aLRT	Day 13
0.0205255	82.2	Sample 1	SH-aLRT	Day 13
0.0169735	81.4	Sample 1	SH-aLRT	Day 13
0.0202065	42.4	Sample 1	SH-aLRT	Day 13
0.0313247	91.4	Sample 1	SH-aLRT	Day 13
0.0351189	7.1	Sample 1	SH-aLRT	Day 13
0.0202055	76.5	Sample 1	SH-aLRT	Day 13
0.0163187	92.6	Sample 1	SH-aLRT	Day 13
0.0233705	93.5	Sample 1	SH-aLRT	Day 13
0.0268123	80.8	Sample 1	SH-aLRT	Day 13
0.0319695	79.1	Sample 1	SH-aLRT	Day 13
0.0128428	92.6	Sample 1	SH-aLRT	Day 13
0.0128379	85.4	Sample 1	SH-aLRT	Day 13
0.0166492	44	Sample 1	SH-aLRT	Day 13
0.0208818	85.1	Sample 1	SH-aLRT	Day 13
0.0251232	84	Sample 1	SH-aLRT	Day 13
0.0289401	82.2	Sample 1	SH-aLRT	Day 13
0.0327513	84.1	Sample 1	SH-aLRT	Day 13
0.0336453	77.2	Sample 1	SH-aLRT	Day 13
0.0362075	56.6	Sample 1	SH-aLRT	Day 13
0.0438802	90.5	Sample 1	SH-aLRT	Day 13
0.0419464	82.9	Sample 1	SH-aLRT	Day 13
0.0251228	82.4	Sample 1	SH-aLRT	Day 13
0.0289341	58.2	Sample 1	SH-aLRT	Day 13
0.0327456	82.4	Sample 1	SH-aLRT	Day 13
0.036557	83	Sample 1	SH-aLRT	Day 13
0.0403682	83.8	Sample 1	SH-aLRT	Day 13
0.0443385	84.9	Sample 1	SH-aLRT	Day 13
0.0251227	85.6	Sample 1	SH-aLRT	Day 13
0.0251144	84.6	Sample 1	SH-aLRT	Day 13
0.0289258	88.3	Sample 1	SH-aLRT	Day 13
0.0208864	86.3	Sample 1	SH-aLRT	Day 13
0.020468	87	Sample 1	SH-aLRT	Day 13
0.0278378	91.2	Sample 1	SH-aLRT	Day 13
0.0312938	85.5	Sample 1	SH-aLRT	Day 13
0.0305573	80.2	Sample 1	SH-aLRT	Day 13
0.0128379	84.1	Sample 1	SH-aLRT	Day 13
0.00907907	89.4	Sample 1	SH-aLRT	Day 13
0.00902223	84.1	Sample 1	SH-aLRT	Day 13
0.0129274	79.8	Sample 1	SH-aLRT	Day 13
0.0168298	81.7	Sample 1	SH-aLRT	Day 13
0.0164001	85.9	Sample 1	SH-aLRT	Day 13
0.00902345	82.5	Sample 1	SH-aLRT	Day 13
0.0128432	84.6	Sample 1	SH-aLRT	Day 13
0.0128427	85.7	Sample 1	SH-aLRT	Day 13
0.013003	92.9	Sample 1	SH-aLRT	Day 13
0.00902577	83.4	Sample 1	SH-aLRT	Day 13
0.0128461	83.3	Sample 1	SH-aLRT	Day 13
0.020817	93	Sample 1	SH-aLRT	Day 13
0.0244085	83.7	Sample 1	SH-aLRT	Day 13
0.0279815	82.6	Sample 1	SH-aLRT	Day 13
0.0199001	90.4	Sample 1	SH-aLRT	Day 13
0.0128369	57.7	Sample 1	SH-aLRT	Day 13
0.016648	83.3	Sample 1	SH-aLRT	Day 13
0.00902563	85.5	Sample 1	SH-aLRT	Day 13
0.0128418	85.6	Sample 1	SH-aLRT	Day 13
0.0166564	85.6	Sample 1	SH-aLRT	Day 13
0.0128419	83.8	Sample 1	SH-aLRT	Day 13
0.0172008	79.8	Sample 1	SH-aLRT	Day 13
0.0220303	78.4	Sample 1	SH-aLRT	Day 13
0.0245878	62	Sample 1	SH-aLRT	Day 13
0.0281569	31.7	Sample 1	SH-aLRT	Day 13
0.0284796	72.5	Sample 1	SH-aLRT	Day 13
0.0353461	88.2	Sample 1	SH-aLRT	Day 13
0.0128476	83.1	Sample 1	SH-aLRT	Day 13
0.00923266	92.4	Sample 1	SH-aLRT	Day 13
0.00901858	85.1	Sample 1	SH-aLRT	Day 13
0.00901877	82.3	Sample 1	SH-aLRT	Day 13
0.00902085	84.8	Sample 1	SH-aLRT	Day 13
0.00902057	85.6	Sample 1	SH-aLRT	Day 13
0.00921688	91.4	Sample 1	SH-aLRT	Day 13
0.00477687	85.4	Sample 1	SH-aLRT	Day 13
0.00901427	83.2	Sample 1	SH-aLRT	Day 13
0.00481036	85.8	Sample 1	SH-aLRT	Day 13
0.00507235	85.3	Sample 1	SH-aLRT	Day 13
0.00477543	84.3	Sample 1	SH-aLRT	Day 13
0.00901221	85.1	Sample 1	SH-aLRT	Day 13
0.00477774	86	Sample 1	SH-aLRT	Day 13
0.0105316	79.8	Sample 1	SH-aLRT	Day 13
0.0050916	92.2	Sample 1	SH-aLRT	Day 13
0.00505222	85.6	Sample 1	SH-aLRT	Day 13
0.0226654	90.9	Sample 1	SH-aLRT	Day 13
0.00235036	85.3	Sample 2	SH-aLRT	Day 13
0.00467957	86	Sample 2	SH-aLRT	Day 13
0.00698416	85.3	Sample 2	SH-aLRT	Day 13
0.00927562	85.4	Sample 2	SH-aLRT	Day 13
0.0139156	90.5	Sample 2	SH-aLRT	Day 13
0.015996	70.3	Sample 2	SH-aLRT	Day 13
0.0092704	85.6	Sample 2	SH-aLRT	Day 13
0.00926746	86.8	Sample 2	SH-aLRT	Day 13
0.0115356	87.4	Sample 2	SH-aLRT	Day 13
0.0138035	83.2	Sample 2	SH-aLRT	Day 13
0.0160871	86.6	Sample 2	SH-aLRT	Day 13
0.0183632	83.5	Sample 2	SH-aLRT	Day 13
0.0207644	76.9	Sample 2	SH-aLRT	Day 13
0.022943	73.4	Sample 2	SH-aLRT	Day 13
0.0206418	83.7	Sample 2	SH-aLRT	Day 13
0.0284669	87.9	Sample 2	SH-aLRT	Day 13
0.0311469	51.2	Sample 2	SH-aLRT	Day 13
0.0324382	25.8	Sample 2	SH-aLRT	Day 13
0.0462582	94.5	Sample 2	SH-aLRT	Day 13
0.0433549	91.9	Sample 2	SH-aLRT	Day 13
0.0183787	78.4	Sample 2	SH-aLRT	Day 13
0.020769	84.7	Sample 2	SH-aLRT	Day 13
0.0230397	59.1	Sample 2	SH-aLRT	Day 13
0.0253387	71.5	Sample 2	SH-aLRT	Day 13
0.0299452	90.1	Sample 2	SH-aLRT	Day 13
0.0321727	76.4	Sample 2	SH-aLRT	Day 13
0.0345136	79.8	Sample 2	SH-aLRT	Day 13
0.036295	64	Sample 2	SH-aLRT	Day 13
0.0415538	85.6	Sample 2	SH-aLRT	Day 13
0.0461942	90.9	Sample 2	SH-aLRT	Day 13
0.0484659	82.8	Sample 2	SH-aLRT	Day 13
0.0507376	86.9	Sample 2	SH-aLRT	Day 13
0.0529517	73.6	Sample 2	SH-aLRT	Day 13
0.0601919	90.3	Sample 2	SH-aLRT	Day 13
0.0507659	86.1	Sample 2	SH-aLRT	Day 13
0.0530719	93.3	Sample 2	SH-aLRT	Day 13
0.0553542	49.8	Sample 2	SH-aLRT	Day 13
0.0576179	86.7	Sample 2	SH-aLRT	Day 13
0.0626742	87	Sample 2	SH-aLRT	Day 13
0.064525	68.4	Sample 2	SH-aLRT	Day 13
0.0719474	78.1	Sample 2	SH-aLRT	Day 13
0.0576386	83.4	Sample 2	SH-aLRT	Day 13
0.0599279	86.1	Sample 2	SH-aLRT	Day 13
0.0621977	82.9	Sample 2	SH-aLRT	Day 13
0.0649234	63.2	Sample 2	SH-aLRT	Day 13
0.0622086	72.3	Sample 2	SH-aLRT	Day 13
0.0599269	82.9	Sample 2	SH-aLRT	Day 13
0.0599437	86.4	Sample 2	SH-aLRT	Day 13
0.0531058	78	Sample 2	SH-aLRT	Day 13
0.0553914	79.7	Sample 2	SH-aLRT	Day 13
0.0576927	46.7	Sample 2	SH-aLRT	Day 13
0.0577054	83.8	Sample 2	SH-aLRT	Day 13
0.0636103	86.2	Sample 2	SH-aLRT	Day 13
0.0600177	78.9	Sample 2	SH-aLRT	Day 13
0.0623211	82.1	Sample 2	SH-aLRT	Day 13
0.057062	62.7	Sample 2	SH-aLRT	Day 13
0.0530597	83.6	Sample 2	SH-aLRT	Day 13
0.0507492	87	Sample 2	SH-aLRT	Day 13
0.0529939	74.8	Sample 2	SH-aLRT	Day 13
0.0554966	79	Sample 2	SH-aLRT	Day 13
0.0484688	83.4	Sample 2	SH-aLRT	Day 13
0.0436963	77.4	Sample 2	SH-aLRT	Day 13
0.0461818	78.7	Sample 2	SH-aLRT	Day 13
0.050876	65.7	Sample 2	SH-aLRT	Day 13
0.0342989	72	Sample 2	SH-aLRT	Day 13
0.0303335	84.5	Sample 2	SH-aLRT	Day 13
0.0303408	93.9	Sample 2	SH-aLRT	Day 13
0.0256844	80.7	Sample 2	SH-aLRT	Day 13
0.0206642	80.7	Sample 2	SH-aLRT	Day 13
0.022879	77.8	Sample 2	SH-aLRT	Day 13
0.0249641	75	Sample 2	SH-aLRT	Day 13
0.0274922	73.8	Sample 2	SH-aLRT	Day 13
0.0344967	94.7	Sample 2	SH-aLRT	Day 13
0.0367124	77.2	Sample 2	SH-aLRT	Day 13
0.0230061	93.3	Sample 2	SH-aLRT	Day 13
0.0252737	82	Sample 2	SH-aLRT	Day 13
0.027674	74.9	Sample 2	SH-aLRT	Day 13
0.0299225	71.6	Sample 2	SH-aLRT	Day 13
0.0353846	66.3	Sample 2	SH-aLRT	Day 13
0.0374729	57.7	Sample 2	SH-aLRT	Day 13
0.0489268	90.4	Sample 2	SH-aLRT	Day 13
0.0538313	87.9	Sample 2	SH-aLRT	Day 13
0.0454579	79.5	Sample 2	SH-aLRT	Day 13
0.0376345	46.1	Sample 2	SH-aLRT	Day 13
0.0453068	89.6	Sample 2	SH-aLRT	Day 13
0.049742	58.5	Sample 2	SH-aLRT	Day 13
0.0557787	89.5	Sample 2	SH-aLRT	Day 13
0.0349169	41.2	Sample 2	SH-aLRT	Day 13
0.0346962	91.5	Sample 2	SH-aLRT	Day 13
0.0368661	74.4	Sample 2	SH-aLRT	Day 13
0.0252645	86.1	Sample 2	SH-aLRT	Day 13
0.0275443	86.6	Sample 2	SH-aLRT	Day 13
0.0294345	72.9	Sample 2	SH-aLRT	Day 13
0.0346363	79.3	Sample 2	SH-aLRT	Day 13
0.037921	43.8	Sample 2	SH-aLRT	Day 13
0.0422162	88	Sample 2	SH-aLRT	Day 13
0.0318579	52.3	Sample 2	SH-aLRT	Day 13
0.0361957	67.9	Sample 2	SH-aLRT	Day 13
0.0437857	72.8	Sample 2	SH-aLRT	Day 13
0.0481352	79.4	Sample 2	SH-aLRT	Day 13
0.0536291	74.8	Sample 2	SH-aLRT	Day 13
0.0539275	90.4	Sample 2	SH-aLRT	Day 13
0.0561425	31.4	Sample 2	SH-aLRT	Day 13
0.0296622	74.8	Sample 2	SH-aLRT	Day 13
0.038026	90.2	Sample 2	SH-aLRT	Day 13
0.032174	76.6	Sample 2	SH-aLRT	Day 13
0.0344491	82.3	Sample 2	SH-aLRT	Day 13
0.0367265	79.4	Sample 2	SH-aLRT	Day 13
0.0419604	70.5	Sample 2	SH-aLRT	Day 13
0.0299477	92.2	Sample 2	SH-aLRT	Day 13
0.0346617	90.5	Sample 2	SH-aLRT	Day 13
0.0371138	94.6	Sample 2	SH-aLRT	Day 13
0.0183808	85.7	Sample 2	SH-aLRT	Day 13
0.0211231	81.2	Sample 2	SH-aLRT	Day 13
0.0237741	77.7	Sample 2	SH-aLRT	Day 13
0.0259655	67.3	Sample 2	SH-aLRT	Day 13
0.0286384	81.4	Sample 2	SH-aLRT	Day 13
0.0206871	85.4	Sample 2	SH-aLRT	Day 13
0.02298	81.8	Sample 2	SH-aLRT	Day 13
0.0251872	78.7	Sample 2	SH-aLRT	Day 13
0.0298048	88.6	Sample 2	SH-aLRT	Day 13
0.0160739	84.4	Sample 2	SH-aLRT	Day 13
0.0184169	76.4	Sample 2	SH-aLRT	Day 13
0.0204372	67.4	Sample 2	SH-aLRT	Day 13
0.0256006	83.6	Sample 2	SH-aLRT	Day 13
0.030379	84.6	Sample 2	SH-aLRT	Day 13
0.0161673	74.7	Sample 2	SH-aLRT	Day 13
0.0185262	37.9	Sample 2	SH-aLRT	Day 13
0.016082	85.3	Sample 2	SH-aLRT	Day 13
0.0207294	89.3	Sample 2	SH-aLRT	Day 13
0.0230018	85	Sample 2	SH-aLRT	Day 13
0.0253029	75.7	Sample 2	SH-aLRT	Day 13
0.025287	84.1	Sample 2	SH-aLRT	Day 13
0.0183819	82.9	Sample 2	SH-aLRT	Day 13
0.0264531	99.2	Sample 2	SH-aLRT	Day 13
0.0160233	87.3	Sample 2	SH-aLRT	Day 13
0.0183467	76.7	Sample 2	SH-aLRT	Day 13
0.0185396	87.3	Sample 2	SH-aLRT	Day 13
0.0208277	74.1	Sample 2	SH-aLRT	Day 13
0.0183276	91.7	Sample 2	SH-aLRT	Day 13
0.0228635	91.4	Sample 2	SH-aLRT	Day 13
0.0160634	81.1	Sample 2	SH-aLRT	Day 13
0.0115319	84.8	Sample 2	SH-aLRT	Day 13
0.0138264	78.6	Sample 2	SH-aLRT	Day 13
0.0162164	77.4	Sample 2	SH-aLRT	Day 13
0.0184716	35.9	Sample 2	SH-aLRT	Day 13
0.0207332	82.3	Sample 2	SH-aLRT	Day 13
0.0229974	85.3	Sample 2	SH-aLRT	Day 13
0.0252521	80.1	Sample 2	SH-aLRT	Day 13
0.0229974	85.3	Sample 2	SH-aLRT	Day 13
0.0372691	99.2	Sample 2	SH-aLRT	Day 13
0.0207178	86.3	Sample 2	SH-aLRT	Day 13
0.0153566	62.4	Sample 2	SH-aLRT	Day 13
0.020143	21.4	Sample 2	SH-aLRT	Day 13
0.0258605	79.5	Sample 2	SH-aLRT	Day 13
0.0330305	82.7	Sample 2	SH-aLRT	Day 13
0.0446158	90.3	Sample 2	SH-aLRT	Day 13
0.0185046	77.2	Sample 2	SH-aLRT	Day 13
0.0115309	78.8	Sample 2	SH-aLRT	Day 13
0.0137771	92.1	Sample 2	SH-aLRT	Day 13
0.016105	77.8	Sample 2	SH-aLRT	Day 13
0.0207149	88.4	Sample 2	SH-aLRT	Day 13
0.0137941	83.7	Sample 2	SH-aLRT	Day 13
0.0160222	85.5	Sample 2	SH-aLRT	Day 13
0.018248	82.9	Sample 2	SH-aLRT	Day 13
0.0206448	77.3	Sample 2	SH-aLRT	Day 13
0.0253563	90.6	Sample 2	SH-aLRT	Day 13
0.0276313	85.8	Sample 2	SH-aLRT	Day 13
0.0299146	84.8	Sample 2	SH-aLRT	Day 13
0.0301139	77.8	Sample 2	SH-aLRT	Day 13
0.0228066	77	Sample 2	SH-aLRT	Day 13
0.018346	94.1	Sample 2	SH-aLRT	Day 13
0.0160455	83.1	Sample 2	SH-aLRT	Day 13
0.0185775	93.6	Sample 2	SH-aLRT	Day 13
0.013799	83.8	Sample 2	SH-aLRT	Day 13
0.0160754	88.5	Sample 2	SH-aLRT	Day 13
0.0137781	85	Sample 2	SH-aLRT	Day 13
0.0183325	93.9	Sample 2	SH-aLRT	Day 13
0.0205714	85.1	Sample 2	SH-aLRT	Day 13
0.0137983	86.8	Sample 2	SH-aLRT	Day 13
0.0160658	59.3	Sample 2	SH-aLRT	Day 13
0.0138081	80.5	Sample 2	SH-aLRT	Day 13
0.0155532	66.3	Sample 2	SH-aLRT	Day 13
0.0185753	76.1	Sample 2	SH-aLRT	Day 13
0.0208466	64.2	Sample 2	SH-aLRT	Day 13
0.02095	94.2	Sample 2	SH-aLRT	Day 13
0.0186967	81.6	Sample 2	SH-aLRT	Day 13
0.0115268	84.2	Sample 2	SH-aLRT	Day 13
0.0137857	83.9	Sample 2	SH-aLRT	Day 13
0.016064	87.8	Sample 2	SH-aLRT	Day 13
0.0183161	84.3	Sample 2	SH-aLRT	Day 13
0.020314	71.1	Sample 2	SH-aLRT	Day 13
0.0228481	25.5	Sample 2	SH-aLRT	Day 13
0.0276334	78.2	Sample 2	SH-aLRT	Day 13
0.0413856	96	Sample 2	SH-aLRT	Day 13
0.0183454	83.7	Sample 2	SH-aLRT	Day 13
0.0206269	83	Sample 2	SH-aLRT	Day 13
0.0228945	38.9	Sample 2	SH-aLRT	Day 13
0.0275586	87.9	Sample 2	SH-aLRT	Day 13
0.0252673	80.1	Sample 2	SH-aLRT	Day 13
0.027828	75.2	Sample 2	SH-aLRT	Day 13
0.0206273	84	Sample 2	SH-aLRT	Day 13
0.0228797	83.9	Sample 2	SH-aLRT	Day 13
0.0251262	85.2	Sample 2	SH-aLRT	Day 13
0.0275068	76.8	Sample 2	SH-aLRT	Day 13
0.0297738	79	Sample 2	SH-aLRT	Day 13
0.0297767	26.9	Sample 2	SH-aLRT	Day 13
0.0320731	78.5	Sample 2	SH-aLRT	Day 13
0.0254434	85	Sample 2	SH-aLRT	Day 13
0.0206714	93.9	Sample 2	SH-aLRT	Day 13
0.0158391	67.5	Sample 2	SH-aLRT	Day 13
0.0185612	68.1	Sample 2	SH-aLRT	Day 13
0.0239502	46.8	Sample 2	SH-aLRT	Day 13
0.0263378	63.4	Sample 2	SH-aLRT	Day 13
0.0285725	84.2	Sample 2	SH-aLRT	Day 13
0.0160693	85	Sample 2	SH-aLRT	Day 13
0.00926741	86.2	Sample 2	SH-aLRT	Day 13
0.0115318	86.6	Sample 2	SH-aLRT	Day 13
0.0185021	96.5	Sample 2	SH-aLRT	Day 13
0.0115353	85.1	Sample 2	SH-aLRT	Day 13
0.016348	96.9	Sample 2	SH-aLRT	Day 13
0.0186887	75.6	Sample 2	SH-aLRT	Day 13
0.0250089	82.6	Sample 2	SH-aLRT	Day 13
0.00698424	84.4	Sample 2	SH-aLRT	Day 13
0.00927181	85.6	Sample 2	SH-aLRT	Day 13
0.00932847	75.3	Sample 2	SH-aLRT	Day 13
0.00928643	82.4	Sample 2	SH-aLRT	Day 13
0.00698761	91.8	Sample 2	SH-aLRT	Day 13
0.00927852	83.7	Sample 2	SH-aLRT	Day 13
0.0115719	84.8	Sample 2	SH-aLRT	Day 13
0.0138656	86.9	Sample 2	SH-aLRT	Day 13
0.0161333	11.3	Sample 2	SH-aLRT	Day 13
0.018401	85.5	Sample 2	SH-aLRT	Day 13
0.0207855	79.4	Sample 2	SH-aLRT	Day 13
0.0231617	79.1	Sample 2	SH-aLRT	Day 13
0.0278692	90.7	Sample 2	SH-aLRT	Day 13
0.0254725	83.9	Sample 2	SH-aLRT	Day 13
0.0230942	78	Sample 2	SH-aLRT	Day 13
0.0139282	77.9	Sample 2	SH-aLRT	Day 13
0.016235	79.3	Sample 2	SH-aLRT	Day 13
0.0185518	77.8	Sample 2	SH-aLRT	Day 13
0.0209633	79.4	Sample 2	SH-aLRT	Day 13
0.0306684	95	Sample 2	SH-aLRT	Day 13
0.0286026	90.6	Sample 2	SH-aLRT	Day 13
0.0203829	24.7	Sample 2	SH-aLRT	Day 13
0.0648805	99.9	Sample 2	SH-aLRT	Day 13
0.0669845	36.3	Sample 2	SH-aLRT	Day 13
0.0138729	83.6	Sample 2	SH-aLRT	Day 13
0.0229273	93	Sample 2	SH-aLRT	Day 13
0.0299461	81	Sample 2	SH-aLRT	Day 13
0.0433097	91.3	Sample 2	SH-aLRT	Day 13
0.0339443	70.2	Sample 2	SH-aLRT	Day 13
0.0161678	85.2	Sample 2	SH-aLRT	Day 13
0.0184755	83.3	Sample 2	SH-aLRT	Day 13
0.0115697	81.9	Sample 2	SH-aLRT	Day 13
0.0187809	91.2	Sample 2	SH-aLRT	Day 13
0.0115589	86.2	Sample 2	SH-aLRT	Day 13
0.0138346	84.3	Sample 2	SH-aLRT	Day 13
0.0162156	79.8	Sample 2	SH-aLRT	Day 13
0.0185569	82.5	Sample 2	SH-aLRT	Day 13
0.0208589	81.5	Sample 2	SH-aLRT	Day 13
0.0230927	80	Sample 2	SH-aLRT	Day 13
0.025397	79.3	Sample 2	SH-aLRT	Day 13
0.0278234	75.4	Sample 2	SH-aLRT	Day 13
0.032254	30.7	Sample 2	SH-aLRT	Day 13
0.0353936	77.9	Sample 2	SH-aLRT	Day 13
0.0411841	88.5	Sample 2	SH-aLRT	Day 13
0.0402261	73.7	Sample 2	SH-aLRT	Day 13
0.0344501	68.8	Sample 2	SH-aLRT	Day 13
0.0379221	78.5	Sample 2	SH-aLRT	Day 13
0.0393161	23.2	Sample 2	SH-aLRT	Day 13
0.0509109	89	Sample 2	SH-aLRT	Day 13
0.0479541	93.9	Sample 2	SH-aLRT	Day 13
0.0366121	75	Sample 2	SH-aLRT	Day 13
0.0396379	71.5	Sample 2	SH-aLRT	Day 13
0.0420356	69.4	Sample 2	SH-aLRT	Day 13
0.0454928	66.1	Sample 2	SH-aLRT	Day 13
0.0396202	91.3	Sample 2	SH-aLRT	Day 13
0.0500055	88.3	Sample 2	SH-aLRT	Day 13
0.0574896	80.4	Sample 2	SH-aLRT	Day 13
0.0643166	82.8	Sample 2	SH-aLRT	Day 13
0.0444971	46.1	Sample 2	SH-aLRT	Day 13
0.051515	60.4	Sample 2	SH-aLRT	Day 13
0.0673415	98.7	Sample 2	SH-aLRT	Day 13
0.0741473	93.3	Sample 2	SH-aLRT	Day 13
0.0844802	94.7	Sample 2	SH-aLRT	Day 13
0.0859811	66.5	Sample 2	SH-aLRT	Day 13
0.032758	2.8	Sample 2	SH-aLRT	Day 13
0.0345059	67.7	Sample 2	SH-aLRT	Day 13
0.0376071	77.3	Sample 2	SH-aLRT	Day 13
0.040296	75.7	Sample 2	SH-aLRT	Day 13
0.0401545	75.7	Sample 2	SH-aLRT	Day 13
0.0420924	91.4	Sample 2	SH-aLRT	Day 13
0.0445774	65.9	Sample 2	SH-aLRT	Day 13
0.0484625	13.6	Sample 2	SH-aLRT	Day 13
0.0301887	74.2	Sample 2	SH-aLRT	Day 13
0.0294204	81.6	Sample 2	SH-aLRT	Day 13
0.0253178	89.3	Sample 2	SH-aLRT	Day 13
0.0275436	71	Sample 2	SH-aLRT	Day 13
0.0462624	97.9	Sample 2	SH-aLRT	Day 13
0.0303502	66.7	Sample 2	SH-aLRT	Day 13
0.0344226	33.2	Sample 2	SH-aLRT	Day 13
0.0366796	85.6	Sample 2	SH-aLRT	Day 13
0.0275289	81.6	Sample 2	SH-aLRT	Day 13
0.0274619	69.5	Sample 2	SH-aLRT	Day 13
0.0254246	80.4	Sample 2	SH-aLRT	Day 13
0.027604	72.3	Sample 2	SH-aLRT	Day 13
0.0301642	80.1	Sample 2	SH-aLRT	Day 13
0.0325514	79.1	Sample 2	SH-aLRT	Day 13
0.0349731	80.8	Sample 2	SH-aLRT	Day 13
0.0372223	79	Sample 2	SH-aLRT	Day 13
0.0372912	10.3	Sample 2	SH-aLRT	Day 13
0.0323687	73.4	Sample 2	SH-aLRT	Day 13
0.0286175	89.1	Sample 2	SH-aLRT	Day 13
0.0337069	81.9	Sample 2	SH-aLRT	Day 13
0.0385279	86.3	Sample 2	SH-aLRT	Day 13
0.0208777	83.6	Sample 2	SH-aLRT	Day 13
0.0259457	82.2	Sample 2	SH-aLRT	Day 13
0.0478361	90.9	Sample 2	SH-aLRT	Day 13
0.0546723	75.7	Sample 2	SH-aLRT	Day 13
0.0230553	71.8	Sample 2	SH-aLRT	Day 13
0.0255161	80.6	Sample 2	SH-aLRT	Day 13
0.0378857	95.8	Sample 2	SH-aLRT	Day 13
0.0432485	72.5	Sample 2	SH-aLRT	Day 13
0.0185856	97.8	Sample 2	SH-aLRT	Day 13
0.0207949	83.5	Sample 2	SH-aLRT	Day 13
0.0276198	95.3	Sample 2	SH-aLRT	Day 13
0.0138179	85.8	Sample 2	SH-aLRT	Day 13
0.0116453	79.2	Sample 2	SH-aLRT	Day 13
0.0140198	76.2	Sample 2	SH-aLRT	Day 13
0.0165502	70.8	Sample 2	SH-aLRT	Day 13
0.0214557	67.3	Sample 2	SH-aLRT	Day 13
0.0356951	78.9	Sample 2	SH-aLRT	Day 13
0.0558329	98.9	Sample 2	SH-aLRT	Day 13
0.0162347	76.7	Sample 2	SH-aLRT	Day 13
0.0207786	86.5	Sample 2	SH-aLRT	Day 13
0.0115333	76.9	Sample 2	SH-aLRT	Day 13
0.0139468	74.3	Sample 2	SH-aLRT	Day 13
0.0237484	95.3	Sample 2	SH-aLRT	Day 13
0.0204609	91.4	Sample 2	SH-aLRT	Day 13
0.0118711	88.7	Sample 2	SH-aLRT	Day 13
0.0142471	31.7	Sample 2	SH-aLRT	Day 13
0.0192364	80.2	Sample 2	SH-aLRT	Day 13
0.0140902	74.8	Sample 2	SH-aLRT	Day 13
0.0212982	93.6	Sample 2	SH-aLRT	Day 13
0.0232567	70.2	Sample 2	SH-aLRT	Day 13
0.0334566	97.3	Sample 2	SH-aLRT	Day 13
0.00928671	85.1	Sample 2	SH-aLRT	Day 13
0.0115817	82.8	Sample 2	SH-aLRT	Day 13
0.016386	80.5	Sample 2	SH-aLRT	Day 13
0.00927741	85.2	Sample 2	SH-aLRT	Day 13
0.00930939	84.3	Sample 2	SH-aLRT	Day 13
0.0139869	90.6	Sample 2	SH-aLRT	Day 13
0.0163191	84.5	Sample 2	SH-aLRT	Day 13
0.0186475	84.3	Sample 2	SH-aLRT	Day 13
0.0210684	88.9	Sample 2	SH-aLRT	Day 13
0.0186689	85.5	Sample 2	SH-aLRT	Day 13
0.016298	83	Sample 2	SH-aLRT	Day 13
0.0116452	58.7	Sample 2	SH-aLRT	Day 13
0.0092777	78.4	Sample 2	SH-aLRT	Day 13
0.0139155	88.1	Sample 2	SH-aLRT	Day 13
0.011771	85.3	Sample 2	SH-aLRT	Day 13
0.0142259	78.2	Sample 2	SH-aLRT	Day 13
0.0173368	78.6	Sample 2	SH-aLRT	Day 13
0.0191223	15.2	Sample 2	SH-aLRT	Day 13
0.0217128	87.3	Sample 2	SH-aLRT	Day 13
0.00929206	87.3	Sample 2	SH-aLRT	Day 13
0.0116171	78	Sample 2	SH-aLRT	Day 13
0.0116086	30.3	Sample 2	SH-aLRT	Day 13
0.0162906	92.5	Sample 2	SH-aLRT	Day 13
0.0185524	82.2	Sample 2	SH-aLRT	Day 13
0.00698521	87.3	Sample 2	SH-aLRT	Day 13
0.00927902	84.7	Sample 2	SH-aLRT	Day 13
0.0115798	11.9	Sample 2	SH-aLRT	Day 13
0.013879	89.2	Sample 2	SH-aLRT	Day 13
0.0161772	85.2	Sample 2	SH-aLRT	Day 13
0.0184554	85.4	Sample 2	SH-aLRT	Day 13
0.0207231	78.8	Sample 2	SH-aLRT	Day 13
0.0229887	79.6	Sample 2	SH-aLRT	Day 13
0.0252528	87	Sample 2	SH-aLRT	Day 13
0.0275024	86.8	Sample 2	SH-aLRT	Day 13
0.0274985	83.2	Sample 2	SH-aLRT	Day 13
0.0274913	86.3	Sample 2	SH-aLRT	Day 13
0.0297931	80.2	Sample 2	SH-aLRT	Day 13
0.0230952	79.7	Sample 2	SH-aLRT	Day 13
0.0253558	19.1	Sample 2	SH-aLRT	Day 13
0.0231288	82.3	Sample 2	SH-aLRT	Day 13
0.0207386	84.8	Sample 2	SH-aLRT	Day 13
0.0184639	85.3	Sample 2	SH-aLRT	Day 13
0.0161772	84.5	Sample 2	SH-aLRT	Day 13
0.0161824	83.5	Sample 2	SH-aLRT	Day 13
0.0138724	85.8	Sample 2	SH-aLRT	Day 13
0.0191285	89.8	Sample 2	SH-aLRT	Day 13
0.0210986	70.5	Sample 2	SH-aLRT	Day 13
0.0231365	72.7	Sample 2	SH-aLRT	Day 13
0.0233681	85.2	Sample 2	SH-aLRT	Day 13
0.0257031	92.1	Sample 2	SH-aLRT	Day 13
0.0234838	55.3	Sample 2	SH-aLRT	Day 13
0.0331407	96.4	Sample 2	SH-aLRT	Day 13
0.0157147	68.3	Sample 2	SH-aLRT	Day 13
0.0138764	85.5	Sample 2	SH-aLRT	Day 13
0.016177	86.2	Sample 2	SH-aLRT	Day 13
0.018449	80.4	Sample 2	SH-aLRT	Day 13
0.029965	96.1	Sample 2	SH-aLRT	Day 13
0.0163167	80	Sample 2	SH-aLRT	Day 13
0.0115985	84.8	Sample 2	SH-aLRT	Day 13
0.0115782	84.4	Sample 2	SH-aLRT	Day 13
0.00926399	87	Sample 2	SH-aLRT	Day 13
0.0114843	72.4	Sample 2	SH-aLRT	Day 13
0.0138891	75.8	Sample 2	SH-aLRT	Day 13
0.0161948	77.7	Sample 2	SH-aLRT	Day 13
0.0161525	81.8	Sample 2	SH-aLRT	Day 13
0.00926401	85.3	Sample 2	SH-aLRT	Day 13
0.0115151	84.7	Sample 2	SH-aLRT	Day 13
0.00698434	85.1	Sample 2	SH-aLRT	Day 13
0.00928538	85.4	Sample 2	SH-aLRT	Day 13
0.0115877	83.1	Sample 2	SH-aLRT	Day 13
0.0132203	60.9	Sample 2	SH-aLRT	Day 13
0.0115797	83.9	Sample 2	SH-aLRT	Day 13
0.00926177	84.8	Sample 2	SH-aLRT	Day 13
0.0115261	84.8	Sample 2	SH-aLRT	Day 13
0.00698423	83.5	Sample 2	SH-aLRT	Day 13
0.00468494	85.7	Sample 2	SH-aLRT	Day 13
0.00699773	85.4	Sample 2	SH-aLRT	Day 13
0.00928509	86.2	Sample 2	SH-aLRT	Day 13
0.0115695	85.3	Sample 2	SH-aLRT	Day 13
0.0138551	84.5	Sample 2	SH-aLRT	Day 13
0.0161297	83.4	Sample 2	SH-aLRT	Day 13
0.0183913	86.6	Sample 2	SH-aLRT	Day 13
0.0206358	84.4	Sample 2	SH-aLRT	Day 13
0.0226664	75.7	Sample 2	SH-aLRT	Day 13
0.0249929	74.6	Sample 2	SH-aLRT	Day 13
0.0273842	77.7	Sample 2	SH-aLRT	Day 13
0.0320386	87.4	Sample 2	SH-aLRT	Day 13
0.0368504	83.1	Sample 2	SH-aLRT	Day 13
0.0440519	90.2	Sample 2	SH-aLRT	Day 13
0.0415694	78.3	Sample 2	SH-aLRT	Day 13
0.050806	94.7	Sample 2	SH-aLRT	Day 13
0.0361408	86	Sample 2	SH-aLRT	Day 13
0.0370418	3.5	Sample 2	SH-aLRT	Day 13
0.0206291	85.7	Sample 2	SH-aLRT	Day 13
0.0228475	84.7	Sample 2	SH-aLRT	Day 13
0.0297084	95.3	Sample 2	SH-aLRT	Day 13
0.034168	91.6	Sample 2	SH-aLRT	Day 13
0.0255538	84.8	Sample 2	SH-aLRT	Day 13
0.0269545	61.9	Sample 2	SH-aLRT	Day 13
0.0346016	90.9	Sample 2	SH-aLRT	Day 13
0.0228539	83.9	Sample 2	SH-aLRT	Day 13
0.0250757	85	Sample 2	SH-aLRT	Day 13
0.0349911	96.3	Sample 2	SH-aLRT	Day 13
0.0228559	85.8	Sample 2	SH-aLRT	Day 13
0.0275826	86.3	Sample 2	SH-aLRT	Day 13
0.0206702	75.4	Sample 2	SH-aLRT	Day 13
0.022951	74.3	Sample 2	SH-aLRT	Day 13
0.0183923	84.1	Sample 2	SH-aLRT	Day 13
0.0254403	90.4	Sample 2	SH-aLRT	Day 13
0.0323847	95.9	Sample 2	SH-aLRT	Day 13
0.0161245	85.2	Sample 2	SH-aLRT	Day 13
0.0209446	82.2	Sample 2	SH-aLRT	Day 13
0.0229147	69.2	Sample 2	SH-aLRT	Day 13
0.0332621	94.9	Sample 2	SH-aLRT	Day 13
0.018379	85.6	Sample 2	SH-aLRT	Day 13
0.02052	66.2	Sample 2	SH-aLRT	Day 13
0.0237868	55.3	Sample 2	SH-aLRT	Day 13
0.0394953	98.4	Sample 2	SH-aLRT	Day 13
0.0138733	84.1	Sample 2	SH-aLRT	Day 13
0.026387	97.9	Sample 2	SH-aLRT	Day 13
0.0115563	92.7	Sample 2	SH-aLRT	Day 13
0.0138452	82.4	Sample 2	SH-aLRT	Day 13
0.0161312	76.5	Sample 2	SH-aLRT	Day 13
0.0209001	82	Sample 2	SH-aLRT	Day 13
0.0184662	78.2	Sample 2	SH-aLRT	Day 13
0.0206764	85.4	Sample 2	SH-aLRT	Day 13
0.0184441	84.4	Sample 2	SH-aLRT	Day 13
0.0252951	46.4	Sample 2	SH-aLRT	Day 13
0.020719	76.1	Sample 2	SH-aLRT	Day 13
0.0277437	92.8	Sample 2	SH-aLRT	Day 13
0.0174444	70.1	Sample 2	SH-aLRT	Day 13
0.0301085	90.7	Sample 2	SH-aLRT	Day 13
0.0272785	89.8	Sample 2	SH-aLRT	Day 13
0.018648	81.6	Sample 2	SH-aLRT	Day 13
0.0244609	78.6	Sample 2	SH-aLRT	Day 13
0.022415	76.4	Sample 2	SH-aLRT	Day 13
0.0159339	73.9	Sample 2	SH-aLRT	Day 13
0.0216361	81.9	Sample 2	SH-aLRT	Day 13
0.0147574	87.6	Sample 2	SH-aLRT	Day 13
0.0194473	78.2	Sample 2	SH-aLRT	Day 13
0.0220351	75.2	Sample 2	SH-aLRT	Day 13
0.0242032	76.9	Sample 2	SH-aLRT	Day 13
0.0311421	93	Sample 2	SH-aLRT	Day 13
0.0267053	75.5	Sample 2	SH-aLRT	Day 13
0.0338976	98.5	Sample 2	SH-aLRT	Day 13
0.00928506	85.3	Sample 2	SH-aLRT	Day 13
0.00929413	82.9	Sample 2	SH-aLRT	Day 13
0.0165461	89.1	Sample 2	SH-aLRT	Day 13
0.00927814	87.2	Sample 2	SH-aLRT	Day 13
0.0115446	85.6	Sample 2	SH-aLRT	Day 13
0.0162688	88.2	Sample 2	SH-aLRT	Day 13
0.0187463	77.2	Sample 2	SH-aLRT	Day 13
0.0232083	86.5	Sample 2	SH-aLRT	Day 13
0.0280754	89	Sample 2	SH-aLRT	Day 13
0.03551	83	Sample 2	SH-aLRT	Day 13
0.0370292	61.4	Sample 2	SH-aLRT	Day 13
0.0422661	83.7	Sample 2	SH-aLRT	Day 13
0.0484361	76.9	Sample 2	SH-aLRT	Day 13
0.0531417	97.4	Sample 2	SH-aLRT	Day 13
0.0597419	94.5	Sample 2	SH-aLRT	Day 13
0.0392616	94	Sample 2	SH-aLRT	Day 13
0.0402346	54.2	Sample 2	SH-aLRT	Day 13
0.0447797	88.4	Sample 2	SH-aLRT	Day 13
0.0466825	69.6	Sample 2	SH-aLRT	Day 13
0.0511582	62.3	Sample 2	SH-aLRT	Day 13
0.0591457	87.2	Sample 2	SH-aLRT	Day 13
0.0635405	44.7	Sample 2	SH-aLRT	Day 13
0.0805069	97.2	Sample 2	SH-aLRT	Day 13
0.0534089	72.1	Sample 2	SH-aLRT	Day 13
0.0657823	92.1	Sample 2	SH-aLRT	Day 13
0.0307024	81.9	Sample 2	SH-aLRT	Day 13
0.0349882	1.3	Sample 2	SH-aLRT	Day 13
0.0373098	46.4	Sample 2	SH-aLRT	Day 13
0.0397692	78.7	Sample 2	SH-aLRT	Day 13
0.018533	78.3	Sample 2	SH-aLRT	Day 13
0.0161413	92.8	Sample 2	SH-aLRT	Day 13
0.0183762	81.4	Sample 2	SH-aLRT	Day 13
0.0228762	90.2	Sample 2	SH-aLRT	Day 13
0.0205064	70.5	Sample 2	SH-aLRT	Day 13
0.0262616	62.6	Sample 2	SH-aLRT	Day 13
0.0230213	61.8	Sample 2	SH-aLRT	Day 13
0.0183815	70.9	Sample 2	SH-aLRT	Day 13
0.020623	84.6	Sample 2	SH-aLRT	Day 13
0.0226702	73	Sample 2	SH-aLRT	Day 13
0.024977	76	Sample 2	SH-aLRT	Day 13
0.0275019	80.8	Sample 2	SH-aLRT	Day 13
0.0299441	77.3	Sample 2	SH-aLRT	Day 13
0.0373555	89.8	Sample 2	SH-aLRT	Day 13
0.0320103	73.7	Sample 2	SH-aLRT	Day 13
0.0378322	19.8	Sample 2	SH-aLRT	Day 13
0.0387869	52.7	Sample 2	SH-aLRT	Day 13
0.0582196	99.8	Sample 2	SH-aLRT	Day 13
0.0744678	98.3	Sample 2	SH-aLRT	Day 13
0.0383308	85.7	Sample 2	SH-aLRT	Day 13
0.0415656	72.5	Sample 2	SH-aLRT	Day 13
0.0343888	78.2	Sample 2	SH-aLRT	Day 13
0.0268644	69.4	Sample 2	SH-aLRT	Day 13
0.0281603	84.3	Sample 2	SH-aLRT	Day 13
0.0298887	68.2	Sample 2	SH-aLRT	Day 13
0.0346056	86.5	Sample 2	SH-aLRT	Day 13
0.0367415	73.9	Sample 2	SH-aLRT	Day 13
0.0424272	82.4	Sample 2	SH-aLRT	Day 13
0.0535061	83.1	Sample 2	SH-aLRT	Day 13
0.04151	76	Sample 2	SH-aLRT	Day 13
0.0436582	78.3	Sample 2	SH-aLRT	Day 13
0.0229745	93.7	Sample 2	SH-aLRT	Day 13
0.0297862	90.3	Sample 2	SH-aLRT	Day 13
0.0250357	29.3	Sample 2	SH-aLRT	Day 13
0.0298841	77.4	Sample 2	SH-aLRT	Day 13
0.0308406	93.9	Sample 2	SH-aLRT	Day 13
0.0137946	83.2	Sample 2	SH-aLRT	Day 13
0.0159586	77.3	Sample 2	SH-aLRT	Day 13
0.0208397	87.1	Sample 2	SH-aLRT	Day 13
0.0206541	86.6	Sample 2	SH-aLRT	Day 13
0.0228256	51.2	Sample 2	SH-aLRT	Day 13
0.0228303	74.9	Sample 2	SH-aLRT	Day 13
0.0250845	77.8	Sample 2	SH-aLRT	Day 13
0.0273516	75.2	Sample 2	SH-aLRT	Day 13
0.0160289	83.5	Sample 2	SH-aLRT	Day 13
0.0182691	83.6	Sample 2	SH-aLRT	Day 13
0.0204957	77.7	Sample 2	SH-aLRT	Day 13
0.0228231	77.6	Sample 2	SH-aLRT	Day 13
0.0275835	85.6	Sample 2	SH-aLRT	Day 13
0.0298416	77	Sample 2	SH-aLRT	Day 13
0.0429454	92.8	Sample 2	SH-aLRT	Day 13
0.0473089	72.1	Sample 2	SH-aLRT	Day 13
0.0470211	70.6	Sample 2	SH-aLRT	Day 13
0.032376	86.8	Sample 2	SH-aLRT	Day 13
0.0345988	78.3	Sample 2	SH-aLRT	Day 13
0.0206597	77.5	Sample 2	SH-aLRT	Day 13
0.0255344	80.9	Sample 2	SH-aLRT	Day 13
0.0330696	92.1	Sample 2	SH-aLRT	Day 13
0.0276325	69.5	Sample 2	SH-aLRT	Day 13
0.0233353	84.2	Sample 2	SH-aLRT	Day 13
0.0364965	95.4	Sample 2	SH-aLRT	Day 13
0.0183511	90	Sample 2	SH-aLRT	Day 13
0.0183429	88.2	Sample 2	SH-aLRT	Day 13
0.0137939	86.9	Sample 2	SH-aLRT	Day 13
0.01395	75.7	Sample 2	SH-aLRT	Day 13
0.0115446	86.1	Sample 2	SH-aLRT	Day 13
0.0138294	79.9	Sample 2	SH-aLRT	Day 13
0.0185745	90.5	Sample 2	SH-aLRT	Day 13
0.0208872	73.7	Sample 2	SH-aLRT	Day 13
0.0230025	60	Sample 2	SH-aLRT	Day 13
0.0300197	91.2	Sample 2	SH-aLRT	Day 13
0.0337533	25.1	Sample 2	SH-aLRT	Day 13
0.0493207	91.9	Sample 2	SH-aLRT	Day 13
0.0522576	13.7	Sample 2	SH-aLRT	Day 13
0.0208772	40.7	Sample 2	SH-aLRT	Day 13
0.0166939	77.7	Sample 2	SH-aLRT	Day 13
0.0203317	75.4	Sample 2	SH-aLRT	Day 13
0.0250022	77.6	Sample 2	SH-aLRT	Day 13
0.0333253	83.7	Sample 2	SH-aLRT	Day 13
0.0384929	80.8	Sample 2	SH-aLRT	Day 13
0.0407756	73.3	Sample 2	SH-aLRT	Day 13
0.0431708	71.7	Sample 2	SH-aLRT	Day 13
0.0419685	53.5	Sample 2	SH-aLRT	Day 13
0.0410899	49.4	Sample 2	SH-aLRT	Day 13
0.0354662	6.1	Sample 2	SH-aLRT	Day 13
0.0186395	67.8	Sample 2	SH-aLRT	Day 13
0.0292876	95	Sample 2	SH-aLRT	Day 13
0.0137901	82.2	Sample 2	SH-aLRT	Day 13
0.0207846	97.6	Sample 2	SH-aLRT	Day 13
0.0230497	81.7	Sample 2	SH-aLRT	Day 13
0.0183158	92	Sample 2	SH-aLRT	Day 13
0.0115344	82.5	Sample 2	SH-aLRT	Day 13
0.0209283	91.1	Sample 2	SH-aLRT	Day 13
0.0161573	90.5	Sample 2	SH-aLRT	Day 13
0.016146	89.3	Sample 2	SH-aLRT	Day 13
0.0116196	78.6	Sample 2	SH-aLRT	Day 13
0.0139215	92.3	Sample 2	SH-aLRT	Day 13
0.0163057	77.2	Sample 2	SH-aLRT	Day 13
0.00940262	90.7	Sample 2	SH-aLRT	Day 13
0.00699897	35	Sample 2	SH-aLRT	Day 13
0.00929209	85.5	Sample 2	SH-aLRT	Day 13
0.0115597	86.2	Sample 2	SH-aLRT	Day 13
0.0169326	80.5	Sample 2	SH-aLRT	Day 13
0.018516	64.2	Sample 2	SH-aLRT	Day 13
0.0300574	97.3	Sample 2	SH-aLRT	Day 13
0.0367921	92.8	Sample 2	SH-aLRT	Day 13
0.00929163	82.2	Sample 2	SH-aLRT	Day 13
0.0115683	85	Sample 2	SH-aLRT	Day 13
0.0193619	91.1	Sample 2	SH-aLRT	Day 13
0.0211842	67.4	Sample 2	SH-aLRT	Day 13
0.0118775	72.5	Sample 2	SH-aLRT	Day 13
0.0140771	77.5	Sample 2	SH-aLRT	Day 13
0.0143053	46.3	Sample 2	SH-aLRT	Day 13
0.00699278	87.8	Sample 2	SH-aLRT	Day 13
0.00928151	84	Sample 2	SH-aLRT	Day 13
0.0164088	94.4	Sample 2	SH-aLRT	Day 13
0.00468266	83.6	Sample 2	SH-aLRT	Day 13
0.00939535	91.8	Sample 2	SH-aLRT	Day 13
0.00801764	73.8	Sample 2	SH-aLRT	Day 13
0.0339653	99.3	Sample 2	SH-aLRT	Day 13
0.0391206	89.1	Sample 2	SH-aLRT	Day 13
0.0486933	43	Sample 2	SH-aLRT	Day 13
0.00468128	86.9	Sample 2	SH-aLRT	Day 13
0.00667201	70	Sample 2	SH-aLRT	Day 13
0.00712036	76.9	Sample 2	SH-aLRT	Day 13
0.00468156	85.1	Sample 2	SH-aLRT	Day 13
0.00684802	74	Sample 2	SH-aLRT	Day 13
0.0046793	84	Sample 2	SH-aLRT	Day 13
0.00934325	93.8	Sample 2	SH-aLRT	Day 13
0.011588	83.9	Sample 2	SH-aLRT	Day 13
0.0186437	97	Sample 2	SH-aLRT	Day 13
0.0138486	83.1	Sample 2	SH-aLRT	Day 13
0.00697469	84.7	Sample 2	SH-aLRT	Day 13
0.009362	79.7	Sample 2	SH-aLRT	Day 13
0.0116135	73.6	Sample 2	SH-aLRT	Day 13
0.0132293	62.2	Sample 2	SH-aLRT	Day 13
0.0046854	86	Sample 2	SH-aLRT	Day 13
0.00700653	84.3	Sample 2	SH-aLRT	Day 13
0.0141897	96.3	Sample 2	SH-aLRT	Day 13
0.0187704	90.6	Sample 2	SH-aLRT	Day 13
0.00467996	86.1	Sample 2	SH-aLRT	Day 13
0.00704366	74.3	Sample 2	SH-aLRT	Day 13
0.00467915	87.6	Sample 2	SH-aLRT	Day 13
0.00697806	85.1	Sample 2	SH-aLRT	Day 13
0.00927289	84.2	Sample 2	SH-aLRT	Day 13
0.00467935	85.9	Sample 2	SH-aLRT	Day 13
0.00698059	85.4	Sample 2	SH-aLRT	Day 13
0.00926114	84.7	Sample 2	SH-aLRT	Day 13
0.00466598	84.4	Sample 2	SH-aLRT	Day 13
0.00696741	85	Sample 2	SH-aLRT	Day 13
0.00925574	27.4	Sample 2	SH-aLRT	Day 13
0.0115838	78.7	Sample 2	SH-aLRT	Day 13
0.0143859	85.8	Sample 2	SH-aLRT	Day 13
0.0223822	85.5	Sample 2	SH-aLRT	Day 13
0.0270095	74.6	Sample 2	SH-aLRT	Day 13
0.0305946	91.9	Sample 2	SH-aLRT	Day 13
0.00697699	86	Sample 2	SH-aLRT	Day 13
0.00235034	84.4	Sample 2	SH-aLRT	Day 13
0.00235028	85	Sample 2	SH-aLRT	Day 13
0.0046755	86.8	Sample 2	SH-aLRT	Day 13
0.00698261	85.1	Sample 2	SH-aLRT	Day 13
0.00935962	79.4	Sample 2	SH-aLRT	Day 13
0.0116131	76.1	Sample 2	SH-aLRT	Day 13
0.0138563	84.7	Sample 2	SH-aLRT	Day 13
0.0161447	79.1	Sample 2	SH-aLRT	Day 13
0.0184053	61.8	Sample 2	SH-aLRT	Day 13
0.0184218	92.5	Sample 2	SH-aLRT	Day 13
0.0201572	45.9	Sample 2	SH-aLRT	Day 13
0.0206733	87.7	Sample 2	SH-aLRT	Day 13
0.0206678	90.6	Sample 2	SH-aLRT	Day 13
0.016179	91.7	Sample 2	SH-aLRT	Day 13
0.0138616	84.7	Sample 2	SH-aLRT	Day 13
0.00928468	84.8	Sample 2	SH-aLRT	Day 13
0.00938703	91.3	Sample 2	SH-aLRT	Day 13
0.00454686	74.3	Sample 2	SH-aLRT	Day 13
0.0124878	90.5	Sample 2	SH-aLRT	Day 13
0.00467564	84.3	Sample 2	SH-aLRT	Day 13
0.00697659	83.9	Sample 2	SH-aLRT	Day 13
0.00466858	84.5	Sample 2	SH-aLRT	Day 13
0.00235589	84.2	Sample 2	SH-aLRT	Day 13
0.00235036	84.9	Sample 2	SH-aLRT	Day 13
0.00468006	84.9	Sample 2	SH-aLRT	Day 13
0.00697982	85.4	Sample 2	SH-aLRT	Day 13
0.0092848	86.6	Sample 2	SH-aLRT	Day 13
0.0117411	73.1	Sample 2	SH-aLRT	Day 13
0.0277259	97.3	Sample 2	SH-aLRT	Day 13
0.00931302	82	Sample 2	SH-aLRT	Day 13
0.0110562	65.4	Sample 2	SH-aLRT	Day 13
0.0189607	88.5	Sample 2	SH-aLRT	Day 13
0.0397266	90.4	Sample 2	SH-aLRT	Day 13
0.01966	88.7	Sample 2	SH-aLRT	Day 13
0.00839688	48.8	Sample 2	SH-aLRT	Day 13
0.0165604	82.2	Sample 2	SH-aLRT	Day 13
0.0215736	88.2	Sample 2	SH-aLRT	Day 13
0.00698409	86.6	Sample 2	SH-aLRT	Day 13
0.00928648	84.1	Sample 2	SH-aLRT	Day 13
0.0115942	85.1	Sample 2	SH-aLRT	Day 13
0.0138826	84.6	Sample 2	SH-aLRT	Day 13
0.0161418	14.1	Sample 2	SH-aLRT	Day 13
0.0184049	85.6	Sample 2	SH-aLRT	Day 13
0.02067	88.6	Sample 2	SH-aLRT	Day 13
0.022951	38.6	Sample 2	SH-aLRT	Day 13
0.025246	29.8	Sample 2	SH-aLRT	Day 13
0.0303598	83.7	Sample 2	SH-aLRT	Day 13
0.0253689	73.4	Sample 2	SH-aLRT	Day 13
0.0206767	58.4	Sample 2	SH-aLRT	Day 13
0.016151	83	Sample 2	SH-aLRT	Day 13
0.0161691	84.5	Sample 2	SH-aLRT	Day 13
0.0184493	83	Sample 2	SH-aLRT	Day 13
0.0306749	99.3	Sample 2	SH-aLRT	Day 13
0.0138794	82.7	Sample 2	SH-aLRT	Day 13
0.0384544	99.9	Sample 2	SH-aLRT	Day 13
0.0115937	81.8	Sample 2	SH-aLRT	Day 13
0.00929167	86	Sample 2	SH-aLRT	Day 13
0.0115944	85.3	Sample 2	SH-aLRT	Day 13
0.0138769	85.4	Sample 2	SH-aLRT	Day 13
0.0161459	84.8	Sample 2	SH-aLRT	Day 13
0.0230668	88.2	Sample 2	SH-aLRT	Day 13
0.025363	77.6	Sample 2	SH-aLRT	Day 13
0.027543	42.9	Sample 2	SH-aLRT	Day 13
0.0300493	80	Sample 2	SH-aLRT	Day 13
0.0319226	71.1	Sample 2	SH-aLRT	Day 13
0.0364092	92.8	Sample 2	SH-aLRT	Day 13
0.0409572	87.4	Sample 2	SH-aLRT	Day 13
0.0431249	76.2	Sample 2	SH-aLRT	Day 13
0.045467	73.6	Sample 2	SH-aLRT	Day 13
0.0477113	72.4	Sample 2	SH-aLRT	Day 13
0.0547814	89.4	Sample 2	SH-aLRT	Day 13
0.0369656	78.7	Sample 2	SH-aLRT	Day 13
0.0471467	89.8	Sample 2	SH-aLRT	Day 13
0.0297175	91	Sample 2	SH-aLRT	Day 13
0.0319654	28.9	Sample 2	SH-aLRT	Day 13
0.0342546	72.7	Sample 2	SH-aLRT	Day 13
0.0389457	78.4	Sample 2	SH-aLRT	Day 13
0.0436238	89	Sample 2	SH-aLRT	Day 13
0.0459203	77.8	Sample 2	SH-aLRT	Day 13
0.0342012	91.4	Sample 2	SH-aLRT	Day 13
0.0387053	91.8	Sample 2	SH-aLRT	Day 13
0.0414584	91.7	Sample 2	SH-aLRT	Day 13
0.0468411	86.7	Sample 2	SH-aLRT	Day 13
0.0487846	31.5	Sample 2	SH-aLRT	Day 13
0.0517375	34.1	Sample 2	SH-aLRT	Day 13
0.0546814	71.9	Sample 2	SH-aLRT	Day 13
0.0536438	91	Sample 2	SH-aLRT	Day 13
0.0392283	98.4	Sample 2	SH-aLRT	Day 13
0.0252664	74.4	Sample 2	SH-aLRT	Day 13
0.027531	75.8	Sample 2	SH-aLRT	Day 13
0.0352332	86	Sample 2	SH-aLRT	Day 13
0.0260096	8.2	Sample 2	SH-aLRT	Day 13
0.037543	89.9	Sample 2	SH-aLRT	Day 13
0.0397369	63.3	Sample 2	SH-aLRT	Day 13
0.0186755	90.5	Sample 2	SH-aLRT	Day 13
0.0161541	85.4	Sample 2	SH-aLRT	Day 13
0.0184222	85.8	Sample 2	SH-aLRT	Day 13
0.0161968	76.7	Sample 2	SH-aLRT	Day 13
0.0185251	77.4	Sample 2	SH-aLRT	Day 13
0.0138769	85.1	Sample 2	SH-aLRT	Day 13
0.0163745	79.3	Sample 2	SH-aLRT	Day 13
0.0179877	61.8	Sample 2	SH-aLRT	Day 13
0.0257287	89.3	Sample 2	SH-aLRT	Day 13
0.0279104	83	Sample 2	SH-aLRT	Day 13
0.0303465	75.8	Sample 2	SH-aLRT	Day 13
0.0161686	82.6	Sample 2	SH-aLRT	Day 13
0.034084	99.8	Sample 2	SH-aLRT	Day 13
0.0358506	70.8	Sample 2	SH-aLRT	Day 13
0.0379384	75.9	Sample 2	SH-aLRT	Day 13
0.0509067	95.3	Sample 2	SH-aLRT	Day 13
0.0433894	78.3	Sample 2	SH-aLRT	Day 13
0.0540325	88.9	Sample 2	SH-aLRT	Day 13
0.0210359	87.1	Sample 2	SH-aLRT	Day 13
0.0184278	80.1	Sample 2	SH-aLRT	Day 13
0.0206643	84.5	Sample 2	SH-aLRT	Day 13
0.0276141	94.5	Sample 2	SH-aLRT	Day 13
0.0161552	84.1	Sample 2	SH-aLRT	Day 13
0.0184269	84.4	Sample 2	SH-aLRT	Day 13
0.0207646	77	Sample 2	SH-aLRT	Day 13
0.0230984	77.5	Sample 2	SH-aLRT	Day 13
0.0184154	83.8	Sample 2	SH-aLRT	Day 13
0.0206736	41.2	Sample 2	SH-aLRT	Day 13
0.0252674	89.5	Sample 2	SH-aLRT	Day 13
0.0274939	84.8	Sample 2	SH-aLRT	Day 13
0.0229305	91.7	Sample 2	SH-aLRT	Day 13
0.0252299	79.3	Sample 2	SH-aLRT	Day 13
0.0396102	97.4	Sample 2	SH-aLRT	Day 13
0.0194439	5.2	Sample 2	SH-aLRT	Day 13
0.0428451	99.5	Sample 2	SH-aLRT	Day 13
0.011605	91.2	Sample 2	SH-aLRT	Day 13
0.00927469	84.7	Sample 2	SH-aLRT	Day 13
0.0113873	70.1	Sample 2	SH-aLRT	Day 13
0.0190095	98.6	Sample 2	SH-aLRT	Day 13
0.00468508	85	Sample 2	SH-aLRT	Day 13
0.00701696	76.4	Sample 2	SH-aLRT	Day 13
0.00962608	79.5	Sample 2	SH-aLRT	Day 13
0.0176575	84.4	Sample 2	SH-aLRT	Day 13
0.028177	90.9	Sample 2	SH-aLRT	Day 13
0.00467741	82.5	Sample 2	SH-aLRT	Day 13
0.00698254	85.7	Sample 2	SH-aLRT	Day 13
0.00940606	80.1	Sample 2	SH-aLRT	Day 13
0.00697978	83.8	Sample 2	SH-aLRT	Day 13
0.00925668	56	Sample 2	SH-aLRT	Day 13
0.0115114	85	Sample 2	SH-aLRT	Day 13
0.0166426	74.8	Sample 2	SH-aLRT	Day 13
0.0396976	99.1	Sample 2	SH-aLRT	Day 13
0.011624	10.2	Sample 2	SH-aLRT	Day 13
0.0093389	80.1	Sample 2	SH-aLRT	Day 13
0.0117646	80.2	Sample 2	SH-aLRT	Day 13
0.0140864	82.9	Sample 2	SH-aLRT	Day 13
0.016447	75.5	Sample 2	SH-aLRT	Day 13
0.00473608	78.7	Sample 2	SH-aLRT	Day 13
0.00702853	77.1	Sample 2	SH-aLRT	Day 13
0.00889622	67.3	Sample 2	SH-aLRT	Day 13
0.0168451	91.5	Sample 2	SH-aLRT	Day 13
0.0191505	37	Sample 2	SH-aLRT	Day 13
0.0238126	90.5	Sample 2	SH-aLRT	Day 13
0.00717598	77.1	Sample 2	SH-aLRT	Day 13
0.00467602	82	Sample 2	SH-aLRT	Day 13
0.00236182	84.2	Sample 2	SH-aLRT	Day 13
0.00469985	41.4	Sample 2	SH-aLRT	Day 13
0.00235551	83.9	Sample 2	SH-aLRT	Day 13
0.0070842	93.7	Sample 2	SH-aLRT	Day 13
0.00938311	39.2	Sample 2	SH-aLRT	Day 13
0.0116991	85.9	Sample 2	SH-aLRT	Day 13
0.0140202	86	Sample 2	SH-aLRT	Day 13
0.0163356	84.5	Sample 2	SH-aLRT	Day 13
0.018664	87	Sample 2	SH-aLRT	Day 13
0.0209634	82.9	Sample 2	SH-aLRT	Day 13
0.0232495	84.8	Sample 2	SH-aLRT	Day 13
0.0255264	83.9	Sample 2	SH-aLRT	Day 13
0.0209621	85.3	Sample 2	SH-aLRT	Day 13
0.0232381	80.8	Sample 2	SH-aLRT	Day 13
0.0255523	78.6	Sample 2	SH-aLRT	Day 13
0.0233221	78.8	Sample 2	SH-aLRT	Day 13
0.0256124	22.3	Sample 2	SH-aLRT	Day 13
0.0186694	87.5	Sample 2	SH-aLRT	Day 13
0.020982	85.8	Sample 2	SH-aLRT	Day 13
0.0186729	86.6	Sample 2	SH-aLRT	Day 13
0.0186643	83.1	Sample 2	SH-aLRT	Day 13
0.0210087	79.3	Sample 2	SH-aLRT	Day 13
0.0234335	81.6	Sample 2	SH-aLRT	Day 13
0.0232882	46.1	Sample 2	SH-aLRT	Day 13
0.0269157	31.7	Sample 2	SH-aLRT	Day 13
0.0355633	76.3	Sample 2	SH-aLRT	Day 13
0.0307567	75.5	Sample 2	SH-aLRT	Day 13
0.0255639	84.8	Sample 2	SH-aLRT	Day 13
0.0186653	84.9	Sample 2	SH-aLRT	Day 13
0.0141463	76.1	Sample 2	SH-aLRT	Day 13
0.0165125	78.3	Sample 2	SH-aLRT	Day 13
0.0248479	92.3	Sample 2	SH-aLRT	Day 13
0.0140206	87.4	Sample 2	SH-aLRT	Day 13
0.00469244	85.8	Sample 2	SH-aLRT	Day 13
0.00702224	85.3	Sample 2	SH-aLRT	Day 13
0.00941114	83.2	Sample 2	SH-aLRT	Day 13
0.0165028	94.9	Sample 2	SH-aLRT	Day 13
0.0046932	93.3	Sample 2	SH-aLRT	Day 13
0.00712542	79.8	Sample 2	SH-aLRT	Day 13
0.00941366	79	Sample 2	SH-aLRT	Day 13
0.0201335	89.5	Sample 2	SH-aLRT	Day 13
0.00962335	76.4	Sample 2	SH-aLRT	Day 13
0.00236074	82.1	Sample 2	SH-aLRT	Day 13
0.0023518	83.7	Sample 2	SH-aLRT	Day 13
0.00235427	87.3	Sample 2	SH-aLRT	Day 13
0.00236178	84.6	Sample 2	SH-aLRT	Day 13
0.00235452	84.3	Sample 2	SH-aLRT	Day 13
0.00469264	92.5	Sample 2	SH-aLRT	Day 13
0.0119887	98.1	Sample 2	SH-aLRT	Day 13
0.00235461	87.2	Sample 2	SH-aLRT	Day 13
0.00469817	86.7	Sample 2	SH-aLRT	Day 13
0.00701289	83.5	Sample 2	SH-aLRT	Day 13
0.0094414	78.2	Sample 2	SH-aLRT	Day 13
0.00478338	78.4	Sample 2	SH-aLRT	Day 13
0.00469334	84.3	Sample 2	SH-aLRT	Day 13
0.00701168	83.1	Sample 2	SH-aLRT	Day 13
0.00930345	85.8	Sample 2	SH-aLRT	Day 13
0.00468936	84.5	Sample 2	SH-aLRT	Day 13
0.0070001	87.6	Sample 2	SH-aLRT	Day 13
0.0104126	75.8	Sample 2	SH-aLRT	Day 13
0.00467888	85.4	Sample 2	SH-aLRT	Day 13
0.00699281	83.8	Sample 2	SH-aLRT	Day 13
0.00928925	86.4	Sample 2	SH-aLRT	Day 13
0.00235703	86.3	Sample 2	SH-aLRT	Day 13
0.00235889	86.5	Sample 2	SH-aLRT	Day 13
0.0023606	79	Sample 2	SH-aLRT	Day 13
0.0023419	84.5	Sample 2	SH-aLRT	Day 13
0.00466542	86.7	Sample 2	SH-aLRT	Day 13
0.00665213	69.6	Sample 2	SH-aLRT	Day 13
0.015713	93.1	Sample 2	SH-aLRT	Day 13
0.0236833	89.3	Sample 2	SH-aLRT	Day 13
0.00706219	78.5	Sample 2	SH-aLRT	Day 13
0.00467202	83.4	Sample 2	SH-aLRT	Day 13
0.0119509	95.5	Sample 2	SH-aLRT	Day 13
0.00699905	87.4	Sample 2	SH-aLRT	Day 13
0.00934112	83.7	Sample 2	SH-aLRT	Day 13
0.0116516	84.2	Sample 2	SH-aLRT	Day 13
0.00945474	78.9	Sample 2	SH-aLRT	Day 13
0.0144735	89.9	Sample 2	SH-aLRT	Day 13
0.016621	72.1	Sample 2	SH-aLRT	Day 13
0.0116663	73.7	Sample 2	SH-aLRT	Day 13
0.0139673	84.3	Sample 2	SH-aLRT	Day 13
0.00932089	77	Sample 2	SH-aLRT	Day 13
0.0140883	87.1	Sample 2	SH-aLRT	Day 13
0.0276138	86.9	Sample 2	SH-aLRT	Day 13
0.0187024	64	Sample 2	SH-aLRT	Day 13
0.0117702	78.4	Sample 2	SH-aLRT	Day 13
0.0165012	60.9	Sample 2	SH-aLRT	Day 13
0.00467464	84.7	Sample 2	SH-aLRT	Day 13
0.00235466	86.6	Sample 2	SH-aLRT	Day 13
0.00715177	92.6	Sample 2	SH-aLRT	Day 13
0.00234463	86.6	Sample 2	SH-aLRT	Day 13
0.00467829	90.5	Sample 2	SH-aLRT	Day 13
0.00467629	83.7	Sample 2	SH-aLRT	Day 13
0.00234469	84.7	Sample 2	SH-aLRT	Day 13
0.00257516	85.4	Sample 3	SH-aLRT	Day 13
0.00526323	78.8	Sample 3	SH-aLRT	Day 13
0.0078034	78.4	Sample 3	SH-aLRT	Day 13
0.0102457	83.1	Sample 3	SH-aLRT	Day 13
0.012688	84.2	Sample 3	SH-aLRT	Day 13
0.0151392	83.1	Sample 3	SH-aLRT	Day 13
0.0175466	85.8	Sample 3	SH-aLRT	Day 13
0.0199521	86.1	Sample 3	SH-aLRT	Day 13
0.0223491	84.3	Sample 3	SH-aLRT	Day 13
0.0273248	94.6	Sample 3	SH-aLRT	Day 13
0.0297681	84.7	Sample 3	SH-aLRT	Day 13
0.0321746	86.3	Sample 3	SH-aLRT	Day 13
0.0345374	84.4	Sample 3	SH-aLRT	Day 13
0.0368982	84.7	Sample 3	SH-aLRT	Day 13
0.0393008	84.9	Sample 3	SH-aLRT	Day 13
0.0417411	84.7	Sample 3	SH-aLRT	Day 13
0.0441969	82.6	Sample 3	SH-aLRT	Day 13
0.0441901	82.8	Sample 3	SH-aLRT	Day 13
0.0441999	82.7	Sample 3	SH-aLRT	Day 13
0.0442206	85.9	Sample 3	SH-aLRT	Day 13
0.0467143	84.4	Sample 3	SH-aLRT	Day 13
0.049152	51.9	Sample 3	SH-aLRT	Day 13
0.0541283	92.5	Sample 3	SH-aLRT	Day 13
0.0565311	83.6	Sample 3	SH-aLRT	Day 13
0.061721	37.7	Sample 3	SH-aLRT	Day 13
0.0641556	71.6	Sample 3	SH-aLRT	Day 13
0.0663932	78.1	Sample 3	SH-aLRT	Day 13
0.074239	92.2	Sample 3	SH-aLRT	Day 13
0.08628	92.4	Sample 3	SH-aLRT	Day 13
0.0684919	71.5	Sample 3	SH-aLRT	Day 13
0.0743826	80.1	Sample 3	SH-aLRT	Day 13
0.0698322	89.2	Sample 3	SH-aLRT	Day 13
0.0720831	69.8	Sample 3	SH-aLRT	Day 13
0.0589338	79.1	Sample 3	SH-aLRT	Day 13
0.061428	90.8	Sample 3	SH-aLRT	Day 13
0.0667395	88.3	Sample 3	SH-aLRT	Day 13
0.0565312	84	Sample 3	SH-aLRT	Day 13
0.0693255	99.7	Sample 3	SH-aLRT	Day 13
0.0617253	82.5	Sample 3	SH-aLRT	Day 13
0.0643272	75.6	Sample 3	SH-aLRT	Day 13
0.0668068	83.5	Sample 3	SH-aLRT	Day 13
0.0718756	90.4	Sample 3	SH-aLRT	Day 13
0.0743183	82.5	Sample 3	SH-aLRT	Day 13
0.0565716	83	Sample 3	SH-aLRT	Day 13
0.0590511	83	Sample 3	SH-aLRT	Day 13
0.0615305	86.4	Sample 3	SH-aLRT	Day 13
0.0639682	85.9	Sample 3	SH-aLRT	Day 13
0.0663725	83.1	Sample 3	SH-aLRT	Day 13
0.068734	82.1	Sample 3	SH-aLRT	Day 13
0.07684	96.7	Sample 3	SH-aLRT	Day 13
0.0687343	88.4	Sample 3	SH-aLRT	Day 13
0.0735412	90.6	Sample 3	SH-aLRT	Day 13
0.0688347	78.1	Sample 3	SH-aLRT	Day 13
0.0714449	77.2	Sample 3	SH-aLRT	Day 13
0.066406	84.6	Sample 3	SH-aLRT	Day 13
0.0591285	83.3	Sample 3	SH-aLRT	Day 13
0.0638962	79.8	Sample 3	SH-aLRT	Day 13
0.061808	75.7	Sample 3	SH-aLRT	Day 13
0.0467143	88.6	Sample 3	SH-aLRT	Day 13
0.0493937	91	Sample 3	SH-aLRT	Day 13
0.0518761	92.2	Sample 3	SH-aLRT	Day 13
0.0543245	85.3	Sample 3	SH-aLRT	Day 13
0.0567277	83.7	Sample 3	SH-aLRT	Day 13
0.0593286	74.7	Sample 3	SH-aLRT	Day 13
0.0653041	84.8	Sample 3	SH-aLRT	Day 13
0.0675094	66.6	Sample 3	SH-aLRT	Day 13
0.0698402	79.3	Sample 3	SH-aLRT	Day 13
0.0722382	78.7	Sample 3	SH-aLRT	Day 13
0.0592876	21.4	Sample 3	SH-aLRT	Day 13
0.0567316	85.4	Sample 3	SH-aLRT	Day 13
0.059092	87.1	Sample 3	SH-aLRT	Day 13
0.0591332	84.8	Sample 3	SH-aLRT	Day 13
0.056773	85.8	Sample 3	SH-aLRT	Day 13
0.0467144	84.3	Sample 3	SH-aLRT	Day 13
0.0467111	85.4	Sample 3	SH-aLRT	Day 13
0.0491927	80	Sample 3	SH-aLRT	Day 13
0.0516854	84.8	Sample 3	SH-aLRT	Day 13
0.054169	84.2	Sample 3	SH-aLRT	Day 13
0.056659	84.5	Sample 3	SH-aLRT	Day 13
0.0567584	93.4	Sample 3	SH-aLRT	Day 13
0.051833	77.6	Sample 3	SH-aLRT	Day 13
0.0516849	86	Sample 3	SH-aLRT	Day 13
0.0543642	76.3	Sample 3	SH-aLRT	Day 13
0.0566236	72.7	Sample 3	SH-aLRT	Day 13
0.0589974	76.5	Sample 3	SH-aLRT	Day 13
0.051685	82.5	Sample 3	SH-aLRT	Day 13
0.0517188	85.3	Sample 3	SH-aLRT	Day 13
0.0542521	87.2	Sample 3	SH-aLRT	Day 13
0.0567351	86.6	Sample 3	SH-aLRT	Day 13
0.0593199	78.6	Sample 3	SH-aLRT	Day 13
0.0617746	19.6	Sample 3	SH-aLRT	Day 13
0.0693927	94.8	Sample 3	SH-aLRT	Day 13
0.071702	71.1	Sample 3	SH-aLRT	Day 13
0.0769498	86.3	Sample 3	SH-aLRT	Day 13
0.0796505	64.6	Sample 3	SH-aLRT	Day 13
0.0817218	64.4	Sample 3	SH-aLRT	Day 13
0.0840668	75.4	Sample 3	SH-aLRT	Day 13
0.0889818	76.6	Sample 3	SH-aLRT	Day 13
0.0969325	81	Sample 3	SH-aLRT	Day 13
0.0872705	76.5	Sample 3	SH-aLRT	Day 13
0.0874832	82.7	Sample 3	SH-aLRT	Day 13
0.0641356	85.9	Sample 3	SH-aLRT	Day 13
0.0591991	80.1	Sample 3	SH-aLRT	Day 13
0.0616598	81.4	Sample 3	SH-aLRT	Day 13
0.0641462	84.5	Sample 3	SH-aLRT	Day 13
0.0666901	85.9	Sample 3	SH-aLRT	Day 13
0.0692232	38.7	Sample 3	SH-aLRT	Day 13
0.0718589	77	Sample 3	SH-aLRT	Day 13
0.0615955	83	Sample 3	SH-aLRT	Day 13
0.0686201	94.3	Sample 3	SH-aLRT	Day 13
0.0542521	82.4	Sample 3	SH-aLRT	Day 13
0.0542567	84.7	Sample 3	SH-aLRT	Day 13
0.0567371	86.8	Sample 3	SH-aLRT	Day 13
0.070125	91.4	Sample 3	SH-aLRT	Day 13
0.0867857	98.4	Sample 3	SH-aLRT	Day 13
0.0889385	6.2	Sample 3	SH-aLRT	Day 13
0.0542414	84	Sample 3	SH-aLRT	Day 13
0.0491985	84.1	Sample 3	SH-aLRT	Day 13
0.0516833	83.5	Sample 3	SH-aLRT	Day 13
0.0516833	87.3	Sample 3	SH-aLRT	Day 13
0.0544749	71.4	Sample 3	SH-aLRT	Day 13
0.0516779	85	Sample 3	SH-aLRT	Day 13
0.0491487	85.5	Sample 3	SH-aLRT	Day 13
0.0515493	82	Sample 3	SH-aLRT	Day 13
0.0539111	82.7	Sample 3	SH-aLRT	Day 13
0.0724214	99	Sample 3	SH-aLRT	Day 13
0.0539333	82.3	Sample 3	SH-aLRT	Day 13
0.0612542	95.1	Sample 3	SH-aLRT	Day 13
0.0563796	68.9	Sample 3	SH-aLRT	Day 13
0.0564421	92.4	Sample 3	SH-aLRT	Day 13
0.0612733	92.4	Sample 3	SH-aLRT	Day 13
0.0538694	75.6	Sample 3	SH-aLRT	Day 13
0.0567352	78.6	Sample 3	SH-aLRT	Day 13
0.0469098	77.9	Sample 3	SH-aLRT	Day 13
0.0493553	75	Sample 3	SH-aLRT	Day 13
0.0517577	84	Sample 3	SH-aLRT	Day 13
0.054121	83.8	Sample 3	SH-aLRT	Day 13
0.0592444	76.5	Sample 3	SH-aLRT	Day 13
0.0638705	74.9	Sample 3	SH-aLRT	Day 13
0.0602022	87.9	Sample 3	SH-aLRT	Day 13
0.0517981	84.8	Sample 3	SH-aLRT	Day 13
0.0542775	84.4	Sample 3	SH-aLRT	Day 13
0.056757	86.6	Sample 3	SH-aLRT	Day 13
0.0591998	82.8	Sample 3	SH-aLRT	Day 13
0.0616119	84.9	Sample 3	SH-aLRT	Day 13
0.0592942	80.5	Sample 3	SH-aLRT	Day 13
0.0517622	84.1	Sample 3	SH-aLRT	Day 13
0.0591908	95.2	Sample 3	SH-aLRT	Day 13
0.0645745	86.9	Sample 3	SH-aLRT	Day 13
0.0665105	37.2	Sample 3	SH-aLRT	Day 13
0.0541692	85.8	Sample 3	SH-aLRT	Day 13
0.0565793	81.9	Sample 3	SH-aLRT	Day 13
0.046781	85.7	Sample 3	SH-aLRT	Day 13
0.0467053	84.6	Sample 3	SH-aLRT	Day 13
0.0493199	78.1	Sample 3	SH-aLRT	Day 13
0.0545615	78.1	Sample 3	SH-aLRT	Day 13
0.0570081	82.7	Sample 3	SH-aLRT	Day 13
0.0594507	82.8	Sample 3	SH-aLRT	Day 13
0.061888	42.4	Sample 3	SH-aLRT	Day 13
0.06437	85.4	Sample 3	SH-aLRT	Day 13
0.0668924	83.2	Sample 3	SH-aLRT	Day 13
0.0694247	85.9	Sample 3	SH-aLRT	Day 13
0.074502	91.6	Sample 3	SH-aLRT	Day 13
0.0769545	81.1	Sample 3	SH-aLRT	Day 13
0.0821409	74.5	Sample 3	SH-aLRT	Day 13
0.09196	86.7	Sample 3	SH-aLRT	Day 13
0.0971615	77.2	Sample 3	SH-aLRT	Day 13
0.0669529	90.8	Sample 3	SH-aLRT	Day 13
0.0569778	87.1	Sample 3	SH-aLRT	Day 13
0.0491462	85.5	Sample 3	SH-aLRT	Day 13
0.0515108	69.9	Sample 3	SH-aLRT	Day 13
0.0467054	86.6	Sample 3	SH-aLRT	Day 13
0.0417061	84.8	Sample 3	SH-aLRT	Day 13
0.0440711	82.4	Sample 3	SH-aLRT	Day 13
0.0464447	83.6	Sample 3	SH-aLRT	Day 13
0.0488113	79.2	Sample 3	SH-aLRT	Day 13
0.0544209	72.7	Sample 3	SH-aLRT	Day 13
0.0588583	64.6	Sample 3	SH-aLRT	Day 13
0.0514448	71.9	Sample 3	SH-aLRT	Day 13
0.0535252	66.9	Sample 3	SH-aLRT	Day 13
0.0441629	78	Sample 3	SH-aLRT	Day 13
0.0464999	31.4	Sample 3	SH-aLRT	Day 13
0.0488641	77.6	Sample 3	SH-aLRT	Day 13
0.0514025	78.7	Sample 3	SH-aLRT	Day 13
0.0538873	78.1	Sample 3	SH-aLRT	Day 13
0.0512804	69.7	Sample 3	SH-aLRT	Day 13
0.0541235	75.7	Sample 3	SH-aLRT	Day 13
0.0540347	86.5	Sample 3	SH-aLRT	Day 13
0.0515843	83.7	Sample 3	SH-aLRT	Day 13
0.0466212	77.9	Sample 3	SH-aLRT	Day 13
0.0489892	85.7	Sample 3	SH-aLRT	Day 13
0.0513245	74.4	Sample 3	SH-aLRT	Day 13
0.0417084	85.1	Sample 3	SH-aLRT	Day 13
0.0470613	85.6	Sample 3	SH-aLRT	Day 13
0.0496008	73.9	Sample 3	SH-aLRT	Day 13
0.0441111	83.7	Sample 3	SH-aLRT	Day 13
0.0393011	86.3	Sample 3	SH-aLRT	Day 13
0.0417446	86.8	Sample 3	SH-aLRT	Day 13
0.0441859	84.5	Sample 3	SH-aLRT	Day 13
0.0466293	79.1	Sample 3	SH-aLRT	Day 13
0.0520344	83.3	Sample 3	SH-aLRT	Day 13
0.0548612	71.9	Sample 3	SH-aLRT	Day 13
0.0571623	71.6	Sample 3	SH-aLRT	Day 13
0.0654854	87.7	Sample 3	SH-aLRT	Day 13
0.0698078	64.7	Sample 3	SH-aLRT	Day 13
0.0790916	73.2	Sample 3	SH-aLRT	Day 13
0.0936794	74.8	Sample 3	SH-aLRT	Day 13
0.104123	97.2	Sample 3	SH-aLRT	Day 13
0.0796645	86.1	Sample 3	SH-aLRT	Day 13
0.0849894	49	Sample 3	SH-aLRT	Day 13
0.0578228	82.7	Sample 3	SH-aLRT	Day 13
0.0748244	97.5	Sample 3	SH-aLRT	Day 13
0.0774584	43.2	Sample 3	SH-aLRT	Day 13
0.0490906	86.6	Sample 3	SH-aLRT	Day 13
0.0515168	81.1	Sample 3	SH-aLRT	Day 13
0.0538905	81.6	Sample 3	SH-aLRT	Day 13
0.0588187	84.5	Sample 3	SH-aLRT	Day 13
0.0616604	77.3	Sample 3	SH-aLRT	Day 13
0.053888	84.4	Sample 3	SH-aLRT	Day 13
0.0563089	76.9	Sample 3	SH-aLRT	Day 13
0.0589411	77	Sample 3	SH-aLRT	Day 13
0.0616162	78.8	Sample 3	SH-aLRT	Day 13
0.0587297	40.5	Sample 3	SH-aLRT	Day 13
0.0517461	76.1	Sample 3	SH-aLRT	Day 13
0.0541603	75.1	Sample 3	SH-aLRT	Day 13
0.0627447	83.3	Sample 3	SH-aLRT	Day 13
0.0490793	83.1	Sample 3	SH-aLRT	Day 13
0.0514845	82.8	Sample 3	SH-aLRT	Day 13
0.0567077	81.5	Sample 3	SH-aLRT	Day 13
0.0591852	72.8	Sample 3	SH-aLRT	Day 13
0.0618585	73.2	Sample 3	SH-aLRT	Day 13
0.0651614	97.2	Sample 3	SH-aLRT	Day 13
0.0465947	82.3	Sample 3	SH-aLRT	Day 13
0.0515392	80	Sample 3	SH-aLRT	Day 13
0.0676837	92.2	Sample 3	SH-aLRT	Day 13
0.0465951	82.4	Sample 3	SH-aLRT	Day 13
0.0442324	84.2	Sample 3	SH-aLRT	Day 13
0.0467179	84.8	Sample 3	SH-aLRT	Day 13
0.0491585	83.5	Sample 3	SH-aLRT	Day 13
0.0516952	79.6	Sample 3	SH-aLRT	Day 13
0.0542297	79	Sample 3	SH-aLRT	Day 13
0.0566758	87.5	Sample 3	SH-aLRT	Day 13
0.0591137	83.6	Sample 3	SH-aLRT	Day 13
0.0615639	80.4	Sample 3	SH-aLRT	Day 13
0.0640138	78.7	Sample 3	SH-aLRT	Day 13
0.0664517	83.8	Sample 3	SH-aLRT	Day 13
0.0624984	81.1	Sample 3	SH-aLRT	Day 13
0.0760018	97.4	Sample 3	SH-aLRT	Day 13
0.0615967	77.1	Sample 3	SH-aLRT	Day 13
0.0666033	87	Sample 3	SH-aLRT	Day 13
0.0690108	75.8	Sample 3	SH-aLRT	Day 13
0.0714186	40.8	Sample 3	SH-aLRT	Day 13
0.0615568	85.7	Sample 3	SH-aLRT	Day 13
0.0565525	77.9	Sample 3	SH-aLRT	Day 13
0.059046	77.8	Sample 3	SH-aLRT	Day 13
0.0664451	87.9	Sample 3	SH-aLRT	Day 13
0.0691367	78	Sample 3	SH-aLRT	Day 13
0.0716382	76.7	Sample 3	SH-aLRT	Day 13
0.0763739	87.7	Sample 3	SH-aLRT	Day 13
0.074281	73	Sample 3	SH-aLRT	Day 13
0.067774	22.2	Sample 3	SH-aLRT	Day 13
0.0717598	73.1	Sample 3	SH-aLRT	Day 13
0.0853839	97.6	Sample 3	SH-aLRT	Day 13
0.0958978	87.7	Sample 3	SH-aLRT	Day 13
0.0591699	77.6	Sample 3	SH-aLRT	Day 13
0.0609663	57.5	Sample 3	SH-aLRT	Day 13
0.0567297	80.1	Sample 3	SH-aLRT	Day 13
0.0566263	82.2	Sample 3	SH-aLRT	Day 13
0.0542801	75.4	Sample 3	SH-aLRT	Day 13
0.0567506	80.3	Sample 3	SH-aLRT	Day 13
0.0567963	82.5	Sample 3	SH-aLRT	Day 13
0.0642711	95.6	Sample 3	SH-aLRT	Day 13
0.066558	70.5	Sample 3	SH-aLRT	Day 13
0.0491586	83.6	Sample 3	SH-aLRT	Day 13
0.046718	84.8	Sample 3	SH-aLRT	Day 13
0.0491559	85.3	Sample 3	SH-aLRT	Day 13
0.054307	82.1	Sample 3	SH-aLRT	Day 13
0.0575564	74.4	Sample 3	SH-aLRT	Day 13
0.0648748	87.6	Sample 3	SH-aLRT	Day 13
0.0618373	89.6	Sample 3	SH-aLRT	Day 13
0.0516947	77.2	Sample 3	SH-aLRT	Day 13
0.0492003	85.7	Sample 3	SH-aLRT	Day 13
0.046712	44	Sample 3	SH-aLRT	Day 13
0.0442324	83.8	Sample 3	SH-aLRT	Day 13
0.0442515	76.2	Sample 3	SH-aLRT	Day 13
0.0417393	82.3	Sample 3	SH-aLRT	Day 13
0.0441774	85.3	Sample 3	SH-aLRT	Day 13
0.0465895	84.6	Sample 3	SH-aLRT	Day 13
0.0393037	82.9	Sample 3	SH-aLRT	Day 13
0.0417418	86.7	Sample 3	SH-aLRT	Day 13
0.0442326	84.5	Sample 3	SH-aLRT	Day 13
0.0467558	86.1	Sample 3	SH-aLRT	Day 13
0.0492957	87.7	Sample 3	SH-aLRT	Day 13
0.052082	72.2	Sample 3	SH-aLRT	Day 13
0.0548715	68.5	Sample 3	SH-aLRT	Day 13
0.0492845	86.7	Sample 3	SH-aLRT	Day 13
0.0519179	91.3	Sample 3	SH-aLRT	Day 13
0.0543662	43.4	Sample 3	SH-aLRT	Day 13
0.0567908	84.1	Sample 3	SH-aLRT	Day 13
0.0593294	79.6	Sample 3	SH-aLRT	Day 13
0.0619982	73.5	Sample 3	SH-aLRT	Day 13
0.0648583	75	Sample 3	SH-aLRT	Day 13
0.0616959	11.4	Sample 3	SH-aLRT	Day 13
0.0592178	86.7	Sample 3	SH-aLRT	Day 13
0.0616391	83.1	Sample 3	SH-aLRT	Day 13
0.0702004	87	Sample 3	SH-aLRT	Day 13
0.074503	72.9	Sample 3	SH-aLRT	Day 13
0.0847288	80.5	Sample 3	SH-aLRT	Day 13
0.0930572	87.3	Sample 3	SH-aLRT	Day 13
0.0767134	80.7	Sample 3	SH-aLRT	Day 13
0.0616443	80.6	Sample 3	SH-aLRT	Day 13
0.0665365	72.4	Sample 3	SH-aLRT	Day 13
0.0591737	82.6	Sample 3	SH-aLRT	Day 13
0.0641049	94.6	Sample 3	SH-aLRT	Day 13
0.066549	84.1	Sample 3	SH-aLRT	Day 13
0.0689989	80	Sample 3	SH-aLRT	Day 13
0.0714462	85.6	Sample 3	SH-aLRT	Day 13
0.0740412	77.4	Sample 3	SH-aLRT	Day 13
0.0766297	80.2	Sample 3	SH-aLRT	Day 13
0.0791185	83.6	Sample 3	SH-aLRT	Day 13
0.081642	86.5	Sample 3	SH-aLRT	Day 13
0.0841708	83.1	Sample 3	SH-aLRT	Day 13
0.0866573	86.8	Sample 3	SH-aLRT	Day 13
0.0891986	77.8	Sample 3	SH-aLRT	Day 13
0.0917333	77	Sample 3	SH-aLRT	Day 13
0.0941804	87	Sample 3	SH-aLRT	Day 13
0.0891651	38.5	Sample 3	SH-aLRT	Day 13
0.0917514	75.5	Sample 3	SH-aLRT	Day 13
0.0841709	86.2	Sample 3	SH-aLRT	Day 13
0.0841827	85.2	Sample 3	SH-aLRT	Day 13
0.0841917	87.4	Sample 3	SH-aLRT	Day 13
0.084181	84.8	Sample 3	SH-aLRT	Day 13
0.0868173	77.4	Sample 3	SH-aLRT	Day 13
0.0893163	79.8	Sample 3	SH-aLRT	Day 13
0.0841758	83.7	Sample 3	SH-aLRT	Day 13
0.0816046	83.4	Sample 3	SH-aLRT	Day 13
0.0840459	86.6	Sample 3	SH-aLRT	Day 13
0.0766301	77.4	Sample 3	SH-aLRT	Day 13
0.0739385	86.8	Sample 3	SH-aLRT	Day 13
0.0767873	76.3	Sample 3	SH-aLRT	Day 13
0.079079	73.3	Sample 3	SH-aLRT	Day 13
0.0764736	79.6	Sample 3	SH-aLRT	Day 13
0.07643	83.5	Sample 3	SH-aLRT	Day 13
0.0739123	85.6	Sample 3	SH-aLRT	Day 13
0.0763799	82.7	Sample 3	SH-aLRT	Day 13
0.0788748	81.4	Sample 3	SH-aLRT	Day 13
0.0812866	79.5	Sample 3	SH-aLRT	Day 13
0.0837381	86	Sample 3	SH-aLRT	Day 13
0.0888169	5.1	Sample 3	SH-aLRT	Day 13
0.0790001	77	Sample 3	SH-aLRT	Day 13
0.0788315	82.1	Sample 3	SH-aLRT	Day 13
0.0788186	85.5	Sample 3	SH-aLRT	Day 13
0.0837166	49.1	Sample 3	SH-aLRT	Day 13
0.0840776	83.3	Sample 3	SH-aLRT	Day 13
0.0714054	83.4	Sample 3	SH-aLRT	Day 13
0.0793649	90.8	Sample 3	SH-aLRT	Day 13
0.0816499	19.8	Sample 3	SH-aLRT	Day 13
0.0825364	3.3	Sample 3	SH-aLRT	Day 13
0.0912542	88.7	Sample 3	SH-aLRT	Day 13
0.100448	97.6	Sample 3	SH-aLRT	Day 13
0.0841169	80.9	Sample 3	SH-aLRT	Day 13
0.0859471	55.5	Sample 3	SH-aLRT	Day 13
0.0909558	69.5	Sample 3	SH-aLRT	Day 13
0.105539	88.2	Sample 3	SH-aLRT	Day 13
0.086332	77.1	Sample 3	SH-aLRT	Day 13
0.087995	63.9	Sample 3	SH-aLRT	Day 13
0.0689796	76.2	Sample 3	SH-aLRT	Day 13
0.071576	78.8	Sample 3	SH-aLRT	Day 13
0.0765723	87.6	Sample 3	SH-aLRT	Day 13
0.0665347	84	Sample 3	SH-aLRT	Day 13
0.0716877	84.4	Sample 3	SH-aLRT	Day 13
0.0768535	79.4	Sample 3	SH-aLRT	Day 13
0.0819914	72.5	Sample 3	SH-aLRT	Day 13
0.068795	63.2	Sample 3	SH-aLRT	Day 13
0.0689024	81.6	Sample 3	SH-aLRT	Day 13
0.0615231	82.5	Sample 3	SH-aLRT	Day 13
0.0638321	31.1	Sample 3	SH-aLRT	Day 13
0.0684586	91.2	Sample 3	SH-aLRT	Day 13
0.0735168	82.1	Sample 3	SH-aLRT	Day 13
0.0753438	14.9	Sample 3	SH-aLRT	Day 13
0.0777619	76.5	Sample 3	SH-aLRT	Day 13
0.0800065	71.7	Sample 3	SH-aLRT	Day 13
0.0863132	80.4	Sample 3	SH-aLRT	Day 13
0.0879827	43.3	Sample 3	SH-aLRT	Day 13
0.0831069	60.1	Sample 3	SH-aLRT	Day 13
0.0813866	72.3	Sample 3	SH-aLRT	Day 13
0.0885952	79.2	Sample 3	SH-aLRT	Day 13
0.0869681	68.7	Sample 3	SH-aLRT	Day 13
0.0788543	69.1	Sample 3	SH-aLRT	Day 13
0.0870116	46.7	Sample 3	SH-aLRT	Day 13
0.108796	85.2	Sample 3	SH-aLRT	Day 13
0.0706292	72.7	Sample 3	SH-aLRT	Day 13
0.0780313	90.9	Sample 3	SH-aLRT	Day 13
0.0831379	76.7	Sample 3	SH-aLRT	Day 13
0.0913558	83.4	Sample 3	SH-aLRT	Day 13
0.0729525	85.7	Sample 3	SH-aLRT	Day 13
0.0752698	75.8	Sample 3	SH-aLRT	Day 13
0.0800271	84.8	Sample 3	SH-aLRT	Day 13
0.0822103	72.8	Sample 3	SH-aLRT	Day 13
0.0784013	85.1	Sample 3	SH-aLRT	Day 13
0.0830953	74.7	Sample 3	SH-aLRT	Day 13
0.090792	94.2	Sample 3	SH-aLRT	Day 13
0.0952281	46.1	Sample 3	SH-aLRT	Day 13
0.0644436	64.8	Sample 3	SH-aLRT	Day 13
0.0662834	59.7	Sample 3	SH-aLRT	Day 13
0.0703223	73.6	Sample 3	SH-aLRT	Day 13
0.0663028	93.1	Sample 3	SH-aLRT	Day 13
0.0688096	40.5	Sample 3	SH-aLRT	Day 13
0.0615197	83.9	Sample 3	SH-aLRT	Day 13
0.0639899	74.5	Sample 3	SH-aLRT	Day 13
0.0692744	80.9	Sample 3	SH-aLRT	Day 13
0.0713491	66	Sample 3	SH-aLRT	Day 13
0.0756042	86.7	Sample 3	SH-aLRT	Day 13
0.0773782	63.5	Sample 3	SH-aLRT	Day 13
0.0819166	80.9	Sample 3	SH-aLRT	Day 13
0.0866262	86.3	Sample 3	SH-aLRT	Day 13
0.0888127	81.3	Sample 3	SH-aLRT	Day 13
0.0888715	72.1	Sample 3	SH-aLRT	Day 13
0.0929437	73.3	Sample 3	SH-aLRT	Day 13
0.102329	84.8	Sample 3	SH-aLRT	Day 13
0.0999167	52.9	Sample 3	SH-aLRT	Day 13
0.0806964	39.9	Sample 3	SH-aLRT	Day 13
0.0593265	88.1	Sample 3	SH-aLRT	Day 13
0.0653037	78.2	Sample 3	SH-aLRT	Day 13
0.0706103	64	Sample 3	SH-aLRT	Day 13
0.0725511	57.3	Sample 3	SH-aLRT	Day 13
0.079175	74.9	Sample 3	SH-aLRT	Day 13
0.0567926	86.3	Sample 3	SH-aLRT	Day 13
0.0567925	11.3	Sample 3	SH-aLRT	Day 13
0.0568225	86.3	Sample 3	SH-aLRT	Day 13
0.0592819	82.7	Sample 3	SH-aLRT	Day 13
0.0592817	83	Sample 3	SH-aLRT	Day 13
0.0680858	84.6	Sample 3	SH-aLRT	Day 13
0.0442327	86.4	Sample 3	SH-aLRT	Day 13
0.0467125	84.8	Sample 3	SH-aLRT	Day 13
0.0491923	87	Sample 3	SH-aLRT	Day 13
0.0516874	86.3	Sample 3	SH-aLRT	Day 13
0.0541782	76.1	Sample 3	SH-aLRT	Day 13
0.0541311	83.7	Sample 3	SH-aLRT	Day 13
0.0566276	76.2	Sample 3	SH-aLRT	Day 13
0.0591252	74.7	Sample 3	SH-aLRT	Day 13
0.0620006	88.9	Sample 3	SH-aLRT	Day 13
0.0541761	87.7	Sample 3	SH-aLRT	Day 13
0.0518393	79.9	Sample 3	SH-aLRT	Day 13
0.0545052	75.1	Sample 3	SH-aLRT	Day 13
0.0572072	80.6	Sample 3	SH-aLRT	Day 13
0.0467281	87	Sample 3	SH-aLRT	Day 13
0.0467624	85.1	Sample 3	SH-aLRT	Day 13
0.0492854	84.1	Sample 3	SH-aLRT	Day 13
0.0441799	85.1	Sample 3	SH-aLRT	Day 13
0.0392562	84.8	Sample 3	SH-aLRT	Day 13
0.0469119	87.9	Sample 3	SH-aLRT	Day 13
0.0497652	72.6	Sample 3	SH-aLRT	Day 13
0.0528887	68.2	Sample 3	SH-aLRT	Day 13
0.0492999	23.6	Sample 3	SH-aLRT	Day 13
0.0566084	78.3	Sample 3	SH-aLRT	Day 13
0.0592886	76.8	Sample 3	SH-aLRT	Day 13
0.0615858	82.3	Sample 3	SH-aLRT	Day 13
0.080116	73.3	Sample 3	SH-aLRT	Day 13
0.0515831	62	Sample 3	SH-aLRT	Day 13
0.0369239	82.6	Sample 3	SH-aLRT	Day 13
0.0387865	64.7	Sample 3	SH-aLRT	Day 13
0.0493689	94.4	Sample 3	SH-aLRT	Day 13
0.0393475	83.7	Sample 3	SH-aLRT	Day 13
0.0469662	87.7	Sample 3	SH-aLRT	Day 13
0.0448041	90.5	Sample 3	SH-aLRT	Day 13
0.0344722	71.3	Sample 3	SH-aLRT	Day 13
0.0422031	88.7	Sample 3	SH-aLRT	Day 13
0.034619	76.6	Sample 3	SH-aLRT	Day 13
0.0297681	87.4	Sample 3	SH-aLRT	Day 13
0.0298038	82.1	Sample 3	SH-aLRT	Day 13
0.022395	32.4	Sample 3	SH-aLRT	Day 13
0.0248442	84.4	Sample 3	SH-aLRT	Day 13
0.0272465	82.9	Sample 3	SH-aLRT	Day 13
0.0296076	82.9	Sample 3	SH-aLRT	Day 13
0.0319427	83.8	Sample 3	SH-aLRT	Day 13
0.0371027	86.9	Sample 3	SH-aLRT	Day 13
0.0419193	74.7	Sample 3	SH-aLRT	Day 13
0.0473786	81.1	Sample 3	SH-aLRT	Day 13
0.0602672	95.4	Sample 3	SH-aLRT	Day 13
0.0448387	99.2	Sample 3	SH-aLRT	Day 13
0.0370483	78.1	Sample 3	SH-aLRT	Day 13
0.0344051	90.7	Sample 3	SH-aLRT	Day 13
0.0367144	73.8	Sample 3	SH-aLRT	Day 13
0.0479733	96.5	Sample 3	SH-aLRT	Day 13
0.0530976	77	Sample 3	SH-aLRT	Day 13
0.0671453	84.6	Sample 3	SH-aLRT	Day 13
0.0390307	74.3	Sample 3	SH-aLRT	Day 13
0.0327265	77	Sample 3	SH-aLRT	Day 13
0.0395148	86	Sample 3	SH-aLRT	Day 13
0.0482242	86.4	Sample 3	SH-aLRT	Day 13
0.0380179	71.2	Sample 3	SH-aLRT	Day 13
0.0429104	90.6	Sample 3	SH-aLRT	Day 13
0.0321386	92.9	Sample 3	SH-aLRT	Day 13
0.0272468	83.9	Sample 3	SH-aLRT	Day 13
0.0296254	85.5	Sample 3	SH-aLRT	Day 13
0.0320058	89.2	Sample 3	SH-aLRT	Day 13
0.0343848	79.4	Sample 3	SH-aLRT	Day 13
0.036982	75.7	Sample 3	SH-aLRT	Day 13
0.0454582	88.5	Sample 3	SH-aLRT	Day 13
0.0473718	64.5	Sample 3	SH-aLRT	Day 13
0.0494334	68.3	Sample 3	SH-aLRT	Day 13
0.0527073	77.7	Sample 3	SH-aLRT	Day 13
0.0513279	48.7	Sample 3	SH-aLRT	Day 13
0.053067	22.8	Sample 3	SH-aLRT	Day 13
0.0585576	74.3	Sample 3	SH-aLRT	Day 13
0.0607097	61.6	Sample 3	SH-aLRT	Day 13
0.0391929	92.1	Sample 3	SH-aLRT	Day 13
0.0367247	81.6	Sample 3	SH-aLRT	Day 13
0.0384811	64.4	Sample 3	SH-aLRT	Day 13
0.035248	76.7	Sample 3	SH-aLRT	Day 13
0.0319853	84.8	Sample 3	SH-aLRT	Day 13
0.0319603	85.8	Sample 3	SH-aLRT	Day 13
0.0367236	76.1	Sample 3	SH-aLRT	Day 13
0.0590528	100	Sample 3	SH-aLRT	Day 13
0.0344588	76.8	Sample 3	SH-aLRT	Day 13
0.0272469	84.2	Sample 3	SH-aLRT	Day 13
0.0296099	82.6	Sample 3	SH-aLRT	Day 13
0.0319733	46.5	Sample 3	SH-aLRT	Day 13
0.0343702	82.6	Sample 3	SH-aLRT	Day 13
0.0368695	76.5	Sample 3	SH-aLRT	Day 13
0.0393455	91.3	Sample 3	SH-aLRT	Day 13
0.0495661	96.3	Sample 3	SH-aLRT	Day 13
0.0342602	78.6	Sample 3	SH-aLRT	Day 13
0.0367798	69.9	Sample 3	SH-aLRT	Day 13
0.0368415	30	Sample 3	SH-aLRT	Day 13
0.0319396	82.9	Sample 3	SH-aLRT	Day 13
0.0582981	98.3	Sample 3	SH-aLRT	Day 13
0.0348783	94.6	Sample 3	SH-aLRT	Day 13
0.0397542	89.4	Sample 3	SH-aLRT	Day 13
0.0248567	85.8	Sample 3	SH-aLRT	Day 13
0.027291	84.1	Sample 3	SH-aLRT	Day 13
0.0223606	85.8	Sample 3	SH-aLRT	Day 13
0.0224967	78.8	Sample 3	SH-aLRT	Day 13
0.0248569	78.8	Sample 3	SH-aLRT	Day 13
0.0388721	96.4	Sample 3	SH-aLRT	Day 13
0.0439103	83.9	Sample 3	SH-aLRT	Day 13
0.0198613	73.2	Sample 3	SH-aLRT	Day 13
0.0199128	45.6	Sample 3	SH-aLRT	Day 13
0.0221489	74.2	Sample 3	SH-aLRT	Day 13
0.0270639	87.1	Sample 3	SH-aLRT	Day 13
0.0316739	88.8	Sample 3	SH-aLRT	Day 13
0.0339164	79.8	Sample 3	SH-aLRT	Day 13
0.0363771	42	Sample 3	SH-aLRT	Day 13
0.0609317	98.7	Sample 3	SH-aLRT	Day 13
0.0222888	81	Sample 3	SH-aLRT	Day 13
0.0245537	74.7	Sample 3	SH-aLRT	Day 13
0.0270523	64.5	Sample 3	SH-aLRT	Day 13
0.0288046	32.8	Sample 3	SH-aLRT	Day 13
0.0440945	95.5	Sample 3	SH-aLRT	Day 13
0.0469988	59.9	Sample 3	SH-aLRT	Day 13
0.0473848	76.5	Sample 3	SH-aLRT	Day 13
0.0341241	67.3	Sample 3	SH-aLRT	Day 13
0.073283	99.3	Sample 3	SH-aLRT	Day 13
0.0758763	78.1	Sample 3	SH-aLRT	Day 13
0.0408289	79.6	Sample 3	SH-aLRT	Day 13
0.0430921	70	Sample 3	SH-aLRT	Day 13
0.0500212	91.6	Sample 3	SH-aLRT	Day 13
0.0453506	78.5	Sample 3	SH-aLRT	Day 13
0.0434483	97.2	Sample 3	SH-aLRT	Day 13
0.0504054	90.2	Sample 3	SH-aLRT	Day 13
0.0222829	82.4	Sample 3	SH-aLRT	Day 13
0.0243268	70.3	Sample 3	SH-aLRT	Day 13
0.0270554	54.8	Sample 3	SH-aLRT	Day 13
0.0325807	82.5	Sample 3	SH-aLRT	Day 13
0.0247192	83.2	Sample 3	SH-aLRT	Day 13
0.029963	71	Sample 3	SH-aLRT	Day 13
0.0352845	85.4	Sample 3	SH-aLRT	Day 13
0.0382439	70.7	Sample 3	SH-aLRT	Day 13
0.0470073	84.7	Sample 3	SH-aLRT	Day 13
0.0551144	80.9	Sample 3	SH-aLRT	Day 13
0.0576248	9.9	Sample 3	SH-aLRT	Day 13
0.064615	96.4	Sample 3	SH-aLRT	Day 13
0.0602377	78.3	Sample 3	SH-aLRT	Day 13
0.044957	86.2	Sample 3	SH-aLRT	Day 13
0.0321295	69	Sample 3	SH-aLRT	Day 13
0.0346917	74.7	Sample 3	SH-aLRT	Day 13
0.0369633	71.3	Sample 3	SH-aLRT	Day 13
0.0396043	69.6	Sample 3	SH-aLRT	Day 13
0.0419461	74.9	Sample 3	SH-aLRT	Day 13
0.0516805	85.4	Sample 3	SH-aLRT	Day 13
0.0378338	67.5	Sample 3	SH-aLRT	Day 13
0.0175869	82.2	Sample 3	SH-aLRT	Day 13
0.0200683	84.9	Sample 3	SH-aLRT	Day 13
0.0225526	84.5	Sample 3	SH-aLRT	Day 13
0.033043	97.9	Sample 3	SH-aLRT	Day 13
0.022562	92.3	Sample 3	SH-aLRT	Day 13
0.0250456	63	Sample 3	SH-aLRT	Day 13
0.0274455	48.6	Sample 3	SH-aLRT	Day 13
0.030538	78.3	Sample 3	SH-aLRT	Day 13
0.0439825	97.6	Sample 3	SH-aLRT	Day 13
0.0200366	87.4	Sample 3	SH-aLRT	Day 13
0.0257092	73.3	Sample 3	SH-aLRT	Day 13
0.0281888	62.6	Sample 3	SH-aLRT	Day 13
0.0379579	82.4	Sample 3	SH-aLRT	Day 13
0.0469273	76	Sample 3	SH-aLRT	Day 13
0.0490258	81.3	Sample 3	SH-aLRT	Day 13
0.0327615	45.9	Sample 3	SH-aLRT	Day 13
0.0175494	84.2	Sample 3	SH-aLRT	Day 13
0.0200281	91.7	Sample 3	SH-aLRT	Day 13
0.0223478	87.7	Sample 3	SH-aLRT	Day 13
0.0246706	84.4	Sample 3	SH-aLRT	Day 13
0.0269985	82.2	Sample 3	SH-aLRT	Day 13
0.0284065	19	Sample 3	SH-aLRT	Day 13
0.0477723	96.3	Sample 3	SH-aLRT	Day 13
0.0293236	83.3	Sample 3	SH-aLRT	Day 13
0.0521637	97.7	Sample 3	SH-aLRT	Day 13
0.029235	76	Sample 3	SH-aLRT	Day 13
0.0329935	80.3	Sample 3	SH-aLRT	Day 13
0.034993	51.4	Sample 3	SH-aLRT	Day 13
0.0435577	94.2	Sample 3	SH-aLRT	Day 13
0.0483256	83.2	Sample 3	SH-aLRT	Day 13
0.0383143	75.5	Sample 3	SH-aLRT	Day 13
0.0368111	91.8	Sample 3	SH-aLRT	Day 13
0.0389129	69.9	Sample 3	SH-aLRT	Day 13
0.026991	82.9	Sample 3	SH-aLRT	Day 13
0.0223544	83.5	Sample 3	SH-aLRT	Day 13
0.0250042	76.4	Sample 3	SH-aLRT	Day 13
0.0248575	87.5	Sample 3	SH-aLRT	Day 13
0.0270006	71.3	Sample 3	SH-aLRT	Day 13
0.0274132	79.8	Sample 3	SH-aLRT	Day 13
0.0296227	77.2	Sample 3	SH-aLRT	Day 13
0.0319179	79.5	Sample 3	SH-aLRT	Day 13
0.031989	76.5	Sample 3	SH-aLRT	Day 13
0.0151781	82.6	Sample 3	SH-aLRT	Day 13
0.015172	83.9	Sample 3	SH-aLRT	Day 13
0.0177085	85.2	Sample 3	SH-aLRT	Day 13
0.0202387	92.2	Sample 3	SH-aLRT	Day 13
0.0227201	86.1	Sample 3	SH-aLRT	Day 13
0.0251872	72.7	Sample 3	SH-aLRT	Day 13
0.0227289	31.7	Sample 3	SH-aLRT	Day 13
0.020241	83.5	Sample 3	SH-aLRT	Day 13
0.0202362	84.2	Sample 3	SH-aLRT	Day 13
0.0227225	82.9	Sample 3	SH-aLRT	Day 13
0.0228952	78.3	Sample 3	SH-aLRT	Day 13
0.0202362	85	Sample 3	SH-aLRT	Day 13
0.0227581	83.6	Sample 3	SH-aLRT	Day 13
0.0252825	82.6	Sample 3	SH-aLRT	Day 13
0.0202303	85.1	Sample 3	SH-aLRT	Day 13
0.0227148	86.3	Sample 3	SH-aLRT	Day 13
0.0251933	82.3	Sample 3	SH-aLRT	Day 13
0.0176651	85.9	Sample 3	SH-aLRT	Day 13
0.020153	82.8	Sample 3	SH-aLRT	Day 13
0.0228141	78.2	Sample 3	SH-aLRT	Day 13
0.0282616	84.6	Sample 3	SH-aLRT	Day 13
0.0253437	71.5	Sample 3	SH-aLRT	Day 13
0.0331625	93.5	Sample 3	SH-aLRT	Day 13
0.0416379	94.1	Sample 3	SH-aLRT	Day 13
0.0461999	75.1	Sample 3	SH-aLRT	Day 13
0.0278642	77	Sample 3	SH-aLRT	Day 13
0.0226561	85.4	Sample 3	SH-aLRT	Day 13
0.025226	78.6	Sample 3	SH-aLRT	Day 13
0.0276345	77	Sample 3	SH-aLRT	Day 13
0.0278242	78.6	Sample 3	SH-aLRT	Day 13
0.0251427	87.7	Sample 3	SH-aLRT	Day 13
0.0226482	84.9	Sample 3	SH-aLRT	Day 13
0.023102	78.2	Sample 3	SH-aLRT	Day 13
0.0201045	86.7	Sample 3	SH-aLRT	Day 13
0.0176631	86.3	Sample 3	SH-aLRT	Day 13
0.0201063	70.5	Sample 3	SH-aLRT	Day 13
0.0225097	85.8	Sample 3	SH-aLRT	Day 13
0.029954	95.4	Sample 3	SH-aLRT	Day 13
0.0224799	75.9	Sample 3	SH-aLRT	Day 13
0.022548	87.1	Sample 3	SH-aLRT	Day 13
0.0250353	83.4	Sample 3	SH-aLRT	Day 13
0.0275231	85.2	Sample 3	SH-aLRT	Day 13
0.0299628	87.1	Sample 3	SH-aLRT	Day 13
0.0323993	83.2	Sample 3	SH-aLRT	Day 13
0.0275238	84.6	Sample 3	SH-aLRT	Day 13
0.0249936	29.4	Sample 3	SH-aLRT	Day 13
0.0249876	81.2	Sample 3	SH-aLRT	Day 13
0.0249919	85.9	Sample 3	SH-aLRT	Day 13
0.0274195	76.7	Sample 3	SH-aLRT	Day 13
0.0253139	77.7	Sample 3	SH-aLRT	Day 13
0.0201189	87.8	Sample 3	SH-aLRT	Day 13
0.0201059	92.2	Sample 3	SH-aLRT	Day 13
0.0251747	88.5	Sample 3	SH-aLRT	Day 13
0.0289795	77.5	Sample 3	SH-aLRT	Day 13
0.0316159	28.7	Sample 3	SH-aLRT	Day 13
0.0350869	77	Sample 3	SH-aLRT	Day 13
0.0376073	75.5	Sample 3	SH-aLRT	Day 13
0.0176765	85.5	Sample 3	SH-aLRT	Day 13
0.0201652	84.7	Sample 3	SH-aLRT	Day 13
0.0151304	85.7	Sample 3	SH-aLRT	Day 13
0.0175675	87.4	Sample 3	SH-aLRT	Day 13
0.0151344	83.8	Sample 3	SH-aLRT	Day 13
0.0175499	84.8	Sample 3	SH-aLRT	Day 13
0.0199394	85.8	Sample 3	SH-aLRT	Day 13
0.0126424	84.9	Sample 3	SH-aLRT	Day 13
0.0177796	89.4	Sample 3	SH-aLRT	Day 13
0.0102562	84.8	Sample 3	SH-aLRT	Day 13
0.012714	79.4	Sample 3	SH-aLRT	Day 13
0.0151679	77.8	Sample 3	SH-aLRT	Day 13
0.0151466	81.4	Sample 3	SH-aLRT	Day 13
0.0267706	87.5	Sample 3	SH-aLRT	Day 13
0.0437119	86.9	Sample 3	SH-aLRT	Day 13
0.0127037	86	Sample 3	SH-aLRT	Day 13
0.0151406	85.9	Sample 3	SH-aLRT	Day 13
0.00510767	85.3	Sample 3	SH-aLRT	Day 13
0.00763491	85.7	Sample 3	SH-aLRT	Day 13
0.0101567	84.8	Sample 3	SH-aLRT	Day 13
0.0101712	84.9	Sample 3	SH-aLRT	Day 13
0.0101795	85.3	Sample 3	SH-aLRT	Day 13
0.00511244	82.5	Sample 3	SH-aLRT	Day 13
0.00777169	76.4	Sample 3	SH-aLRT	Day 13
0.0102316	73.5	Sample 3	SH-aLRT	Day 13
0.00257481	82.1	Sample 3	SH-aLRT	Day 13
0.00510214	82.3	Sample 3	SH-aLRT	Day 13
0.00257521	82.5	Sample 3	SH-aLRT	Day 13
0.0050997	83.6	Sample 3	SH-aLRT	Day 13
0.00510255	85.6	Sample 3	SH-aLRT	Day 13
0.00762441	85.7	Sample 3	SH-aLRT	Day 13
0.0101463	83.7	Sample 3	SH-aLRT	Day 13
0.0243569	99	Sample 3	SH-aLRT	Day 13
0.026096	64.4	Sample 3	SH-aLRT	Day 13
0.00525082	76.3	Sample 3	SH-aLRT	Day 13
0.00779352	73.8	Sample 3	SH-aLRT	Day 13
0.00257523	85.3	Sample 3	SH-aLRT	Day 13
0.00257194	83.2	Sample 3	SH-aLRT	Day 13
0.00510171	83.2	Sample 3	SH-aLRT	Day 13
0.0150842	89.3	Sample 3	SH-aLRT	Day 13
0.0210707	86.7	Sample 3	SH-aLRT	Day 13
0.0290652	84.7	Sample 3	SH-aLRT	Day 13
0.03389	75.9	Sample 3	SH-aLRT	Day 13
0.0363541	76.1	Sample 3	SH-aLRT	Day 13
0.0245319	82	Sample 3	SH-aLRT	Day 13
0.0270398	80.6	Sample 3	SH-aLRT	Day 13
0.00510195	86	Sample 3	SH-aLRT	Day 13
0.00259222	85.9	Sample 3	SH-aLRT	Day 13
2.101e-06	2	Sample 1	UFBoot	Day 13
0.00477753	32	Sample 1	UFBoot	Day 13
0.00477963	3	Sample 1	UFBoot	Day 13
0.00478167	2	Sample 1	UFBoot	Day 13
0.00478369	2	Sample 1	UFBoot	Day 13
0.00478571	2	Sample 1	UFBoot	Day 13
0.00478777	2	Sample 1	UFBoot	Day 13
0.00478979	3	Sample 1	UFBoot	Day 13
0.00479211	5	Sample 1	UFBoot	Day 13
0.00902373	22	Sample 1	UFBoot	Day 13
[truncated: 3,394 more rows]

## Sheet: S3 Fig
Topological distance from the root	Branch support value (%)	Sample ID	Branch support metric	Age post-eclosion
0.0024989	88.2	Sample 1	SH-aLRT	Day 23
0.00493226	77.3	Sample 1	SH-aLRT	Day 23
0.00741477	83.2	Sample 1	SH-aLRT	Day 23
0.00983279	74.9	Sample 1	SH-aLRT	Day 23
0.0122278	92	Sample 1	SH-aLRT	Day 23
0.0146649	79.4	Sample 1	SH-aLRT	Day 23
0.0170053	77.6	Sample 1	SH-aLRT	Day 23
0.0193498	85.8	Sample 1	SH-aLRT	Day 23
0.0215572	72.6	Sample 1	SH-aLRT	Day 23
0.0242423	76.5	Sample 1	SH-aLRT	Day 23
0.0266507	81.6	Sample 1	SH-aLRT	Day 23
0.0290589	83.3	Sample 1	SH-aLRT	Day 23
0.0340572	90.2	Sample 1	SH-aLRT	Day 23
0.0393153	79	Sample 1	SH-aLRT	Day 23
0.0366076	69.4	Sample 1	SH-aLRT	Day 23
0.0365429	80.8	Sample 1	SH-aLRT	Day 23
0.0390296	64.1	Sample 1	SH-aLRT	Day 23
0.0417141	77	Sample 1	SH-aLRT	Day 23		Table note: Each row represents one node from the Day 23 adult midgut phylogenetic trees. Topological distance from the root indicates the node-to-root distance in the corresponding phylogenetic tree. Branch support value (%) indicates the corresponding SH-aLRT or UFBoot support value. Sample ID denotes the biological replicate.
0.0439749	90.1	Sample 1	SH-aLRT	Day 23
0.046973	97.7	Sample 1	SH-aLRT	Day 23
0.0553145	92.3	Sample 1	SH-aLRT	Day 23
0.0364531	75.2	Sample 1	SH-aLRT	Day 23
0.0444141	91.4	Sample 1	SH-aLRT	Day 23
0.0471797	76.8	Sample 1	SH-aLRT	Day 23
0.0520891	83.8	Sample 1	SH-aLRT	Day 23
0.0467626	82.1	Sample 1	SH-aLRT	Day 23
0.0467633	80.3	Sample 1	SH-aLRT	Day 23
0.0497892	74.7	Sample 1	SH-aLRT	Day 23
0.054051	78.6	Sample 1	SH-aLRT	Day 23
0.0518619	89.3	Sample 1	SH-aLRT	Day 23
0.054009	74	Sample 1	SH-aLRT	Day 23
0.0562622	83.1	Sample 1	SH-aLRT	Day 23
0.0467713	81.7	Sample 1	SH-aLRT	Day 23
0.0327078	92.2	Sample 1	SH-aLRT	Day 23
0.0406316	88.5	Sample 1	SH-aLRT	Day 23
0.04288	53.2	Sample 1	SH-aLRT	Day 23
0.0345395	65.5	Sample 1	SH-aLRT	Day 23
0.0394579	79.2	Sample 1	SH-aLRT	Day 23
0.0417747	81	Sample 1	SH-aLRT	Day 23
0.0443886	70.2	Sample 1	SH-aLRT	Day 23
0.0477431	78.7	Sample 1	SH-aLRT	Day 23
0.0474319	83.5	Sample 1	SH-aLRT	Day 23
0.029136	92.4	Sample 1	SH-aLRT	Day 23
0.031479	84.3	Sample 1	SH-aLRT	Day 23
0.0338135	85.7	Sample 1	SH-aLRT	Day 23
0.0361631	84.8	Sample 1	SH-aLRT	Day 23
0.0411688	83.8	Sample 1	SH-aLRT	Day 23
0.0433941	75.4	Sample 1	SH-aLRT	Day 23
0.0456499	78.7	Sample 1	SH-aLRT	Day 23
0.0526631	95.2	Sample 1	SH-aLRT	Day 23
0.0571258	83.7	Sample 1	SH-aLRT	Day 23
0.0593043	81.9	Sample 1	SH-aLRT	Day 23
0.0631533	69.2	Sample 1	SH-aLRT	Day 23
0.0742707	90.4	Sample 1	SH-aLRT	Day 23
0.0461521	76.6	Sample 1	SH-aLRT	Day 23
0.0538611	91.4	Sample 1	SH-aLRT	Day 23
0.0558584	69.5	Sample 1	SH-aLRT	Day 23
0.0581709	74.6	Sample 1	SH-aLRT	Day 23
0.0605298	78.8	Sample 1	SH-aLRT	Day 23
0.0653343	84.2	Sample 1	SH-aLRT	Day 23
0.06749	72	Sample 1	SH-aLRT	Day 23
0.0703562	74.8	Sample 1	SH-aLRT	Day 23
0.0724531	69.3	Sample 1	SH-aLRT	Day 23
0.074455	65.7	Sample 1	SH-aLRT	Day 23
0.093204	91	Sample 1	SH-aLRT	Day 23
0.0986321	53.2	Sample 1	SH-aLRT	Day 23
0.137711	99	Sample 1	SH-aLRT	Day 23
0.139702	83.6	Sample 1	SH-aLRT	Day 23
0.102034	80.9	Sample 1	SH-aLRT	Day 23
0.0879871	92.2	Sample 1	SH-aLRT	Day 23
0.0882462	98	Sample 1	SH-aLRT	Day 23
0.0674447	56.2	Sample 1	SH-aLRT	Day 23
0.0699885	11.7	Sample 1	SH-aLRT	Day 23
0.0807366	79.1	Sample 1	SH-aLRT	Day 23
0.0916417	79.2	Sample 1	SH-aLRT	Day 23
0.0677069	77.1	Sample 1	SH-aLRT	Day 23
0.0847071	74.7	Sample 1	SH-aLRT	Day 23
0.0868998	86	Sample 1	SH-aLRT	Day 23
0.0869079	86.5	Sample 1	SH-aLRT	Day 23
0.0599116	65.4	Sample 1	SH-aLRT	Day 23
0.0730617	96.5	Sample 1	SH-aLRT	Day 23
0.067916	86.8	Sample 1	SH-aLRT	Day 23
0.0729667	85	Sample 1	SH-aLRT	Day 23
0.0775199	82.4	Sample 1	SH-aLRT	Day 23
0.0610478	79.8	Sample 1	SH-aLRT	Day 23
0.0529915	97.7	Sample 1	SH-aLRT	Day 23
0.0561246	76.2	Sample 1	SH-aLRT	Day 23
0.0617165	86.2	Sample 1	SH-aLRT	Day 23
0.0701782	77.8	Sample 1	SH-aLRT	Day 23
0.0887223	98.4	Sample 1	SH-aLRT	Day 23
0.0908034	80.7	Sample 1	SH-aLRT	Day 23
0.0639565	56	Sample 1	SH-aLRT	Day 23
0.0701378	51	Sample 1	SH-aLRT	Day 23
0.0602754	49.4	Sample 1	SH-aLRT	Day 23
0.0759918	63.2	Sample 1	SH-aLRT	Day 23
0.0671848	85.6	Sample 1	SH-aLRT	Day 23
0.0553949	73	Sample 1	SH-aLRT	Day 23
0.0458058	96.3	Sample 1	SH-aLRT	Day 23
0.0586576	73.8	Sample 1	SH-aLRT	Day 23
0.0412583	78.9	Sample 1	SH-aLRT	Day 23
0.036267	61.5	Sample 1	SH-aLRT	Day 23
0.0384761	71.1	Sample 1	SH-aLRT	Day 23
0.0437673	94.2	Sample 1	SH-aLRT	Day 23
0.0459656	78.9	Sample 1	SH-aLRT	Day 23
0.054596	91	Sample 1	SH-aLRT	Day 23
0.0340639	77.7	Sample 1	SH-aLRT	Day 23
0.0361079	64	Sample 1	SH-aLRT	Day 23
0.0411379	74.1	Sample 1	SH-aLRT	Day 23
0.0512956	85.8	Sample 1	SH-aLRT	Day 23
0.0659537	99.3	Sample 1	SH-aLRT	Day 23
0.06812	75.3	Sample 1	SH-aLRT	Day 23
0.0393316	85.7	Sample 1	SH-aLRT	Day 23
0.0418375	72.7	Sample 1	SH-aLRT	Day 23
0.0463001	81.3	Sample 1	SH-aLRT	Day 23
0.0485024	38.5	Sample 1	SH-aLRT	Day 23
0.0514449	44.6	Sample 1	SH-aLRT	Day 23
0.0747433	93.2	Sample 1	SH-aLRT	Day 23
0.0481722	68.9	Sample 1	SH-aLRT	Day 23
0.0444715	78	Sample 1	SH-aLRT	Day 23
0.0520768	93.7	Sample 1	SH-aLRT	Day 23
0.0604904	84.2	Sample 1	SH-aLRT	Day 23
0.0626129	62.8	Sample 1	SH-aLRT	Day 23
0.0660703	57.3	Sample 1	SH-aLRT	Day 23
0.0543923	82.5	Sample 1	SH-aLRT	Day 23
0.0445652	84.5	Sample 1	SH-aLRT	Day 23
0.0362778	86.5	Sample 1	SH-aLRT	Day 23
0.0437249	93.9	Sample 1	SH-aLRT	Day 23
0.0456666	67.4	Sample 1	SH-aLRT	Day 23
0.0478373	67.7	Sample 1	SH-aLRT	Day 23
0.0507939	71.5	Sample 1	SH-aLRT	Day 23
0.0700908	84	Sample 1	SH-aLRT	Day 23
0.0545735	16.6	Sample 1	SH-aLRT	Day 23
0.0561631	82.9	Sample 1	SH-aLRT	Day 23
0.0725988	91.1	Sample 1	SH-aLRT	Day 23
0.0477472	89	Sample 1	SH-aLRT	Day 23
0.0566839	81.5	Sample 1	SH-aLRT	Day 23
0.0538535	77.2	Sample 1	SH-aLRT	Day 23
0.0412358	84.6	Sample 1	SH-aLRT	Day 23
0.0460861	82.4	Sample 1	SH-aLRT	Day 23
0.0507053	90.7	Sample 1	SH-aLRT	Day 23
0.0314776	74.4	Sample 1	SH-aLRT	Day 23
0.0364759	84.6	Sample 1	SH-aLRT	Day 23
0.0390453	56.4	Sample 1	SH-aLRT	Day 23
0.042258	71.4	Sample 1	SH-aLRT	Day 23
0.0442884	16.3	Sample 1	SH-aLRT	Day 23
0.0524703	91.7	Sample 1	SH-aLRT	Day 23
0.0547219	38.6	Sample 1	SH-aLRT	Day 23
0.0482306	77.5	Sample 1	SH-aLRT	Day 23
0.0497619	17.1	Sample 1	SH-aLRT	Day 23
0.0604398	88.2	Sample 1	SH-aLRT	Day 23
0.0702252	85.2	Sample 1	SH-aLRT	Day 23
0.0514651	88.6	Sample 1	SH-aLRT	Day 23
0.0563493	65.7	Sample 1	SH-aLRT	Day 23
0.0441432	80.4	Sample 1	SH-aLRT	Day 23
0.0460915	67.3	Sample 1	SH-aLRT	Day 23
0.0545656	95.8	Sample 1	SH-aLRT	Day 23
0.0434966	93.5	Sample 1	SH-aLRT	Day 23
0.0457825	80.5	Sample 1	SH-aLRT	Day 23
0.0415985	71.5	Sample 1	SH-aLRT	Day 23
0.0439487	69.2	Sample 1	SH-aLRT	Day 23
0.0464073	48.9	Sample 1	SH-aLRT	Day 23
0.0559096	87.2	Sample 1	SH-aLRT	Day 23
0.0486065	78.3	Sample 1	SH-aLRT	Day 23
0.0398597	92.8	Sample 1	SH-aLRT	Day 23
0.0343653	77.3	Sample 1	SH-aLRT	Day 23
0.0315084	84.8	Sample 1	SH-aLRT	Day 23
0.0340064	1.5	Sample 1	SH-aLRT	Day 23
0.0391233	90.6	Sample 1	SH-aLRT	Day 23
0.0443537	75.3	Sample 1	SH-aLRT	Day 23
0.0636638	99.3	Sample 1	SH-aLRT	Day 23
0.0492041	97	Sample 1	SH-aLRT	Day 23
0.0363354	76.6	Sample 1	SH-aLRT	Day 23
0.048442	91.4	Sample 1	SH-aLRT	Day 23
0.0495871	2.6	Sample 1	SH-aLRT	Day 23
0.0515436	68.4	Sample 1	SH-aLRT	Day 23
0.0569452	22.5	Sample 1	SH-aLRT	Day 23
0.0614924	78.6	Sample 1	SH-aLRT	Day 23
0.0632792	71.6	Sample 1	SH-aLRT	Day 23
0.0363849	90.6	Sample 1	SH-aLRT	Day 23
0.0338959	84.9	Sample 1	SH-aLRT	Day 23
0.036328	79.7	Sample 1	SH-aLRT	Day 23
0.0390217	74.2	Sample 1	SH-aLRT	Day 23
0.0414037	69.1	Sample 1	SH-aLRT	Day 23
0.0437405	55.3	Sample 1	SH-aLRT	Day 23
0.0493009	68.1	Sample 1	SH-aLRT	Day 23
0.0574947	98.4	Sample 1	SH-aLRT	Day 23
0.0386242	76.6	Sample 1	SH-aLRT	Day 23
0.0464492	92.4	Sample 1	SH-aLRT	Day 23
0.0487108	75.1	Sample 1	SH-aLRT	Day 23
0.0410772	80.1	Sample 1	SH-aLRT	Day 23
0.0412321	95.3	Sample 1	SH-aLRT	Day 23
0.045605	78.7	Sample 1	SH-aLRT	Day 23
0.0505711	78.2	Sample 1	SH-aLRT	Day 23
0.0582612	94.4	Sample 1	SH-aLRT	Day 23
0.0605092	79.2	Sample 1	SH-aLRT	Day 23
0.0550883	84.9	Sample 1	SH-aLRT	Day 23
0.051001	77.4	Sample 1	SH-aLRT	Day 23
0.0614858	83.9	Sample 1	SH-aLRT	Day 23
0.0366029	77	Sample 1	SH-aLRT	Day 23
0.0407897	69.6	Sample 1	SH-aLRT	Day 23
0.0416555	87.6	Sample 1	SH-aLRT	Day 23
0.0439086	31.3	Sample 1	SH-aLRT	Day 23
0.0339849	72.8	Sample 1	SH-aLRT	Day 23
0.0373926	64.8	Sample 1	SH-aLRT	Day 23
0.0339797	75.6	Sample 1	SH-aLRT	Day 23
0.0399397	83.1	Sample 1	SH-aLRT	Day 23
0.0415754	58.9	Sample 1	SH-aLRT	Day 23
0.0439591	32.4	Sample 1	SH-aLRT	Day 23
0.0488643	67.6	Sample 1	SH-aLRT	Day 23
0.0364528	75.8	Sample 1	SH-aLRT	Day 23
0.0416822	73.2	Sample 1	SH-aLRT	Day 23
0.0543444	89.2	Sample 1	SH-aLRT	Day 23
0.0378854	42.1	Sample 1	SH-aLRT	Day 23
0.0291444	91.4	Sample 1	SH-aLRT	Day 23
0.0314914	83.9	Sample 1	SH-aLRT	Day 23
0.0338051	83.1	Sample 1	SH-aLRT	Day 23
0.0361414	71.9	Sample 1	SH-aLRT	Day 23
0.0385557	71.3	Sample 1	SH-aLRT	Day 23
0.0409145	82.3	Sample 1	SH-aLRT	Day 23
0.0454551	90.6	Sample 1	SH-aLRT	Day 23
0.0500561	71.7	Sample 1	SH-aLRT	Day 23
0.0589975	92.6	Sample 1	SH-aLRT	Day 23
0.0669752	85.6	Sample 1	SH-aLRT	Day 23
0.0701484	75.2	Sample 1	SH-aLRT	Day 23
0.0613194	66.5	Sample 1	SH-aLRT	Day 23
0.0477602	50.7	Sample 1	SH-aLRT	Day 23
0.0501628	74.7	Sample 1	SH-aLRT	Day 23
0.0524796	72.5	Sample 1	SH-aLRT	Day 23
0.0549922	77.4	Sample 1	SH-aLRT	Day 23
0.0583261	75.1	Sample 1	SH-aLRT	Day 23
0.0663782	81	Sample 1	SH-aLRT	Day 23
0.0772824	87.6	Sample 1	SH-aLRT	Day 23
0.0866225	93.8	Sample 1	SH-aLRT	Day 23
0.0655677	97.3	Sample 1	SH-aLRT	Day 23
0.0493452	59.8	Sample 1	SH-aLRT	Day 23
0.0573874	90	Sample 1	SH-aLRT	Day 23
0.0596047	72.8	Sample 1	SH-aLRT	Day 23
0.0666686	97.6	Sample 1	SH-aLRT	Day 23
0.0716115	82.4	Sample 1	SH-aLRT	Day 23
0.0690454	74.8	Sample 1	SH-aLRT	Day 23
0.0712741	85.9	Sample 1	SH-aLRT	Day 23
0.0605282	99.4	Sample 1	SH-aLRT	Day 23
0.0627701	82.5	Sample 1	SH-aLRT	Day 23
0.0650126	81.5	Sample 1	SH-aLRT	Day 23
0.0499993	31.9	Sample 1	SH-aLRT	Day 23
0.0451497	40.3	Sample 1	SH-aLRT	Day 23
0.0433824	72.3	Sample 1	SH-aLRT	Day 23
0.048494	87.7	Sample 1	SH-aLRT	Day 23
0.0507035	79	Sample 1	SH-aLRT	Day 23
0.0886167	100	Sample 1	SH-aLRT	Day 23
0.0955923	93.5	Sample 1	SH-aLRT	Day 23
0.100135	36.2	Sample 1	SH-aLRT	Day 23
0.102251	70.5	Sample 1	SH-aLRT	Day 23
0.0509079	78.7	Sample 1	SH-aLRT	Day 23
0.0480638	89.6	Sample 1	SH-aLRT	Day 23
0.0475076	99.3	Sample 1	SH-aLRT	Day 23
0.0338376	84	Sample 1	SH-aLRT	Day 23
0.0417712	91	Sample 1	SH-aLRT	Day 23
0.0470045	74.7	Sample 1	SH-aLRT	Day 23
0.0514915	76.1	Sample 1	SH-aLRT	Day 23
0.0604928	82.3	Sample 1	SH-aLRT	Day 23
0.0709376	90.2	Sample 1	SH-aLRT	Day 23
0.0770861	79.4	Sample 1	SH-aLRT	Day 23
0.0823205	88.2	Sample 1	SH-aLRT	Day 23
0.0880606	83.8	Sample 1	SH-aLRT	Day 23
0.0946658	94.7	Sample 1	SH-aLRT	Day 23
0.0967848	80.8	Sample 1	SH-aLRT	Day 23
0.0560077	68.9	Sample 1	SH-aLRT	Day 23
0.0587758	57.4	Sample 1	SH-aLRT	Day 23
0.0634147	75.8	Sample 1	SH-aLRT	Day 23
0.0653533	25.2	Sample 1	SH-aLRT	Day 23
0.0732892	87.3	Sample 1	SH-aLRT	Day 23
0.0782761	79.9	Sample 1	SH-aLRT	Day 23
0.0822236	41.5	Sample 1	SH-aLRT	Day 23
0.0875199	63.9	Sample 1	SH-aLRT	Day 23
0.0927388	72.2	Sample 1	SH-aLRT	Day 23
0.101427	85.8	Sample 1	SH-aLRT	Day 23
0.109044	86.9	Sample 1	SH-aLRT	Day 23
0.126465	96.8	Sample 1	SH-aLRT	Day 23
0.0793711	78.6	Sample 1	SH-aLRT	Day 23
0.0676753	79.1	Sample 1	SH-aLRT	Day 23
0.064767	77.9	Sample 1	SH-aLRT	Day 23
0.0639205	87.4	Sample 1	SH-aLRT	Day 23
0.0665106	75.8	Sample 1	SH-aLRT	Day 23
0.0692108	79.3	Sample 1	SH-aLRT	Day 23
0.073967	87.4	Sample 1	SH-aLRT	Day 23
0.082322	80.3	Sample 1	SH-aLRT	Day 23
0.0895909	77.8	Sample 1	SH-aLRT	Day 23
0.100147	96.6	Sample 1	SH-aLRT	Day 23
0.0741172	91.2	Sample 1	SH-aLRT	Day 23
0.0701158	69.6	Sample 1	SH-aLRT	Day 23
0.0898473	97.2	Sample 1	SH-aLRT	Day 23
0.0440102	69.2	Sample 1	SH-aLRT	Day 23
0.0455195	60.8	Sample 1	SH-aLRT	Day 23
0.0547587	89.7	Sample 1	SH-aLRT	Day 23
0.0569313	13.6	Sample 1	SH-aLRT	Day 23
0.0623898	76.6	Sample 1	SH-aLRT	Day 23
0.06668	70.3	Sample 1	SH-aLRT	Day 23
0.0716758	59.2	Sample 1	SH-aLRT	Day 23
0.0771235	78.4	Sample 1	SH-aLRT	Day 23
0.0806627	77.2	Sample 1	SH-aLRT	Day 23
0.0833427	75.1	Sample 1	SH-aLRT	Day 23
0.0799633	75.6	Sample 1	SH-aLRT	Day 23
0.0772921	65.3	Sample 1	SH-aLRT	Day 23
0.0870372	81.6	Sample 1	SH-aLRT	Day 23
0.0694047	70.7	Sample 1	SH-aLRT	Day 23
0.0732065	82.3	Sample 1	SH-aLRT	Day 23
0.0617298	85	Sample 1	SH-aLRT	Day 23
0.0657039	76.9	Sample 1	SH-aLRT	Day 23
0.0772522	89.1	Sample 1	SH-aLRT	Day 23
0.0845232	73.6	Sample 1	SH-aLRT	Day 23
0.0902517	72	Sample 1	SH-aLRT	Day 23
0.0942489	52.9	Sample 1	SH-aLRT	Day 23
0.0979303	66.6	Sample 1	SH-aLRT	Day 23
0.0987764	81.3	Sample 1	SH-aLRT	Day 23
0.107125	79.5	Sample 1	SH-aLRT	Day 23
0.0687109	64.1	Sample 1	SH-aLRT	Day 23
0.0862865	96.7	Sample 1	SH-aLRT	Day 23
0.0886382	76.3	Sample 1	SH-aLRT	Day 23
0.0758586	78.1	Sample 1	SH-aLRT	Day 23
0.0773083	3.8	Sample 1	SH-aLRT	Day 23
0.0914402	94.8	Sample 1	SH-aLRT	Day 23
0.0568117	93	Sample 1	SH-aLRT	Day 23
0.0617201	80.6	Sample 1	SH-aLRT	Day 23
0.0363854	75.5	Sample 1	SH-aLRT	Day 23
0.041851	87	Sample 1	SH-aLRT	Day 23
0.0417247	78.6	Sample 1	SH-aLRT	Day 23
0.050163	76.1	Sample 1	SH-aLRT	Day 23
0.0566105	73.7	Sample 1	SH-aLRT	Day 23
0.0446837	87.9	Sample 1	SH-aLRT	Day 23
0.0661573	97.8	Sample 1	SH-aLRT	Day 23
0.0315574	83.7	Sample 1	SH-aLRT	Day 23
0.0338835	79.5	Sample 1	SH-aLRT	Day 23
0.0362052	22.6	Sample 1	SH-aLRT	Day 23
0.0385988	74	Sample 1	SH-aLRT	Day 23
0.0452379	81.2	Sample 1	SH-aLRT	Day 23
0.0547728	91.8	Sample 1	SH-aLRT	Day 23
0.0570177	34.1	Sample 1	SH-aLRT	Day 23
0.0474147	18.6	Sample 1	SH-aLRT	Day 23
0.0535303	25.9	Sample 1	SH-aLRT	Day 23
0.0412443	73	Sample 1	SH-aLRT	Day 23
0.0431174	65.3	Sample 1	SH-aLRT	Day 23
0.0506696	49.2	Sample 1	SH-aLRT	Day 23
0.0513062	77.7	Sample 1	SH-aLRT	Day 23
0.0385483	78.9	Sample 1	SH-aLRT	Day 23
0.0434229	86.7	Sample 1	SH-aLRT	Day 23
0.0543916	83.6	Sample 1	SH-aLRT	Day 23
0.067029	83.1	Sample 1	SH-aLRT	Day 23
0.0583176	97.6	Sample 1	SH-aLRT	Day 23
0.041564	76.7	Sample 1	SH-aLRT	Day 23
0.0580778	96.3	Sample 1	SH-aLRT	Day 23
0.0361958	84.8	Sample 1	SH-aLRT	Day 23
0.0407469	87.7	Sample 1	SH-aLRT	Day 23
0.0454891	74.4	Sample 1	SH-aLRT	Day 23
0.0548348	92.1	Sample 1	SH-aLRT	Day 23
0.0479804	75.4	Sample 1	SH-aLRT	Day 23
0.0547477	89	Sample 1	SH-aLRT	Day 23
0.0559194	17	Sample 1	SH-aLRT	Day 23
0.061901	80.6	Sample 1	SH-aLRT	Day 23
0.0670523	56	Sample 1	SH-aLRT	Day 23
0.0724008	82	Sample 1	SH-aLRT	Day 23
0.0771113	78.3	Sample 1	SH-aLRT	Day 23
0.05477	90.4	Sample 1	SH-aLRT	Day 23
0.0565205	58	Sample 1	SH-aLRT	Day 23
0.0622697	78.8	Sample 1	SH-aLRT	Day 23
0.0642702	66.6	Sample 1	SH-aLRT	Day 23
0.0662787	66.2	Sample 1	SH-aLRT	Day 23
0.0523328	74.7	Sample 1	SH-aLRT	Day 23
0.0504401	82.5	Sample 1	SH-aLRT	Day 23
0.0812872	97.8	Sample 1	SH-aLRT	Day 23
0.0384501	81.2	Sample 1	SH-aLRT	Day 23
0.0430911	91.8	Sample 1	SH-aLRT	Day 23
0.0406018	89.9	Sample 1	SH-aLRT	Day 23
0.0589559	96.7	Sample 1	SH-aLRT	Day 23
0.0546766	94.1	Sample 1	SH-aLRT	Day 23
0.0578129	96	Sample 1	SH-aLRT	Day 23
0.0339242	81.3	Sample 1	SH-aLRT	Day 23
0.0389722	87.3	Sample 1	SH-aLRT	Day 23
0.041355	76.5	Sample 1	SH-aLRT	Day 23
0.0436879	85.7	Sample 1	SH-aLRT	Day 23
0.0460266	85.4	Sample 1	SH-aLRT	Day 23
0.0483705	89.2	Sample 1	SH-aLRT	Day 23
0.0460135	86.3	Sample 1	SH-aLRT	Day 23
0.0362628	65.9	Sample 1	SH-aLRT	Day 23
0.0383368	70.3	Sample 1	SH-aLRT	Day 23
0.0316353	76	Sample 1	SH-aLRT	Day 23
0.0364747	84.6	Sample 1	SH-aLRT	Day 23
0.0390229	83	Sample 1	SH-aLRT	Day 23
0.0434501	57.9	Sample 1	SH-aLRT	Day 23
0.0513669	67.4	Sample 1	SH-aLRT	Day 23
0.0415348	75.7	Sample 1	SH-aLRT	Day 23
0.0266766	6.9	Sample 1	SH-aLRT	Day 23
0.0290547	82.4	Sample 1	SH-aLRT	Day 23
0.0314648	80.6	Sample 1	SH-aLRT	Day 23
0.0337322	74.5	Sample 1	SH-aLRT	Day 23
0.0387603	85.2	Sample 1	SH-aLRT	Day 23
0.0338472	92.1	Sample 1	SH-aLRT	Day 23
0.036174	85.8	Sample 1	SH-aLRT	Day 23
0.0385107	89.5	Sample 1	SH-aLRT	Day 23
0.0408693	82.6	Sample 1	SH-aLRT	Day 23
0.0434531	97.6	Sample 1	SH-aLRT	Day 23
0.0317721	64.7	Sample 1	SH-aLRT	Day 23
0.0343195	75.2	Sample 1	SH-aLRT	Day 23
0.0341733	94.6	Sample 1	SH-aLRT	Day 23
0.030344	82.7	Sample 1	SH-aLRT	Day 23
0.0497759	94.9	Sample 1	SH-aLRT	Day 23
0.0520527	79.7	Sample 1	SH-aLRT	Day 23
0.0567896	94.4	Sample 1	SH-aLRT	Day 23
0.0543334	84.4	Sample 1	SH-aLRT	Day 23
0.056673	79.8	Sample 1	SH-aLRT	Day 23
0.0218131	76.8	Sample 1	SH-aLRT	Day 23
0.0278556	87.5	Sample 1	SH-aLRT	Day 23
0.0295225	63.4	Sample 1	SH-aLRT	Day 23
0.0342307	78.7	Sample 1	SH-aLRT	Day 23
0.024238	75.9	Sample 1	SH-aLRT	Day 23
0.0245323	91.7	Sample 1	SH-aLRT	Day 23
0.0268603	39.1	Sample 1	SH-aLRT	Day 23
0.0373824	88	Sample 1	SH-aLRT	Day 23
0.0571227	96.2	Sample 1	SH-aLRT	Day 23
0.0292893	73.5	Sample 1	SH-aLRT	Day 23
0.0320795	73.3	Sample 1	SH-aLRT	Day 23
0.03374	64.3	Sample 1	SH-aLRT	Day 23
0.0193229	32.2	Sample 1	SH-aLRT	Day 23
0.0217216	93	Sample 1	SH-aLRT	Day 23
0.0240018	79.2	Sample 1	SH-aLRT	Day 23
0.0286456	92.2	Sample 1	SH-aLRT	Day 23
0.0336018	89.4	Sample 1	SH-aLRT	Day 23
0.0350764	64	Sample 1	SH-aLRT	Day 23
0.0490507	93.6	Sample 1	SH-aLRT	Day 23
0.0537813	78.4	Sample 1	SH-aLRT	Day 23
0.0581864	93.7	Sample 1	SH-aLRT	Day 23
0.0588082	91.2	Sample 1	SH-aLRT	Day 23
0.0383724	69.1	Sample 1	SH-aLRT	Day 23
0.0478413	84.7	Sample 1	SH-aLRT	Day 23
0.0466262	82.8	Sample 1	SH-aLRT	Day 23
0.0549597	75.3	Sample 1	SH-aLRT	Day 23
0.0758173	80.8	Sample 1	SH-aLRT	Day 23
0.0362596	69.4	Sample 1	SH-aLRT	Day 23
0.0380606	63.7	Sample 1	SH-aLRT	Day 23
0.0499265	98.4	Sample 1	SH-aLRT	Day 23
0.0428903	81.2	Sample 1	SH-aLRT	Day 23
0.0446494	28.1	Sample 1	SH-aLRT	Day 23
0.0517192	91.7	Sample 1	SH-aLRT	Day 23
0.0309755	76.8	Sample 1	SH-aLRT	Day 23
0.035188	77.1	Sample 1	SH-aLRT	Day 23
0.0490926	88.9	Sample 1	SH-aLRT	Day 23
0.0600715	81.9	Sample 1	SH-aLRT	Day 23
0.0575078	76.5	Sample 1	SH-aLRT	Day 23
0.0442278	93	Sample 1	SH-aLRT	Day 23
0.048156	99	Sample 1	SH-aLRT	Day 23
0.0284602	82.8	Sample 1	SH-aLRT	Day 23
0.0309026	85.7	Sample 1	SH-aLRT	Day 23
0.0306616	33.5	Sample 1	SH-aLRT	Day 23
0.0331453	72.2	Sample 1	SH-aLRT	Day 23
0.035647	76.4	Sample 1	SH-aLRT	Day 23
0.0402768	77.7	Sample 1	SH-aLRT	Day 23
0.0434987	91.9	Sample 1	SH-aLRT	Day 23
0.0459232	72.8	Sample 1	SH-aLRT	Day 23
0.0431006	92.3	Sample 1	SH-aLRT	Day 23
0.0482862	85.7	Sample 1	SH-aLRT	Day 23
0.0504404	87.1	Sample 1	SH-aLRT	Day 23
0.0311704	37.2	Sample 1	SH-aLRT	Day 23
0.0449107	93.4	Sample 1	SH-aLRT	Day 23
0.0566171	91.2	Sample 1	SH-aLRT	Day 23
0.0285413	87.3	Sample 1	SH-aLRT	Day 23
0.0338622	65.5	Sample 1	SH-aLRT	Day 23
0.0387454	77.4	Sample 1	SH-aLRT	Day 23
0.0411939	73.1	Sample 1	SH-aLRT	Day 23
0.0434785	66.9	Sample 1	SH-aLRT	Day 23
0.0584259	97.8	Sample 1	SH-aLRT	Day 23
0.0434924	84.4	Sample 1	SH-aLRT	Day 23
0.0558006	98.2	Sample 1	SH-aLRT	Day 23
0.024128	78	Sample 1	SH-aLRT	Day 23
0.0262944	73.6	Sample 1	SH-aLRT	Day 23
0.028496	79.9	Sample 1	SH-aLRT	Day 23
0.0333496	88.2	Sample 1	SH-aLRT	Day 23
0.0354486	73.3	Sample 1	SH-aLRT	Day 23
0.0374614	76.9	Sample 1	SH-aLRT	Day 23
0.0575394	99.5	Sample 1	SH-aLRT	Day 23
0.0357087	84.3	Sample 1	SH-aLRT	Day 23
0.0521507	93.2	Sample 1	SH-aLRT	Day 23
0.0329956	89.7	Sample 1	SH-aLRT	Day 23
0.0353157	80.2	Sample 1	SH-aLRT	Day 23
0.0376885	76.2	Sample 1	SH-aLRT	Day 23
0.0399605	79.4	Sample 1	SH-aLRT	Day 23
0.0445866	87.7	Sample 1	SH-aLRT	Day 23
0.0468634	78.3	Sample 1	SH-aLRT	Day 23
0.0492205	77.7	Sample 1	SH-aLRT	Day 23
0.0517708	74.4	Sample 1	SH-aLRT	Day 23
0.0593929	88	Sample 1	SH-aLRT	Day 23
0.0698481	52.3	Sample 1	SH-aLRT	Day 23
0.0730765	70.2	Sample 1	SH-aLRT	Day 23
0.0627759	73.5	Sample 1	SH-aLRT	Day 23
0.0687577	77.3	Sample 1	SH-aLRT	Day 23
0.0875154	95.6	Sample 1	SH-aLRT	Day 23
0.0968896	83.3	Sample 1	SH-aLRT	Day 23
0.0984351	64.4	Sample 1	SH-aLRT	Day 23
0.0699344	85.6	Sample 1	SH-aLRT	Day 23
0.0727982	67.9	Sample 1	SH-aLRT	Day 23
0.076064	56.2	Sample 1	SH-aLRT	Day 23
0.0574981	77.1	Sample 1	SH-aLRT	Day 23
0.0600932	71.7	Sample 1	SH-aLRT	Day 23
0.0671291	85.4	Sample 1	SH-aLRT	Day 23
0.0564742	82.1	Sample 1	SH-aLRT	Day 23
0.0596605	70.6	Sample 1	SH-aLRT	Day 23
0.0652865	78.3	Sample 1	SH-aLRT	Day 23
0.059666	75.3	Sample 1	SH-aLRT	Day 23
0.0619707	48.7	Sample 1	SH-aLRT	Day 23
0.0924223	99.5	Sample 1	SH-aLRT	Day 23
0.0756144	86.3	Sample 1	SH-aLRT	Day 23
0.0542176	87.1	Sample 1	SH-aLRT	Day 23
0.0564233	83.9	Sample 1	SH-aLRT	Day 23
0.0608622	93.8	Sample 1	SH-aLRT	Day 23
0.065613	76.9	Sample 1	SH-aLRT	Day 23
0.0803151	96.9	Sample 1	SH-aLRT	Day 23
0.0815112	34.1	Sample 1	SH-aLRT	Day 23
0.0864119	89	Sample 1	SH-aLRT	Day 23
0.0957645	97	Sample 1	SH-aLRT	Day 23
0.065304	92.5	Sample 1	SH-aLRT	Day 23
0.067502	83.5	Sample 1	SH-aLRT	Day 23
0.070015	97.3	Sample 1	SH-aLRT	Day 23
0.0721812	82.7	Sample 1	SH-aLRT	Day 23
0.0673643	1.5	Sample 1	SH-aLRT	Day 23
0.0811296	94.9	Sample 1	SH-aLRT	Day 23
0.0832483	83.8	Sample 1	SH-aLRT	Day 23
0.0564515	84	Sample 1	SH-aLRT	Day 23
0.0589956	95.8	Sample 1	SH-aLRT	Day 23
0.0663765	81.9	Sample 1	SH-aLRT	Day 23
0.0718463	74	Sample 1	SH-aLRT	Day 23
0.0769644	75.3	Sample 1	SH-aLRT	Day 23
0.0839051	68.3	Sample 1	SH-aLRT	Day 23
0.0937364	89.5	Sample 1	SH-aLRT	Day 23
0.0960725	67.7	Sample 1	SH-aLRT	Day 23
0.0671506	89.2	Sample 1	SH-aLRT	Day 23
0.0750537	81.6	Sample 1	SH-aLRT	Day 23
0.0772895	62.2	Sample 1	SH-aLRT	Day 23
0.0599059	97.9	Sample 1	SH-aLRT	Day 23
0.0621744	74.8	Sample 1	SH-aLRT	Day 23
0.0643795	84.8	Sample 1	SH-aLRT	Day 23
0.0621753	76.2	Sample 1	SH-aLRT	Day 23
0.0575343	98.5	Sample 1	SH-aLRT	Day 23
0.0494336	95.3	Sample 1	SH-aLRT	Day 23
0.0494619	96.9	Sample 1	SH-aLRT	Day 23
0.0427592	86.6	Sample 1	SH-aLRT	Day 23
0.0449258	78.5	Sample 1	SH-aLRT	Day 23
0.0377129	76.6	Sample 1	SH-aLRT	Day 23
0.0428407	86.7	Sample 1	SH-aLRT	Day 23
0.0399438	73.6	Sample 1	SH-aLRT	Day 23
0.0421228	78.1	Sample 1	SH-aLRT	Day 23
0.0379661	80.9	Sample 1	SH-aLRT	Day 23
0.0499165	87.9	Sample 1	SH-aLRT	Day 23
0.0352336	82.5	Sample 1	SH-aLRT	Day 23
0.0400826	93.2	Sample 1	SH-aLRT	Day 23
0.0338717	94.6	Sample 1	SH-aLRT	Day 23
0.03141	93.5	Sample 1	SH-aLRT	Day 23
0.026381	90.3	Sample 1	SH-aLRT	Day 23
0.0286423	92.5	Sample 1	SH-aLRT	Day 23
0.0309034	84.7	Sample 1	SH-aLRT	Day 23
0.0332355	77.7	Sample 1	SH-aLRT	Day 23
0.0381946	78.3	Sample 1	SH-aLRT	Day 23
0.0421359	60.7	Sample 1	SH-aLRT	Day 23
0.0436782	2.3	Sample 1	SH-aLRT	Day 23
0.0465527	83.2	Sample 1	SH-aLRT	Day 23
0.054468	84.9	Sample 1	SH-aLRT	Day 23
0.039099	89.6	Sample 1	SH-aLRT	Day 23
0.0361895	87.9	Sample 1	SH-aLRT	Day 23
0.0392521	70.5	Sample 1	SH-aLRT	Day 23
0.0426724	77.3	Sample 1	SH-aLRT	Day 23
0.0537091	89.6	Sample 1	SH-aLRT	Day 23
0.0565054	66.6	Sample 1	SH-aLRT	Day 23
0.0639907	84.2	Sample 1	SH-aLRT	Day 23
0.0598715	79.1	Sample 1	SH-aLRT	Day 23
0.0469041	33.8	Sample 1	SH-aLRT	Day 23
0.0602985	93.3	Sample 1	SH-aLRT	Day 23
0.0585574	98.5	Sample 1	SH-aLRT	Day 23
0.0607783	52.3	Sample 1	SH-aLRT	Day 23
0.0443872	81.4	Sample 1	SH-aLRT	Day 23
0.0525388	89	Sample 1	SH-aLRT	Day 23
0.0580719	94.3	Sample 1	SH-aLRT	Day 23
0.060178	91.2	Sample 1	SH-aLRT	Day 23
0.0655577	76.1	Sample 1	SH-aLRT	Day 23
0.0644683	92.6	Sample 1	SH-aLRT	Day 23
0.0624365	82.5	Sample 1	SH-aLRT	Day 23
0.0390837	77.6	Sample 1	SH-aLRT	Day 23
0.0308851	82.9	Sample 1	SH-aLRT	Day 23
0.0330738	70	Sample 1	SH-aLRT	Day 23
0.0374979	74.2	Sample 1	SH-aLRT	Day 23
0.0407315	87.4	Sample 1	SH-aLRT	Day 23
0.0504281	91.3	Sample 1	SH-aLRT	Day 23
0.0331992	69.9	Sample 1	SH-aLRT	Day 23
0.0443019	92.9	Sample 1	SH-aLRT	Day 23
0.047415	69	Sample 1	SH-aLRT	Day 23
0.0501976	65.1	Sample 1	SH-aLRT	Day 23
0.056602	92.9	Sample 1	SH-aLRT	Day 23
0.0581532	56.4	Sample 1	SH-aLRT	Day 23
0.0633773	79	Sample 1	SH-aLRT	Day 23
0.0599284	48.5	Sample 1	SH-aLRT	Day 23
0.037838	74.8	Sample 1	SH-aLRT	Day 23
0.0358823	92.9	Sample 1	SH-aLRT	Day 23
0.0381523	68.3	Sample 1	SH-aLRT	Day 23
0.0541864	95.7	Sample 1	SH-aLRT	Day 23
0.0583672	49.8	Sample 1	SH-aLRT	Day 23
0.0477059	99.7	Sample 1	SH-aLRT	Day 23
0.0521804	92	Sample 1	SH-aLRT	Day 23
0.0308922	84.4	Sample 1	SH-aLRT	Day 23
0.0310212	91.9	Sample 1	SH-aLRT	Day 23
0.0286445	83.6	Sample 1	SH-aLRT	Day 23
0.0171756	81.3	Sample 1	SH-aLRT	Day 23
0.0148784	78.5	Sample 1	SH-aLRT	Day 23
0.019662	84.8	Sample 1	SH-aLRT	Day 23
0.0250729	89.1	Sample 1	SH-aLRT	Day 23
0.0272573	72.1	Sample 1	SH-aLRT	Day 23
0.0296479	75.7	Sample 1	SH-aLRT	Day 23
0.0347668	81.1	Sample 1	SH-aLRT	Day 23
0.0177688	70.4	Sample 1	SH-aLRT	Day 23
0.0148326	74.1	Sample 1	SH-aLRT	Day 23
0.0258979	82	Sample 1	SH-aLRT	Day 23
0.0418828	89.1	Sample 1	SH-aLRT	Day 23
0.0170786	68.8	Sample 1	SH-aLRT	Day 23
0.0221701	84.3	Sample 1	SH-aLRT	Day 23
0.0146134	86.5	Sample 1	SH-aLRT	Day 23
0.01987	44	Sample 1	SH-aLRT	Day 23
0.0261144	80.3	Sample 1	SH-aLRT	Day 23
0.0169884	84.7	Sample 1	SH-aLRT	Day 23
0.0387721	100	Sample 1	SH-aLRT	Day 23
0.0147092	91.3	Sample 1	SH-aLRT	Day 23
0.0172235	79.3	Sample 1	SH-aLRT	Day 23
0.0226836	70.5	Sample 1	SH-aLRT	Day 23
0.0401741	96.9	Sample 1	SH-aLRT	Day 23
0.0427331	38.8	Sample 1	SH-aLRT	Day 23
0.021965	92.9	Sample 1	SH-aLRT	Day 23
0.0240181	9.8	Sample 1	SH-aLRT	Day 23
0.0293732	81.5	Sample 1	SH-aLRT	Day 23
0.0323148	75.8	Sample 1	SH-aLRT	Day 23
0.0372923	81.5	Sample 1	SH-aLRT	Day 23
0.0395589	83.8	Sample 1	SH-aLRT	Day 23
0.0309623	64.3	Sample 1	SH-aLRT	Day 23
0.033912	77.3	Sample 1	SH-aLRT	Day 23
0.0393908	76.2	Sample 1	SH-aLRT	Day 23
0.0277139	92.4	Sample 1	SH-aLRT	Day 23
0.00986235	83.6	Sample 1	SH-aLRT	Day 23
0.0147821	93.7	Sample 1	SH-aLRT	Day 23
0.0168989	66.8	Sample 1	SH-aLRT	Day 23
0.0256263	82.5	Sample 1	SH-aLRT	Day 23
0.0337466	72.6	Sample 1	SH-aLRT	Day 23
0.0407151	20.7	Sample 1	SH-aLRT	Day 23
0.0205406	29	Sample 1	SH-aLRT	Day 23
0.0320807	80.3	Sample 1	SH-aLRT	Day 23
0.0454569	85.1	Sample 1	SH-aLRT	Day 23
0.0199708	78.7	Sample 1	SH-aLRT	Day 23
0.0122463	69.1	Sample 1	SH-aLRT	Day 23
0.0181403	79.4	Sample 1	SH-aLRT	Day 23
0.0351124	94.6	Sample 1	SH-aLRT	Day 23
0.0311165	83.8	Sample 1	SH-aLRT	Day 23
0.0148034	77.6	Sample 1	SH-aLRT	Day 23
0.0202909	85.9	Sample 1	SH-aLRT	Day 23
0.0252998	86	Sample 1	SH-aLRT	Day 23
0.0170465	92.6	Sample 1	SH-aLRT	Day 23
0.0242527	96	Sample 1	SH-aLRT	Day 23
0.0201377	97.8	Sample 1	SH-aLRT	Day 23
0.00983326	85.7	Sample 1	SH-aLRT	Day 23
0.0153569	82.9	Sample 1	SH-aLRT	Day 23
0.017316	69	Sample 1	SH-aLRT	Day 23
0.0189062	66.2	Sample 1	SH-aLRT	Day 23
0.0216391	76.5	Sample 1	SH-aLRT	Day 23
0.0270118	85.8	Sample 1	SH-aLRT	Day 23
0.0344453	91.9	Sample 1	SH-aLRT	Day 23
0.0376967	73.7	Sample 1	SH-aLRT	Day 23
0.0415191	43	Sample 1	SH-aLRT	Day 23
0.0465439	62.5	Sample 1	SH-aLRT	Day 23
0.0526384	77.8	Sample 1	SH-aLRT	Day 23
0.0575393	77.5	Sample 1	SH-aLRT	Day 23
0.0650925	84.3	Sample 1	SH-aLRT	Day 23
0.0696214	91.8	Sample 1	SH-aLRT	Day 23
0.071946	74.1	Sample 1	SH-aLRT	Day 23
0.0768081	81.6	Sample 1	SH-aLRT	Day 23
0.0816437	65	Sample 1	SH-aLRT	Day 23
0.0863483	79.8	Sample 1	SH-aLRT	Day 23
0.0898089	73	Sample 1	SH-aLRT	Day 23
0.0955946	71.8	Sample 1	SH-aLRT	Day 23
0.0984893	8.7	Sample 1	SH-aLRT	Day 23
0.100433	12.9	Sample 1	SH-aLRT	Day 23
0.106034	83.4	Sample 1	SH-aLRT	Day 23
0.108262	43.2	Sample 1	SH-aLRT	Day 23
0.108285	83.2	Sample 1	SH-aLRT	Day 23
0.11667	85.4	Sample 1	SH-aLRT	Day 23
0.120389	53.8	Sample 1	SH-aLRT	Day 23
0.104654	75.9	Sample 1	SH-aLRT	Day 23
0.123839	90.4	Sample 1	SH-aLRT	Day 23
0.0908648	44.5	Sample 1	SH-aLRT	Day 23
0.0908098	80.7	Sample 1	SH-aLRT	Day 23
0.0918647	88.2	Sample 1	SH-aLRT	Day 23
0.0792842	80.8	Sample 1	SH-aLRT	Day 23
0.0838588	88.4	Sample 1	SH-aLRT	Day 23
0.0866068	73.6	Sample 1	SH-aLRT	Day 23
0.0871355	85.4	Sample 1	SH-aLRT	Day 23
0.0743591	70.4	Sample 1	SH-aLRT	Day 23
0.0814155	81.7	Sample 1	SH-aLRT	Day 23
0.0876436	78.8	Sample 1	SH-aLRT	Day 23
0.0900832	76.3	Sample 1	SH-aLRT	Day 23
0.0922648	83.2	Sample 1	SH-aLRT	Day 23
0.0961952	71.9	Sample 1	SH-aLRT	Day 23
0.107111	88.8	Sample 1	SH-aLRT	Day 23
0.109438	79.9	Sample 1	SH-aLRT	Day 23
0.111638	92	Sample 1	SH-aLRT	Day 23
0.116307	66.8	Sample 1	SH-aLRT	Day 23
0.121556	75.8	Sample 1	SH-aLRT	Day 23
0.127387	74.9	Sample 1	SH-aLRT	Day 23
0.134507	77.3	Sample 1	SH-aLRT	Day 23
0.143192	85.8	Sample 1	SH-aLRT	Day 23
0.144573	68.5	Sample 1	SH-aLRT	Day 23
0.151487	82.3	Sample 1	SH-aLRT	Day 23
0.130146	77.8	Sample 1	SH-aLRT	Day 23
0.147646	94.2	Sample 1	SH-aLRT	Day 23
0.152019	87.3	Sample 1	SH-aLRT	Day 23
0.118473	68.9	Sample 1	SH-aLRT	Day 23
0.128473	84.4	Sample 1	SH-aLRT	Day 23
0.109136	65.8	Sample 1	SH-aLRT	Day 23
0.1134	69.7	Sample 1	SH-aLRT	Day 23
0.123261	82	Sample 1	SH-aLRT	Day 23
0.115142	85.7	Sample 1	SH-aLRT	Day 23
0.128898	92.4	Sample 1	SH-aLRT	Day 23
0.0922628	84.9	Sample 1	SH-aLRT	Day 23
0.0944332	83.8	Sample 1	SH-aLRT	Day 23
0.0863431	78.2	Sample 1	SH-aLRT	Day 23
0.0984256	87.5	Sample 1	SH-aLRT	Day 23
0.105851	84.3	Sample 1	SH-aLRT	Day 23
0.116071	79.3	Sample 1	SH-aLRT	Day 23
0.127016	87.9	Sample 1	SH-aLRT	Day 23
0.129466	79.4	Sample 1	SH-aLRT	Day 23
0.136622	96.9	Sample 1	SH-aLRT	Day 23
0.110489	67.6	Sample 1	SH-aLRT	Day 23
0.1225	91.3	Sample 1	SH-aLRT	Day 23
0.126602	74.9	Sample 1	SH-aLRT	Day 23
0.105657	82.4	Sample 1	SH-aLRT	Day 23
0.0946315	84.7	Sample 1	SH-aLRT	Day 23
0.10659	86.3	Sample 1	SH-aLRT	Day 23
0.0807453	46.7	Sample 1	SH-aLRT	Day 23
0.0767379	93.9	Sample 1	SH-aLRT	Day 23
0.0812502	82.9	Sample 1	SH-aLRT	Day 23
0.092152	84	Sample 1	SH-aLRT	Day 23
0.0973206	72.4	Sample 1	SH-aLRT	Day 23
0.102617	86.7	Sample 1	SH-aLRT	Day 23
0.105199	99	Sample 1	SH-aLRT	Day 23
0.081313	65.4	Sample 1	SH-aLRT	Day 23
0.0835567	70.8	Sample 1	SH-aLRT	Day 23
0.0857382	69.3	Sample 1	SH-aLRT	Day 23
0.0815052	81.2	Sample 1	SH-aLRT	Day 23
0.0850943	74.4	Sample 1	SH-aLRT	Day 23
0.0899456	40.1	Sample 1	SH-aLRT	Day 23
0.0839593	65.7	Sample 1	SH-aLRT	Day 23
0.0594504	85.4	Sample 1	SH-aLRT	Day 23
0.0468794	89	Sample 1	SH-aLRT	Day 23
0.0377832	76.5	Sample 1	SH-aLRT	Day 23
0.0391824	14.9	Sample 1	SH-aLRT	Day 23
0.029236	80.9	Sample 1	SH-aLRT	Day 23
0.0266285	75.3	Sample 1	SH-aLRT	Day 23
0.0360132	80.4	Sample 1	SH-aLRT	Day 23
0.035509	97.8	Sample 1	SH-aLRT	Day 23
0.0197983	79.1	Sample 1	SH-aLRT	Day 23
0.026094	91	Sample 1	SH-aLRT	Day 23
0.0283569	80.8	Sample 1	SH-aLRT	Day 23
0.00742533	84.4	Sample 1	SH-aLRT	Day 23
0.0101224	82.3	Sample 1	SH-aLRT	Day 23
0.0115881	58.2	Sample 1	SH-aLRT	Day 23
0.023263	94	Sample 1	SH-aLRT	Day 23
0.0126168	78.7	Sample 1	SH-aLRT	Day 23
0.00496932	80.6	Sample 1	SH-aLRT	Day 23
0.0103278	80.6	Sample 1	SH-aLRT	Day 23
0.021735	99.3	Sample 1	SH-aLRT	Day 23
0.0241081	83.1	Sample 1	SH-aLRT	Day 23
0.00750545	81.7	Sample 1	SH-aLRT	Day 23
0.0101604	94.8	Sample 1	SH-aLRT	Day 23
0.00250399	81	Sample 1	SH-aLRT	Day 23
0.0024917	84.8	Sample 1	SH-aLRT	Day 23
0.00748719	92.3	Sample 1	SH-aLRT	Day 23
0.0124505	89.6	Sample 1	SH-aLRT	Day 23
0.0167681	16	Sample 1	SH-aLRT	Day 23
0.00989554	94.2	Sample 1	SH-aLRT	Day 23
0.0122945	80.9	Sample 1	SH-aLRT	Day 23
0.014652	84.2	Sample 1	SH-aLRT	Day 23
0.0171905	91.6	Sample 1	SH-aLRT	Day 23
0.0219214	84.1	Sample 1	SH-aLRT	Day 23
0.0195586	76	Sample 1	SH-aLRT	Day 23
0.0121969	76.8	Sample 1	SH-aLRT	Day 23
0.00990124	76.3	Sample 1	SH-aLRT	Day 23
0.00249884	84.9	Sample 1	SH-aLRT	Day 23
0.00501735	76.9	Sample 1	SH-aLRT	Day 23
0.00249901	86.3	Sample 1	SH-aLRT	Day 23
0.00499203	74.3	Sample 1	SH-aLRT	Day 23
0.00838691	69.7	Sample 1	SH-aLRT	Day 23
0.00252892	84	Sample 2	SH-aLRT	Day 23
0.00502853	87	Sample 2	SH-aLRT	Day 23
0.00748467	10.6	Sample 2	SH-aLRT	Day 23
0.00994085	85.6	Sample 2	SH-aLRT	Day 23
0.0124093	83.1	Sample 2	SH-aLRT	Day 23
0.0148746	90.3	Sample 2	SH-aLRT	Day 23
0.0173325	85.5	Sample 2	SH-aLRT	Day 23
0.0197653	83.3	Sample 2	SH-aLRT	Day 23
0.0221641	84.2	Sample 2	SH-aLRT	Day 23
0.0246651	78.7	Sample 2	SH-aLRT	Day 23
0.0270501	73.5	Sample 2	SH-aLRT	Day 23
0.0294397	76.3	Sample 2	SH-aLRT	Day 23
0.0342182	88.4	Sample 2	SH-aLRT	Day 23
0.0365949	32.6	Sample 2	SH-aLRT	Day 23
0.0412785	48.9	Sample 2	SH-aLRT	Day 23
0.0436144	83.8	Sample 2	SH-aLRT	Day 23
0.0483911	91.7	Sample 2	SH-aLRT	Day 23
0.0389373	89.8	Sample 2	SH-aLRT	Day 23
0.0317408	87.6	Sample 2	SH-aLRT	Day 23
0.0320841	77.4	Sample 2	SH-aLRT	Day 23
0.0340322	70.6	Sample 2	SH-aLRT	Day 23
0.0317349	85.1	Sample 2	SH-aLRT	Day 23
0.0245521	76.6	Sample 2	SH-aLRT	Day 23
0.0296431	89.6	Sample 2	SH-aLRT	Day 23
0.0227284	76.5	Sample 2	SH-aLRT	Day 23
0.0221921	85.6	Sample 2	SH-aLRT	Day 23
0.0271276	92.2	Sample 2	SH-aLRT	Day 23
0.0295109	88.7	Sample 2	SH-aLRT	Day 23
0.029493	64.1	Sample 2	SH-aLRT	Day 23
0.0370397	91.2	Sample 2	SH-aLRT	Day 23
0.0391407	28.4	Sample 2	SH-aLRT	Day 23
0.0445432	85.9	Sample 2	SH-aLRT	Day 23
0.0583225	93.5	Sample 2	SH-aLRT	Day 23
0.0628837	12	Sample 2	SH-aLRT	Day 23
0.0522174	96.6	Sample 2	SH-aLRT	Day 23
0.0544908	82.7	Sample 2	SH-aLRT	Day 23
0.0319069	18	Sample 2	SH-aLRT	Day 23
0.0343197	79.1	Sample 2	SH-aLRT	Day 23
0.0367084	86.9	Sample 2	SH-aLRT	Day 23
0.0389643	84.5	Sample 2	SH-aLRT	Day 23
0.0389687	84.1	Sample 2	SH-aLRT	Day 23
0.0435491	92.1	Sample 2	SH-aLRT	Day 23
0.038969	85.8	Sample 2	SH-aLRT	Day 23
0.0318307	82.9	Sample 2	SH-aLRT	Day 23
0.0341678	92.6	Sample 2	SH-aLRT	Day 23
0.0389123	91.8	Sample 2	SH-aLRT	Day 23
0.0347763	88.4	Sample 2	SH-aLRT	Day 23
0.0424288	79	Sample 2	SH-aLRT	Day 23
0.0447521	81.1	Sample 2	SH-aLRT	Day 23
0.0246209	82.5	Sample 2	SH-aLRT	Day 23
0.0298653	86.3	Sample 2	SH-aLRT	Day 23
0.0271014	77	Sample 2	SH-aLRT	Day 23
0.0294732	78.7	Sample 2	SH-aLRT	Day 23
0.0318069	82.2	Sample 2	SH-aLRT	Day 23
0.0297539	77.3	Sample 2	SH-aLRT	Day 23
0.0320415	76.9	Sample 2	SH-aLRT	Day 23
0.034362	81.1	Sample 2	SH-aLRT	Day 23
0.0197969	86	Sample 2	SH-aLRT	Day 23
0.0224006	79.9	Sample 2	SH-aLRT	Day 23
0.0243362	67.8	Sample 2	SH-aLRT	Day 23
0.027054	73.5	Sample 2	SH-aLRT	Day 23
0.0326097	79.5	Sample 2	SH-aLRT	Day 23
0.037017	72.9	Sample 2	SH-aLRT	Day 23
0.0299596	85.1	Sample 2	SH-aLRT	Day 23
0.045599	99.2	Sample 2	SH-aLRT	Day 23
0.0503777	74.7	Sample 2	SH-aLRT	Day 23
0.0527238	84.7	Sample 2	SH-aLRT	Day 23
0.0650286	98.3	Sample 2	SH-aLRT	Day 23
0.0694652	92.2	Sample 2	SH-aLRT	Day 23
0.0716077	85	Sample 2	SH-aLRT	Day 23
0.0905365	97.9	Sample 2	SH-aLRT	Day 23
0.0550413	85.1	Sample 2	SH-aLRT	Day 23
0.0598246	88.9	Sample 2	SH-aLRT	Day 23
0.0621235	79.4	Sample 2	SH-aLRT	Day 23
0.0250005	78	Sample 2	SH-aLRT	Day 23
0.0277655	71.6	Sample 2	SH-aLRT	Day 23
0.0333167	71.5	Sample 2	SH-aLRT	Day 23
0.0222575	91.3	Sample 2	SH-aLRT	Day 23
0.0249152	78.5	Sample 2	SH-aLRT	Day 23
0.0358546	92.2	Sample 2	SH-aLRT	Day 23
0.0404396	18.6	Sample 2	SH-aLRT	Day 23
0.0445094	74.3	Sample 2	SH-aLRT	Day 23
0.0271829	70.5	Sample 2	SH-aLRT	Day 23
0.0248655	92.6	Sample 2	SH-aLRT	Day 23
0.022646	86.4	Sample 2	SH-aLRT	Day 23
0.0248857	75.4	Sample 2	SH-aLRT	Day 23
0.027371	69.9	Sample 2	SH-aLRT	Day 23
0.0304575	69.2	Sample 2	SH-aLRT	Day 23
0.0293504	62.5	Sample 2	SH-aLRT	Day 23
0.0304921	82.4	Sample 2	SH-aLRT	Day 23
0.0452626	87.5	Sample 2	SH-aLRT	Day 23
0.0321271	63.5	Sample 2	SH-aLRT	Day 23
0.0277851	86.6	Sample 2	SH-aLRT	Day 23
0.02218	22.9	Sample 2	SH-aLRT	Day 23
0.0252861	79.8	Sample 2	SH-aLRT	Day 23
0.0282961	74.8	Sample 2	SH-aLRT	Day 23
0.0343266	81.1	Sample 2	SH-aLRT	Day 23
0.0360419	66	Sample 2	SH-aLRT	Day 23
0.0327588	90	Sample 2	SH-aLRT	Day 23
0.0350228	76.4	Sample 2	SH-aLRT	Day 23
0.0484441	99.2	Sample 2	SH-aLRT	Day 23
0.0376407	83.8	Sample 2	SH-aLRT	Day 23
0.0554816	99.6	Sample 2	SH-aLRT	Day 23
0.024493	37.6	Sample 2	SH-aLRT	Day 23
0.027316	77	Sample 2	SH-aLRT	Day 23
0.0230873	86.5	Sample 2	SH-aLRT	Day 23
0.0173356	83.7	Sample 2	SH-aLRT	Day 23
0.019798	85.6	Sample 2	SH-aLRT	Day 23
0.022254	84.1	Sample 2	SH-aLRT	Day 23
0.0246842	82.6	Sample 2	SH-aLRT	Day 23
0.0322092	95.5	Sample 2	SH-aLRT	Day 23
0.0344926	70.5	Sample 2	SH-aLRT	Day 23
0.0370689	78.1	Sample 2	SH-aLRT	Day 23
0.0476851	95.3	Sample 2	SH-aLRT	Day 23
0.0531163	77	Sample 2	SH-aLRT	Day 23
0.0581128	77.6	Sample 2	SH-aLRT	Day 23
0.0631271	85.5	Sample 2	SH-aLRT	Day 23
0.0655883	77.7	Sample 2	SH-aLRT	Day 23
0.0678446	83.9	Sample 2	SH-aLRT	Day 23
0.0270811	84.6	Sample 2	SH-aLRT	Day 23
0.027081	83.9	Sample 2	SH-aLRT	Day 23
0.0374212	94.7	Sample 2	SH-aLRT	Day 23
0.039565	40.4	Sample 2	SH-aLRT	Day 23
0.0503701	95.5	Sample 2	SH-aLRT	Day 23
0.0650616	95.5	Sample 2	SH-aLRT	Day 23
0.0294463	85.4	Sample 2	SH-aLRT	Day 23
0.0342642	90.5	Sample 2	SH-aLRT	Day 23
0.0360758	62.8	Sample 2	SH-aLRT	Day 23
0.0270806	82	Sample 2	SH-aLRT	Day 23
0.0309677	91.4	Sample 2	SH-aLRT	Day 23
0.0356899	96.8	Sample 2	SH-aLRT	Day 23
0.0382806	62.5	Sample 2	SH-aLRT	Day 23
0.0406701	74	Sample 2	SH-aLRT	Day 23
0.0433746	75.6	Sample 2	SH-aLRT	Day 23
0.0458626	80.8	Sample 2	SH-aLRT	Day 23
0.048294	83.3	Sample 2	SH-aLRT	Day 23
0.0197666	23.3	Sample 2	SH-aLRT	Day 23
0.0197714	85.1	Sample 2	SH-aLRT	Day 23
0.0247023	90.5	Sample 2	SH-aLRT	Day 23
0.0222592	12.9	Sample 2	SH-aLRT	Day 23
0.0173355	84.3	Sample 2	SH-aLRT	Day 23
0.0197646	83.2	Sample 2	SH-aLRT	Day 23
0.0299044	97.4	Sample 2	SH-aLRT	Day 23
0.0322074	81	Sample 2	SH-aLRT	Day 23
0.0435544	85.4	Sample 2	SH-aLRT	Day 23
0.0173352	84	Sample 2	SH-aLRT	Day 23
0.014897	79.8	Sample 2	SH-aLRT	Day 23
0.0173648	92.2	Sample 2	SH-aLRT	Day 23
0.0197935	77.1	Sample 2	SH-aLRT	Day 23
0.0273911	93.6	Sample 2	SH-aLRT	Day 23
0.032147	90.3	Sample 2	SH-aLRT	Day 23
0.0222315	79.8	Sample 2	SH-aLRT	Day 23
0.0148381	86.5	Sample 2	SH-aLRT	Day 23
0.0197034	88.5	Sample 2	SH-aLRT	Day 23
0.0245479	69.3	Sample 2	SH-aLRT	Day 23
0.0268473	82.6	Sample 2	SH-aLRT	Day 23
0.0379721	92.8	Sample 2	SH-aLRT	Day 23
0.0269393	76.4	Sample 2	SH-aLRT	Day 23
0.0277286	99.5	Sample 2	SH-aLRT	Day 23
0.0124103	82.2	Sample 2	SH-aLRT	Day 23
0.0148375	83.7	Sample 2	SH-aLRT	Day 23
0.019773	93.1	Sample 2	SH-aLRT	Day 23
0.0221969	79.5	Sample 2	SH-aLRT	Day 23
0.0383094	99.2	Sample 2	SH-aLRT	Day 23
0.017231	84.3	Sample 2	SH-aLRT	Day 23
0.0220843	85.6	Sample 2	SH-aLRT	Day 23
0.024602	76.4	Sample 2	SH-aLRT	Day 23
0.0329832	90	Sample 2	SH-aLRT	Day 23
0.028972	33.6	Sample 2	SH-aLRT	Day 23
0.0400467	90.9	Sample 2	SH-aLRT	Day 23
0.0319232	94.7	Sample 2	SH-aLRT	Day 23
0.0148372	82.8	Sample 2	SH-aLRT	Day 23
0.0293869	76.8	Sample 2	SH-aLRT	Day 23
0.0371568	77.7	Sample 2	SH-aLRT	Day 23
0.0396066	78.1	Sample 2	SH-aLRT	Day 23
0.0252752	97	Sample 2	SH-aLRT	Day 23
0.0354638	96.3	Sample 2	SH-aLRT	Day 23
0.0124418	81.7	Sample 2	SH-aLRT	Day 23
0.0149366	83.1	Sample 2	SH-aLRT	Day 23
0.0175355	79.7	Sample 2	SH-aLRT	Day 23
0.022639	88.8	Sample 2	SH-aLRT	Day 23
0.0174033	83.7	Sample 2	SH-aLRT	Day 23
0.0198593	85.8	Sample 2	SH-aLRT	Day 23
0.0174035	85.8	Sample 2	SH-aLRT	Day 23
0.0224012	92	Sample 2	SH-aLRT	Day 23
0.0201021	73.9	Sample 2	SH-aLRT	Day 23
0.0336323	97.6	Sample 2	SH-aLRT	Day 23
0.038265	90.5	Sample 2	SH-aLRT	Day 23
0.0174106	85.4	Sample 2	SH-aLRT	Day 23
0.017399	87.5	Sample 2	SH-aLRT	Day 23
0.0198235	83.8	Sample 2	SH-aLRT	Day 23
0.0222481	83	Sample 2	SH-aLRT	Day 23
0.024759	76.2	Sample 2	SH-aLRT	Day 23
0.0246784	85.9	Sample 2	SH-aLRT	Day 23
0.0297722	86.3	Sample 2	SH-aLRT	Day 23
0.017399	83.7	Sample 2	SH-aLRT	Day 23
0.0198593	84.1	Sample 2	SH-aLRT	Day 23
0.0223477	85.3	Sample 2	SH-aLRT	Day 23
0.0249504	82.5	Sample 2	SH-aLRT	Day 23
0.0223199	84.6	Sample 2	SH-aLRT	Day 23
0.0247635	84.2	Sample 2	SH-aLRT	Day 23
0.0270382	70.4	Sample 2	SH-aLRT	Day 23
0.0247469	83.2	Sample 2	SH-aLRT	Day 23
0.0271428	84.9	Sample 2	SH-aLRT	Day 23
0.0295363	82.6	Sample 2	SH-aLRT	Day 23
0.0225014	78.6	Sample 2	SH-aLRT	Day 23
0.0250739	71.1	Sample 2	SH-aLRT	Day 23
0.0199424	77.8	Sample 2	SH-aLRT	Day 23
0.0222727	70.8	Sample 2	SH-aLRT	Day 23
0.0198299	15	Sample 2	SH-aLRT	Day 23
0.0198549	83.1	Sample 2	SH-aLRT	Day 23
0.0174044	83.7	Sample 2	SH-aLRT	Day 23
0.0223626	93	Sample 2	SH-aLRT	Day 23
0.0246596	14.2	Sample 2	SH-aLRT	Day 23
0.0150888	76.3	Sample 2	SH-aLRT	Day 23
0.0177491	76.6	Sample 2	SH-aLRT	Day 23
0.0149414	85.2	Sample 2	SH-aLRT	Day 23
0.0174055	41.2	Sample 2	SH-aLRT	Day 23
0.0149651	82	Sample 2	SH-aLRT	Day 23
0.0174957	82.4	Sample 2	SH-aLRT	Day 23
0.0175125	86.4	Sample 2	SH-aLRT	Day 23
0.0174953	86.2	Sample 2	SH-aLRT	Day 23
0.0199875	85.4	Sample 2	SH-aLRT	Day 23
0.0224526	83.4	Sample 2	SH-aLRT	Day 23
0.0175018	86.3	Sample 2	SH-aLRT	Day 23
0.0174888	91.1	Sample 2	SH-aLRT	Day 23
0.0237637	90.5	Sample 2	SH-aLRT	Day 23
0.0185466	84.5	Sample 2	SH-aLRT	Day 23
0.012524	78.8	Sample 2	SH-aLRT	Day 23
0.0150098	81.1	Sample 2	SH-aLRT	Day 23
0.0174076	84	Sample 2	SH-aLRT	Day 23
0.0197712	84.2	Sample 2	SH-aLRT	Day 23
0.0221097	82.4	Sample 2	SH-aLRT	Day 23
0.0267785	83.7	Sample 2	SH-aLRT	Day 23
0.0291857	82.1	Sample 2	SH-aLRT	Day 23
0.0363968	94.3	Sample 2	SH-aLRT	Day 23
0.0410008	90.5	Sample 2	SH-aLRT	Day 23
0.0456138	91.9	Sample 2	SH-aLRT	Day 23
0.0477664	78.8	Sample 2	SH-aLRT	Day 23
0.0523453	82.2	Sample 2	SH-aLRT	Day 23
0.0545675	80	Sample 2	SH-aLRT	Day 23
0.0628056	91.1	Sample 2	SH-aLRT	Day 23
0.0659892	64.6	Sample 2	SH-aLRT	Day 23
0.0798864	98.4	Sample 2	SH-aLRT	Day 23
0.0573668	76.4	Sample 2	SH-aLRT	Day 23
0.0598026	42.4	Sample 2	SH-aLRT	Day 23
0.0641827	74.9	Sample 2	SH-aLRT	Day 23
0.0684157	75.9	Sample 2	SH-aLRT	Day 23
0.0840021	95.6	Sample 2	SH-aLRT	Day 23
0.0665887	70.1	Sample 2	SH-aLRT	Day 23
0.102515	99.3	Sample 2	SH-aLRT	Day 23
0.0615855	77.6	Sample 2	SH-aLRT	Day 23
0.0606856	86.7	Sample 2	SH-aLRT	Day 23
0.0667186	81.3	Sample 2	SH-aLRT	Day 23
0.0701717	60.9	Sample 2	SH-aLRT	Day 23
0.073789	77	Sample 2	SH-aLRT	Day 23
0.075764	67.3	Sample 2	SH-aLRT	Day 23
0.0779171	67.3	Sample 2	SH-aLRT	Day 23
0.0907994	96.8	Sample 2	SH-aLRT	Day 23
0.074045	63.1	Sample 2	SH-aLRT	Day 23
0.0637504	69.8	Sample 2	SH-aLRT	Day 23
0.0662336	50.4	Sample 2	SH-aLRT	Day 23
0.071412	55.8	Sample 2	SH-aLRT	Day 23
0.08187	89.9	Sample 2	SH-aLRT	Day 23
0.0695895	91.3	Sample 2	SH-aLRT	Day 23
0.0727667	71.1	Sample 2	SH-aLRT	Day 23
0.0833832	91.2	Sample 2	SH-aLRT	Day 23
0.0649013	24.3	Sample 2	SH-aLRT	Day 23
0.0537154	15.7	Sample 2	SH-aLRT	Day 23
0.0618498	81	Sample 2	SH-aLRT	Day 23
0.0501341	79	Sample 2	SH-aLRT	Day 23
0.0471443	61.3	Sample 2	SH-aLRT	Day 23
0.0456544	89.7	Sample 2	SH-aLRT	Day 23
0.0478992	79.2	Sample 2	SH-aLRT	Day 23
0.0501392	75	Sample 2	SH-aLRT	Day 23
0.0550974	84.5	Sample 2	SH-aLRT	Day 23
0.0596857	44	Sample 2	SH-aLRT	Day 23
0.0786658	98.8	Sample 2	SH-aLRT	Day 23
0.0612715	58.4	Sample 2	SH-aLRT	Day 23
0.0641491	77.4	Sample 2	SH-aLRT	Day 23
0.0575518	73.8	Sample 2	SH-aLRT	Day 23
0.0520406	64.9	Sample 2	SH-aLRT	Day 23
0.053274	83.8	Sample 2	SH-aLRT	Day 23
0.0656708	95.8	Sample 2	SH-aLRT	Day 23
0.0532728	83.5	Sample 2	SH-aLRT	Day 23
0.0506182	81.5	Sample 2	SH-aLRT	Day 23
0.0550702	74.9	Sample 2	SH-aLRT	Day 23
0.0385206	31	Sample 2	SH-aLRT	Day 23
0.0434611	81.9	Sample 2	SH-aLRT	Day 23
0.0468725	67	Sample 2	SH-aLRT	Day 23
0.0553392	82.8	Sample 2	SH-aLRT	Day 23
0.0728345	98.9	Sample 2	SH-aLRT	Day 23
0.0364604	90.9	Sample 2	SH-aLRT	Day 23
0.0411105	83.5	Sample 2	SH-aLRT	Day 23
0.0528401	99.2	Sample 2	SH-aLRT	Day 23
0.0548007	68.9	Sample 2	SH-aLRT	Day 23
0.0456361	92.4	Sample 2	SH-aLRT	Day 23
0.0581967	91.5	Sample 2	SH-aLRT	Day 23
0.0625931	94.3	Sample 2	SH-aLRT	Day 23
0.0471107	77.7	Sample 2	SH-aLRT	Day 23
0.0340135	88.6	Sample 2	SH-aLRT	Day 23
0.0363692	79.4	Sample 2	SH-aLRT	Day 23
0.0386846	78.3	Sample 2	SH-aLRT	Day 23
0.0410683	75.4	Sample 2	SH-aLRT	Day 23
0.0430896	70.7	Sample 2	SH-aLRT	Day 23
0.053104	92.8	Sample 2	SH-aLRT	Day 23
0.0574729	56	Sample 2	SH-aLRT	Day 23
0.0618226	91.3	Sample 2	SH-aLRT	Day 23
0.0459602	98.2	Sample 2	SH-aLRT	Day 23
0.0409346	81.6	Sample 2	SH-aLRT	Day 23
0.0457466	58.9	Sample 2	SH-aLRT	Day 23
0.0362214	78.9	Sample 2	SH-aLRT	Day 23
0.0340768	80.7	Sample 2	SH-aLRT	Day 23
0.0394088	73.1	Sample 2	SH-aLRT	Day 23
0.0760944	99.9	Sample 2	SH-aLRT	Day 23
0.0292178	8.4	Sample 2	SH-aLRT	Day 23
0.0343019	76.6	Sample 2	SH-aLRT	Day 23
0.0263755	83.8	Sample 2	SH-aLRT	Day 23
0.0221251	83.8	Sample 2	SH-aLRT	Day 23
0.0245477	90.7	Sample 2	SH-aLRT	Day 23
0.0343967	96.3	Sample 2	SH-aLRT	Day 23
0.0366671	82.6	Sample 2	SH-aLRT	Day 23
0.0245729	92.4	Sample 2	SH-aLRT	Day 23
0.0266424	71.2	Sample 2	SH-aLRT	Day 23
0.0320429	87.4	Sample 2	SH-aLRT	Day 23
0.0371321	90	Sample 2	SH-aLRT	Day 23
0.0295819	87.5	Sample 2	SH-aLRT	Day 23
0.0342575	84.8	Sample 2	SH-aLRT	Day 23
0.0199058	64.2	Sample 2	SH-aLRT	Day 23
0.0268336	78.1	Sample 2	SH-aLRT	Day 23
0.033702	75	Sample 2	SH-aLRT	Day 23
0.012411	86.5	Sample 2	SH-aLRT	Day 23
0.0148576	78.4	Sample 2	SH-aLRT	Day 23
0.0173624	80.4	Sample 2	SH-aLRT	Day 23
0.0173049	12.2	Sample 2	SH-aLRT	Day 23
0.0150287	72	Sample 2	SH-aLRT	Day 23
0.0208097	78.8	Sample 2	SH-aLRT	Day 23
0.0124027	83.8	Sample 2	SH-aLRT	Day 23
0.0148321	86.5	Sample 2	SH-aLRT	Day 23
0.0172612	84.8	Sample 2	SH-aLRT	Day 23
0.0248137	87.9	Sample 2	SH-aLRT	Day 23
0.0279301	6.6	Sample 2	SH-aLRT	Day 23
0.0197467	9.7	Sample 2	SH-aLRT	Day 23
0.0225474	77.2	Sample 2	SH-aLRT	Day 23
0.022173	78.6	Sample 2	SH-aLRT	Day 23
0.023293	54.7	Sample 2	SH-aLRT	Day 23
0.0196859	85.4	Sample 2	SH-aLRT	Day 23
0.0172347	86	Sample 2	SH-aLRT	Day 23
0.0196021	83.2	Sample 2	SH-aLRT	Day 23
0.0243739	91.8	Sample 2	SH-aLRT	Day 23
0.0246532	76.1	Sample 2	SH-aLRT	Day 23
0.0225202	81.6	Sample 2	SH-aLRT	Day 23
0.0153791	97.4	Sample 2	SH-aLRT	Day 23
0.0126912	95.3	Sample 2	SH-aLRT	Day 23
0.00749167	83.9	Sample 2	SH-aLRT	Day 23
0.0124402	91.8	Sample 2	SH-aLRT	Day 23
0.0200539	94.9	Sample 2	SH-aLRT	Day 23
0.00502852	82.3	Sample 2	SH-aLRT	Day 23
0.00749118	87	Sample 2	SH-aLRT	Day 23
0.0101428	76.3	Sample 2	SH-aLRT	Day 23
0.0150386	77.9	Sample 2	SH-aLRT	Day 23
0.0313987	86.9	Sample 2	SH-aLRT	Day 23
0.0111328	62.6	Sample 2	SH-aLRT	Day 23
0.0273434	82.7	Sample 2	SH-aLRT	Day 23
0.0306416	8.8	Sample 2	SH-aLRT	Day 23
0.105217	99.8	Sample 2	SH-aLRT	Day 23
0.107412	82.8	Sample 2	SH-aLRT	Day 23
0.0050286	83.2	Sample 2	SH-aLRT	Day 23
0.00752638	78.1	Sample 2	SH-aLRT	Day 23
0.00748745	82	Sample 2	SH-aLRT	Day 23
0.00991914	84.9	Sample 2	SH-aLRT	Day 23
0.0201408	97.9	Sample 2	SH-aLRT	Day 23
0.0126695	14.6	Sample 2	SH-aLRT	Day 23
0.00991501	83	Sample 2	SH-aLRT	Day 23
0.0101583	79	Sample 2	SH-aLRT	Day 23
0.0050286	84.3	Sample 2	SH-aLRT	Day 23
0.00503037	83.3	Sample 2	SH-aLRT	Day 23
0.00748865	83.2	Sample 2	SH-aLRT	Day 23
0.0234673	99.3	Sample 2	SH-aLRT	Day 23
0.0287301	87	Sample 2	SH-aLRT	Day 23
0.0306715	5.3	Sample 2	SH-aLRT	Day 23
0.0101772	82.5	Sample 2	SH-aLRT	Day 23
0.00502211	86.7	Sample 2	SH-aLRT	Day 23
0.00748053	84.4	Sample 2	SH-aLRT	Day 23
0.00994146	84.6	Sample 2	SH-aLRT	Day 23
0.0124637	78.8	Sample 2	SH-aLRT	Day 23
0.0150925	75.3	Sample 2	SH-aLRT	Day 23
0.0204302	78.2	Sample 2	SH-aLRT	Day 23
0.03075	92.1	Sample 2	SH-aLRT	Day 23
0.0174151	74.8	Sample 2	SH-aLRT	Day 23
0.0251502	91.1	Sample 2	SH-aLRT	Day 23
0.0271853	7.5	Sample 2	SH-aLRT	Day 23
0.0382789	92.2	Sample 2	SH-aLRT	Day 23
0.0548392	96.2	Sample 2	SH-aLRT	Day 23
0.0149003	78.2	Sample 2	SH-aLRT	Day 23
0.0174062	77.2	Sample 2	SH-aLRT	Day 23
0.0185679	14.5	Sample 2	SH-aLRT	Day 23
0.030081	90.3	Sample 2	SH-aLRT	Day 23
0.0197353	79.6	Sample 2	SH-aLRT	Day 23
0.0178579	78.9	Sample 2	SH-aLRT	Day 23
0.0265859	86.5	Sample 2	SH-aLRT	Day 23
0.0260166	80	Sample 2	SH-aLRT	Day 23
0.0173256	75.9	Sample 2	SH-aLRT	Day 23
0.0197529	65.9	Sample 2	SH-aLRT	Day 23
0.00994422	84.5	Sample 2	SH-aLRT	Day 23
0.0124665	82.7	Sample 2	SH-aLRT	Day 23
0.0158813	9.8	Sample 2	SH-aLRT	Day 23
0.0237353	80.8	Sample 2	SH-aLRT	Day 23
0.0226199	88.9	Sample 2	SH-aLRT	Day 23
0.0173552	91.3	Sample 2	SH-aLRT	Day 23
0.0123191	80.7	Sample 2	SH-aLRT	Day 23
0.0172001	88	Sample 2	SH-aLRT	Day 23
0.0175217	72.7	Sample 2	SH-aLRT	Day 23
0.0324108	93.4	Sample 2	SH-aLRT	Day 23
0.0383914	42.3	Sample 2	SH-aLRT	Day 23
0.0429934	68.4	Sample 2	SH-aLRT	Day 23
0.0456114	73.7	Sample 2	SH-aLRT	Day 23
0.0504247	87.7	Sample 2	SH-aLRT	Day 23
0.0527354	85.8	Sample 2	SH-aLRT	Day 23
0.0550142	83.6	Sample 2	SH-aLRT	Day 23
0.0551185	91.8	Sample 2	SH-aLRT	Day 23
0.0574144	93.1	Sample 2	SH-aLRT	Day 23
0.0655013	39.8	Sample 2	SH-aLRT	Day 23
0.0651821	75.5	Sample 2	SH-aLRT	Day 23
0.0851026	93.5	Sample 2	SH-aLRT	Day 23
0.0721354	35.7	Sample 2	SH-aLRT	Day 23
0.0816997	98.1	Sample 2	SH-aLRT	Day 23
0.0260573	80.2	Sample 2	SH-aLRT	Day 23
0.00747343	76.7	Sample 2	SH-aLRT	Day 23
0.0025367	87.2	Sample 2	SH-aLRT	Day 23
0.00252923	83.9	Sample 2	SH-aLRT	Day 23
0.0050269	84.3	Sample 2	SH-aLRT	Day 23
0.00748804	83.2	Sample 2	SH-aLRT	Day 23
0.0100283	78.2	Sample 2	SH-aLRT	Day 23
0.0124706	82.1	Sample 2	SH-aLRT	Day 23
0.0149447	78	Sample 2	SH-aLRT	Day 23
0.0173553	74.8	Sample 2	SH-aLRT	Day 23
0.0222844	87.1	Sample 2	SH-aLRT	Day 23
0.0335929	85.1	Sample 2	SH-aLRT	Day 23
0.0173413	92.8	Sample 2	SH-aLRT	Day 23
0.0197149	81	Sample 2	SH-aLRT	Day 23
0.0221303	78.6	Sample 2	SH-aLRT	Day 23
0.0245491	75.7	Sample 2	SH-aLRT	Day 23
0.0294734	86.4	Sample 2	SH-aLRT	Day 23
0.0342876	69.6	Sample 2	SH-aLRT	Day 23
0.0390043	81.9	Sample 2	SH-aLRT	Day 23
0.0317159	77.3	Sample 2	SH-aLRT	Day 23
0.0269082	77.4	Sample 2	SH-aLRT	Day 23
0.0292145	80.8	Sample 2	SH-aLRT	Day 23
0.0339924	84.2	Sample 2	SH-aLRT	Day 23
0.036244	32.5	Sample 2	SH-aLRT	Day 23
0.0388488	56.7	Sample 2	SH-aLRT	Day 23
0.0465319	87.7	Sample 2	SH-aLRT	Day 23
0.0518273	89.9	Sample 2	SH-aLRT	Day 23
0.0537616	66.5	Sample 2	SH-aLRT	Day 23
0.057422	62.1	Sample 2	SH-aLRT	Day 23
0.046657	85.9	Sample 2	SH-aLRT	Day 23
0.051219	8.6	Sample 2	SH-aLRT	Day 23
0.0340972	82.7	Sample 2	SH-aLRT	Day 23
0.0365808	75.5	Sample 2	SH-aLRT	Day 23
0.0389086	75.5	Sample 2	SH-aLRT	Day 23
0.0463201	85.2	Sample 2	SH-aLRT	Day 23
0.0511408	22.3	Sample 2	SH-aLRT	Day 23
0.058049	78.1	Sample 2	SH-aLRT	Day 23
0.0721019	95.7	Sample 2	SH-aLRT	Day 23
0.0562233	72.7	Sample 2	SH-aLRT	Day 23
0.0412881	72.2	Sample 2	SH-aLRT	Day 23
0.0292189	83.6	Sample 2	SH-aLRT	Day 23
0.0315379	82	Sample 2	SH-aLRT	Day 23
0.033943	76.5	Sample 2	SH-aLRT	Day 23
0.0362081	75.8	Sample 2	SH-aLRT	Day 23
0.0385005	89	Sample 2	SH-aLRT	Day 23
0.0411888	95.6	Sample 2	SH-aLRT	Day 23
0.0434237	83.4	Sample 2	SH-aLRT	Day 23
0.033339	65.8	Sample 2	SH-aLRT	Day 23
0.0436146	93.9	Sample 2	SH-aLRT	Day 23
0.0448495	93.1	Sample 2	SH-aLRT	Day 23
0.0478448	71.6	Sample 2	SH-aLRT	Day 23
0.0494717	60.1	Sample 2	SH-aLRT	Day 23
0.0364387	84.3	Sample 2	SH-aLRT	Day 23
0.0341844	79.1	Sample 2	SH-aLRT	Day 23
0.0458963	93.1	Sample 2	SH-aLRT	Day 23
0.0505652	81.8	Sample 2	SH-aLRT	Day 23
0.0344179	84.4	Sample 2	SH-aLRT	Day 23
0.0388787	80.3	Sample 2	SH-aLRT	Day 23
0.0477944	92.5	Sample 2	SH-aLRT	Day 23
0.0341389	83.8	Sample 2	SH-aLRT	Day 23
0.0363324	5	Sample 2	SH-aLRT	Day 23
0.040909	90.2	Sample 2	SH-aLRT	Day 23
0.0496583	87.8	Sample 2	SH-aLRT	Day 23
0.0318094	62.9	Sample 2	SH-aLRT	Day 23
0.0363901	82.3	Sample 2	SH-aLRT	Day 23
0.0386596	78.2	Sample 2	SH-aLRT	Day 23
0.0409163	74.8	Sample 2	SH-aLRT	Day 23
0.0446653	78	Sample 2	SH-aLRT	Day 23
0.0664668	99.1	Sample 2	SH-aLRT	Day 23
0.0686114	60.8	Sample 2	SH-aLRT	Day 23
0.0708943	82.8	Sample 2	SH-aLRT	Day 23
0.0405894	82.1	Sample 2	SH-aLRT	Day 23
0.0441152	63.5	Sample 2	SH-aLRT	Day 23
0.0430783	71.1	Sample 2	SH-aLRT	Day 23
0.0478566	83.1	Sample 2	SH-aLRT	Day 23
0.036734	87.2	Sample 2	SH-aLRT	Day 23
0.0499346	97.8	Sample 2	SH-aLRT	Day 23
0.0514542	60.7	Sample 2	SH-aLRT	Day 23
0.0249027	79.7	Sample 2	SH-aLRT	Day 23
0.0220585	84.9	Sample 2	SH-aLRT	Day 23
0.0292871	86.2	Sample 2	SH-aLRT	Day 23
0.0338798	40.7	Sample 2	SH-aLRT	Day 23
0.0243972	88.3	Sample 2	SH-aLRT	Day 23
0.0220914	74.7	Sample 2	SH-aLRT	Day 23
0.03032	87	Sample 2	SH-aLRT	Day 23
0.0380206	87.2	Sample 2	SH-aLRT	Day 23
0.0332467	95.7	Sample 2	SH-aLRT	Day 23
0.0222275	91.5	Sample 2	SH-aLRT	Day 23
0.0245344	33.2	Sample 2	SH-aLRT	Day 23
0.0302711	82.4	Sample 2	SH-aLRT	Day 23
0.0149517	79.2	Sample 2	SH-aLRT	Day 23
0.0174723	77.1	Sample 2	SH-aLRT	Day 23
0.0224071	91.2	Sample 2	SH-aLRT	Day 23
0.0346357	96	Sample 2	SH-aLRT	Day 23
0.0462701	97.8	Sample 2	SH-aLRT	Day 23
0.0533341	85.8	Sample 2	SH-aLRT	Day 23
0.0612866	83.7	Sample 2	SH-aLRT	Day 23
0.0741861	92.9	Sample 2	SH-aLRT	Day 23
0.0761353	77	Sample 2	SH-aLRT	Day 23
0.068497	85.9	Sample 2	SH-aLRT	Day 23
0.019397	65.3	Sample 2	SH-aLRT	Day 23
0.0173255	78.2	Sample 2	SH-aLRT	Day 23
0.0196105	73.6	Sample 2	SH-aLRT	Day 23
0.024661	76.9	Sample 2	SH-aLRT	Day 23
0.041273	97.7	Sample 2	SH-aLRT	Day 23
0.0295932	81.5	Sample 2	SH-aLRT	Day 23
0.0196586	71.1	Sample 2	SH-aLRT	Day 23
0.0244791	82.7	Sample 2	SH-aLRT	Day 23
0.0124721	52.8	Sample 2	SH-aLRT	Day 23
0.00991458	85.6	Sample 2	SH-aLRT	Day 23
0.00991411	85.7	Sample 2	SH-aLRT	Day 23
0.0124183	78.4	Sample 2	SH-aLRT	Day 23
0.0149361	75.6	Sample 2	SH-aLRT	Day 23
0.0203528	84.7	Sample 2	SH-aLRT	Day 23
0.0281726	90.2	Sample 2	SH-aLRT	Day 23
0.0328593	91	Sample 2	SH-aLRT	Day 23
0.0305612	70.8	Sample 2	SH-aLRT	Day 23
0.0406898	90.7	Sample 2	SH-aLRT	Day 23
0.0551411	99.2	Sample 2	SH-aLRT	Day 23
0.0435706	96.5	Sample 2	SH-aLRT	Day 23
0.0334304	89.3	Sample 2	SH-aLRT	Day 23
0.0358137	43.2	Sample 2	SH-aLRT	Day 23
0.0380698	77.8	Sample 2	SH-aLRT	Day 23
0.0416371	77.7	Sample 2	SH-aLRT	Day 23
0.0496009	74.8	Sample 2	SH-aLRT	Day 23
0.0551109	46.4	Sample 2	SH-aLRT	Day 23
0.0425809	19.9	Sample 2	SH-aLRT	Day 23
0.0427068	80.3	Sample 2	SH-aLRT	Day 23
0.0472742	85.3	Sample 2	SH-aLRT	Day 23
0.0429657	43.4	Sample 2	SH-aLRT	Day 23
0.0252984	82.6	Sample 2	SH-aLRT	Day 23
0.0174818	78.6	Sample 2	SH-aLRT	Day 23
0.0149204	77.6	Sample 2	SH-aLRT	Day 23
0.0123101	82.7	Sample 2	SH-aLRT	Day 23
0.0146754	80.7	Sample 2	SH-aLRT	Day 23
0.0224851	85.6	Sample 2	SH-aLRT	Day 23
0.0261231	65.2	Sample 2	SH-aLRT	Day 23
0.0348094	63.6	Sample 2	SH-aLRT	Day 23
0.0497267	92.9	Sample 2	SH-aLRT	Day 23
0.0520509	79.3	Sample 2	SH-aLRT	Day 23
0.0543846	76.9	Sample 2	SH-aLRT	Day 23
0.0567128	79.3	Sample 2	SH-aLRT	Day 23
0.0543754	77.8	Sample 2	SH-aLRT	Day 23
0.0331987	84.3	Sample 2	SH-aLRT	Day 23
0.0388103	73	Sample 2	SH-aLRT	Day 23
0.0602071	98.8	Sample 2	SH-aLRT	Day 23
0.020622	81.9	Sample 2	SH-aLRT	Day 23
0.0218669	57.8	Sample 2	SH-aLRT	Day 23
0.0242346	78	Sample 2	SH-aLRT	Day 23
0.00991606	84.6	Sample 2	SH-aLRT	Day 23
0.00748756	80.2	Sample 2	SH-aLRT	Day 23
0.00748306	85	Sample 2	SH-aLRT	Day 23
0.00999917	75.9	Sample 2	SH-aLRT	Day 23
0.0125133	74.7	Sample 2	SH-aLRT	Day 23
0.015101	76.4	Sample 2	SH-aLRT	Day 23
0.0175125	75.7	Sample 2	SH-aLRT	Day 23
0.0253316	91.3	Sample 2	SH-aLRT	Day 23
0.0229073	92.8	Sample 2	SH-aLRT	Day 23
0.0182377	92.6	Sample 2	SH-aLRT	Day 23
0.020874	37.1	Sample 2	SH-aLRT	Day 23
0.0259614	86.5	Sample 2	SH-aLRT	Day 23
0.0262685	77.3	Sample 2	SH-aLRT	Day 23
0.00505637	83.9	Sample 2	SH-aLRT	Day 23
0.00502453	83.7	Sample 2	SH-aLRT	Day 23
0.00748577	83.8	Sample 2	SH-aLRT	Day 23
0.0100268	79.4	Sample 2	SH-aLRT	Day 23
0.0124686	81.1	Sample 2	SH-aLRT	Day 23
0.00992996	83.3	Sample 2	SH-aLRT	Day 23
0.0151154	93.7	Sample 2	SH-aLRT	Day 23
0.0225167	94.9	Sample 2	SH-aLRT	Day 23
0.00252901	85.4	Sample 2	SH-aLRT	Day 23
0.00501756	86.3	Sample 2	SH-aLRT	Day 23
0.00747581	82.4	Sample 2	SH-aLRT	Day 23
0.010568	27.8	Sample 2	SH-aLRT	Day 23
0.0237937	91.8	Sample 2	SH-aLRT	Day 23
0.00993898	71.5	Sample 2	SH-aLRT	Day 23
0.00991351	85.4	Sample 2	SH-aLRT	Day 23
0.0202226	93.7	Sample 2	SH-aLRT	Day 23
0.0201407	43.2	Sample 2	SH-aLRT	Day 23
0.0466819	98.4	Sample 2	SH-aLRT	Day 23
0.0123373	81.3	Sample 2	SH-aLRT	Day 23
0.0390399	99.9	Sample 2	SH-aLRT	Day 23
0.00985445	73.3	Sample 2	SH-aLRT	Day 23
0.015177	86.9	Sample 2	SH-aLRT	Day 23
0.0154256	84.3	Sample 2	SH-aLRT	Day 23
0.00891041	48.3	Sample 2	SH-aLRT	Day 23
0.00514148	81	Sample 2	SH-aLRT	Day 23
0.00764891	79.2	Sample 2	SH-aLRT	Day 23
0.00253228	82.8	Sample 2	SH-aLRT	Day 23
0.00502291	85.8	Sample 2	SH-aLRT	Day 23
0.00253218	86	Sample 2	SH-aLRT	Day 23
0.00502745	86.7	Sample 2	SH-aLRT	Day 23
0.00750148	84.1	Sample 2	SH-aLRT	Day 23
0.00995433	83.6	Sample 2	SH-aLRT	Day 23
0.0148649	86.6	Sample 2	SH-aLRT	Day 23
0.0025313	85.2	Sample 2	SH-aLRT	Day 23
0.00761479	83.8	Sample 2	SH-aLRT	Day 23
0.00502251	85.2	Sample 2	SH-aLRT	Day 23
0.00751549	85.7	Sample 2	SH-aLRT	Day 23
0.0214073	99.3	Sample 2	SH-aLRT	Day 23
0.00998974	77.3	Sample 2	SH-aLRT	Day 23
0.0152365	80	Sample 2	SH-aLRT	Day 23
0.0228298	91.6	Sample 2	SH-aLRT	Day 23
0.0100053	90.2	Sample 2	SH-aLRT	Day 23
0.0124673	85.3	Sample 2	SH-aLRT	Day 23
0.0174099	88.7	Sample 2	SH-aLRT	Day 23
0.0200452	64.2	Sample 2	SH-aLRT	Day 23
0.0325027	94.2	Sample 2	SH-aLRT	Day 23
0.0198144	81.5	Sample 2	SH-aLRT	Day 23
0.0244952	88.9	Sample 2	SH-aLRT	Day 23
0.026722	70.9	Sample 2	SH-aLRT	Day 23
0.0337036	80.2	Sample 2	SH-aLRT	Day 23
0.0370335	17.8	Sample 2	SH-aLRT	Day 23
0.0431518	80.5	Sample 2	SH-aLRT	Day 23
0.0479367	67	Sample 2	SH-aLRT	Day 23
0.0580805	86.9	Sample 2	SH-aLRT	Day 23
0.060182	91.9	Sample 2	SH-aLRT	Day 23
0.0622903	84.6	Sample 2	SH-aLRT	Day 23
0.0644062	92.3	Sample 2	SH-aLRT	Day 23
0.0607439	95.5	Sample 2	SH-aLRT	Day 23
0.0397012	57.9	Sample 2	SH-aLRT	Day 23
0.0557011	99	Sample 2	SH-aLRT	Day 23
0.0399896	98.4	Sample 2	SH-aLRT	Day 23
0.0337845	89.7	Sample 2	SH-aLRT	Day 23
0.0372441	64.6	Sample 2	SH-aLRT	Day 23
0.039765	98.2	Sample 2	SH-aLRT	Day 23
0.0233451	58.3	Sample 2	SH-aLRT	Day 23
0.0296442	87.5	Sample 2	SH-aLRT	Day 23
0.019896	31.1	Sample 2	SH-aLRT	Day 23
0.0249839	89.4	Sample 2	SH-aLRT	Day 23
0.0325	94.8	Sample 2	SH-aLRT	Day 23
0.0149278	84.7	Sample 2	SH-aLRT	Day 23
0.0173206	80.8	Sample 2	SH-aLRT	Day 23
0.0221875	85.7	Sample 2	SH-aLRT	Day 23
0.0292176	80.9	Sample 2	SH-aLRT	Day 23
0.0310645	23.3	Sample 2	SH-aLRT	Day 23
0.0379409	83.3	Sample 2	SH-aLRT	Day 23
0.0423637	91.8	Sample 2	SH-aLRT	Day 23
0.0351959	88.3	Sample 2	SH-aLRT	Day 23
0.0486637	92.5	Sample 2	SH-aLRT	Day 23
0.0675435	96.6	Sample 2	SH-aLRT	Day 23
0.0696796	83.3	Sample 2	SH-aLRT	Day 23
0.07182	81.9	Sample 2	SH-aLRT	Day 23
0.0476008	97.3	Sample 2	SH-aLRT	Day 23
0.0247695	39.5	Sample 2	SH-aLRT	Day 23
0.0221258	92.9	Sample 2	SH-aLRT	Day 23
0.0227519	92.1	Sample 2	SH-aLRT	Day 23
0.0252747	75.2	Sample 2	SH-aLRT	Day 23
0.0357275	82	Sample 2	SH-aLRT	Day 23
0.0437158	80.9	Sample 2	SH-aLRT	Day 23
0.0487124	77.1	Sample 2	SH-aLRT	Day 23
0.0559153	29.7	Sample 2	SH-aLRT	Day 23
0.0590215	24.5	Sample 2	SH-aLRT	Day 23
0.0688704	79.3	Sample 2	SH-aLRT	Day 23
0.0709944	73.8	Sample 2	SH-aLRT	Day 23
0.0878046	98.7	Sample 2	SH-aLRT	Day 23
0.0920432	47.6	Sample 2	SH-aLRT	Day 23
0.0985472	95.3	Sample 2	SH-aLRT	Day 23
0.0733608	97.1	Sample 2	SH-aLRT	Day 23
0.0879389	95.4	Sample 2	SH-aLRT	Day 23
0.0562984	87.9	Sample 2	SH-aLRT	Day 23
0.0651372	88.4	Sample 2	SH-aLRT	Day 23
0.074775	81.3	Sample 2	SH-aLRT	Day 23
0.0783513	35.6	Sample 2	SH-aLRT	Day 23
0.045058	6	Sample 2	SH-aLRT	Day 23
0.0409979	78.3	Sample 2	SH-aLRT	Day 23
0.0433269	78	Sample 2	SH-aLRT	Day 23
0.0297377	78.8	Sample 2	SH-aLRT	Day 23
0.0141367	61.2	Sample 2	SH-aLRT	Day 23
0.0255574	93.7	Sample 2	SH-aLRT	Day 23
0.0125835	80.2	Sample 2	SH-aLRT	Day 23
0.0150572	80	Sample 2	SH-aLRT	Day 23
0.0125312	76.6	Sample 2	SH-aLRT	Day 23
0.0150522	78.3	Sample 2	SH-aLRT	Day 23
0.0175117	83.9	Sample 2	SH-aLRT	Day 23
0.0175116	83.3	Sample 2	SH-aLRT	Day 23
0.012421	73.4	Sample 2	SH-aLRT	Day 23
0.0208719	90.7	Sample 2	SH-aLRT	Day 23
0.0230856	73.1	Sample 2	SH-aLRT	Day 23
0.0258894	75.9	Sample 2	SH-aLRT	Day 23
0.0269703	87.3	Sample 2	SH-aLRT	Day 23
0.0375705	86.3	Sample 2	SH-aLRT	Day 23
0.0100041	78.9	Sample 2	SH-aLRT	Day 23
0.0403851	100	Sample 2	SH-aLRT	Day 23
0.00253373	85.3	Sample 2	SH-aLRT	Day 23
0.00502677	84.1	Sample 2	SH-aLRT	Day 23
0.00773534	77.7	Sample 2	SH-aLRT	Day 23
0.0102583	73	Sample 2	SH-aLRT	Day 23
0.0121362	64.5	Sample 2	SH-aLRT	Day 23
0.00253373	85.6	Sample 2	SH-aLRT	Day 23
0.00490536	70.9	Sample 2	SH-aLRT	Day 23
0.00253319	85.8	Sample 2	SH-aLRT	Day 23
0.00503049	86.8	Sample 2	SH-aLRT	Day 23
0.00252828	83.5	Sample 2	SH-aLRT	Day 23
0.00501885	83.1	Sample 2	SH-aLRT	Day 23
0.00253621	85.8	Sample 2	SH-aLRT	Day 23
0.0108555	82.7	Sample 2	SH-aLRT	Day 23
0.0026317	85.1	Sample 3	SH-aLRT	Day 23
0.00521375	85.2	Sample 3	SH-aLRT	Day 23
0.00774555	86.1	Sample 3	SH-aLRT	Day 23
0.0128312	93.3	Sample 3	SH-aLRT	Day 23
0.0152436	85.7	Sample 3	SH-aLRT	Day 23
0.0176253	84.6	Sample 3	SH-aLRT	Day 23
0.0225438	93.1	Sample 3	SH-aLRT	Day 23
0.0249485	56.2	Sample 3	SH-aLRT	Day 23
0.02984	80.2	Sample 3	SH-aLRT	Day 23
0.0346291	92.4	Sample 3	SH-aLRT	Day 23
0.0369261	86.4	Sample 3	SH-aLRT	Day 23
0.0392504	76	Sample 3	SH-aLRT	Day 23
0.0416215	77.8	Sample 3	SH-aLRT	Day 23
0.044033	88	Sample 3	SH-aLRT	Day 23
0.0464231	86.4	Sample 3	SH-aLRT	Day 23
0.0488249	86.3	Sample 3	SH-aLRT	Day 23
0.0512711	82.5	Sample 3	SH-aLRT	Day 23
0.0537567	85.1	Sample 3	SH-aLRT	Day 23
0.0562805	82.9	Sample 3	SH-aLRT	Day 23
0.0587915	82.2	Sample 3	SH-aLRT	Day 23
0.0612732	84.9	Sample 3	SH-aLRT	Day 23
0.0638076	83.8	Sample 3	SH-aLRT	Day 23
0.0664039	84.6	Sample 3	SH-aLRT	Day 23
0.0689644	82.1	Sample 3	SH-aLRT	Day 23
0.0715007	83.3	Sample 3	SH-aLRT	Day 23
0.0739767	74.2	Sample 3	SH-aLRT	Day 23
0.0766621	79.1	Sample 3	SH-aLRT	Day 23
0.0791508	85.5	Sample 3	SH-aLRT	Day 23
0.0816452	88.8	Sample 3	SH-aLRT	Day 23
0.0824038	73.3	Sample 3	SH-aLRT	Day 23
0.0791487	84.1	Sample 3	SH-aLRT	Day 23
0.0767594	77.4	Sample 3	SH-aLRT	Day 23
0.0792663	85.4	Sample 3	SH-aLRT	Day 23
0.0819103	92.5	Sample 3	SH-aLRT	Day 23
0.0739545	84.2	Sample 3	SH-aLRT	Day 23
0.076366	84.2	Sample 3	SH-aLRT	Day 23
0.0763787	80.8	Sample 3	SH-aLRT	Day 23
0.0714633	84.1	Sample 3	SH-aLRT	Day 23
0.0714634	85.4	Sample 3	SH-aLRT	Day 23
0.0738943	83.2	Sample 3	SH-aLRT	Day 23
0.0763091	85.4	Sample 3	SH-aLRT	Day 23
0.0739193	85.6	Sample 3	SH-aLRT	Day 23
0.0788676	92.5	Sample 3	SH-aLRT	Day 23
0.0740504	79.2	Sample 3	SH-aLRT	Day 23
0.0764584	78.3	Sample 3	SH-aLRT	Day 23
0.0788378	70.6	Sample 3	SH-aLRT	Day 23
0.0889957	98.5	Sample 3	SH-aLRT	Day 23
0.0987892	92.1	Sample 3	SH-aLRT	Day 23
0.0714634	86	Sample 3	SH-aLRT	Day 23
0.0739161	62.7	Sample 3	SH-aLRT	Day 23
0.0714415	82.6	Sample 3	SH-aLRT	Day 23
0.0739117	85.3	Sample 3	SH-aLRT	Day 23
0.0765195	77.3	Sample 3	SH-aLRT	Day 23
0.0740026	78.6	Sample 3	SH-aLRT	Day 23
0.0765359	76.5	Sample 3	SH-aLRT	Day 23
0.0789808	79.7	Sample 3	SH-aLRT	Day 23
0.0788598	78.4	Sample 3	SH-aLRT	Day 23
0.0811882	85	Sample 3	SH-aLRT	Day 23
0.0861461	95.2	Sample 3	SH-aLRT	Day 23
0.0811236	85.2	Sample 3	SH-aLRT	Day 23
0.0714397	86.5	Sample 3	SH-aLRT	Day 23
0.0738935	84.3	Sample 3	SH-aLRT	Day 23
0.0714716	85.8	Sample 3	SH-aLRT	Day 23
0.0714713	83.2	Sample 3	SH-aLRT	Day 23
0.0739427	76.5	Sample 3	SH-aLRT	Day 23
0.0690115	83.7	Sample 3	SH-aLRT	Day 23
0.0690128	87	Sample 3	SH-aLRT	Day 23
0.0689863	86	Sample 3	SH-aLRT	Day 23
0.0716465	79.9	Sample 3	SH-aLRT	Day 23
0.0689856	84.5	Sample 3	SH-aLRT	Day 23
0.0689872	85.1	Sample 3	SH-aLRT	Day 23
0.0664137	87.7	Sample 3	SH-aLRT	Day 23
0.0690257	85.1	Sample 3	SH-aLRT	Day 23
0.0689978	86.5	Sample 3	SH-aLRT	Day 23
0.0637557	87.1	Sample 3	SH-aLRT	Day 23
0.066195	86.2	Sample 3	SH-aLRT	Day 23
0.0686536	82.7	Sample 3	SH-aLRT	Day 23
0.0686211	80	Sample 3	SH-aLRT	Day 23
0.0688096	78.6	Sample 3	SH-aLRT	Day 23
0.0612437	86.3	Sample 3	SH-aLRT	Day 23
0.0638613	78.7	Sample 3	SH-aLRT	Day 23
0.0662799	75	Sample 3	SH-aLRT	Day 23
0.0688567	78.7	Sample 3	SH-aLRT	Day 23
0.0712296	81	Sample 3	SH-aLRT	Day 23
0.0740341	88.5	Sample 3	SH-aLRT	Day 23
0.0686824	86.6	Sample 3	SH-aLRT	Day 23
0.0710666	82.1	Sample 3	SH-aLRT	Day 23
0.0666808	89.4	Sample 3	SH-aLRT	Day 23
0.0695057	65.9	Sample 3	SH-aLRT	Day 23
0.0709739	49.1	Sample 3	SH-aLRT	Day 23
0.0771234	87.7	Sample 3	SH-aLRT	Day 23
0.0711485	73	Sample 3	SH-aLRT	Day 23
0.0738887	70	Sample 3	SH-aLRT	Day 23
0.0612309	86.2	Sample 3	SH-aLRT	Day 23
0.0636612	86	Sample 3	SH-aLRT	Day 23
0.0661193	84.7	Sample 3	SH-aLRT	Day 23
0.0686457	84.1	Sample 3	SH-aLRT	Day 23
0.0711989	85.5	Sample 3	SH-aLRT	Day 23
0.0737541	85.6	Sample 3	SH-aLRT	Day 23
0.0763507	88	Sample 3	SH-aLRT	Day 23
0.0763146	85.7	Sample 3	SH-aLRT	Day 23
0.0737268	82.7	Sample 3	SH-aLRT	Day 23
0.0762118	83.8	Sample 3	SH-aLRT	Day 23
0.0769712	74.5	Sample 3	SH-aLRT	Day 23
0.0793343	97.3	Sample 3	SH-aLRT	Day 23
0.0623666	88.6	Sample 3	SH-aLRT	Day 23
0.0677868	81.5	Sample 3	SH-aLRT	Day 23
0.0588111	80.9	Sample 3	SH-aLRT	Day 23
0.0588112	83.9	Sample 3	SH-aLRT	Day 23
0.0613031	84.5	Sample 3	SH-aLRT	Day 23
0.0637281	84.2	Sample 3	SH-aLRT	Day 23
0.0639791	94.9	Sample 3	SH-aLRT	Day 23
0.061294	86.6	Sample 3	SH-aLRT	Day 23
0.0613837	80	Sample 3	SH-aLRT	Day 23
0.0639538	79.5	Sample 3	SH-aLRT	Day 23
0.0660805	65.2	Sample 3	SH-aLRT	Day 23
0.0638092	79.1	Sample 3	SH-aLRT	Day 23
0.0662382	79.8	Sample 3	SH-aLRT	Day 23
0.0687044	80.3	Sample 3	SH-aLRT	Day 23
0.0686225	78.9	Sample 3	SH-aLRT	Day 23
0.0709714	84.7	Sample 3	SH-aLRT	Day 23
0.0638421	91.5	Sample 3	SH-aLRT	Day 23
0.069113	88.9	Sample 3	SH-aLRT	Day 23
0.0615421	93.9	Sample 3	SH-aLRT	Day 23
0.0640546	86.8	Sample 3	SH-aLRT	Day 23
0.0665563	83.1	Sample 3	SH-aLRT	Day 23
0.0690065	86.3	Sample 3	SH-aLRT	Day 23
0.0588602	81.1	Sample 3	SH-aLRT	Day 23
0.0615925	77.6	Sample 3	SH-aLRT	Day 23
0.0613836	81.3	Sample 3	SH-aLRT	Day 23
0.0562315	84.7	Sample 3	SH-aLRT	Day 23
0.0589135	76.4	Sample 3	SH-aLRT	Day 23
0.0612913	76.3	Sample 3	SH-aLRT	Day 23
0.0612697	90.5	Sample 3	SH-aLRT	Day 23
0.0638205	76.8	Sample 3	SH-aLRT	Day 23
0.0586817	83	Sample 3	SH-aLRT	Day 23
0.0537422	84.4	Sample 3	SH-aLRT	Day 23
0.0562043	89.2	Sample 3	SH-aLRT	Day 23
0.0537461	86.8	Sample 3	SH-aLRT	Day 23
0.056212	81.6	Sample 3	SH-aLRT	Day 23
0.0586366	84.4	Sample 3	SH-aLRT	Day 23
0.0609944	81.8	Sample 3	SH-aLRT	Day 23
0.0634559	76.4	Sample 3	SH-aLRT	Day 23
0.0682813	87.3	Sample 3	SH-aLRT	Day 23
0.0728801	92.2	Sample 3	SH-aLRT	Day 23
0.0661117	75.9	Sample 3	SH-aLRT	Day 23
0.0796414	98.6	Sample 3	SH-aLRT	Day 23
0.0818891	84.6	Sample 3	SH-aLRT	Day 23
0.0840917	86	Sample 3	SH-aLRT	Day 23
0.0662009	97.1	Sample 3	SH-aLRT	Day 23
0.0610273	85.4	Sample 3	SH-aLRT	Day 23
0.0587446	85.9	Sample 3	SH-aLRT	Day 23
0.0561877	85.5	Sample 3	SH-aLRT	Day 23
0.0586091	84.5	Sample 3	SH-aLRT	Day 23
0.0636302	95.7	Sample 3	SH-aLRT	Day 23
0.0661069	87	Sample 3	SH-aLRT	Day 23
0.0686359	86.2	Sample 3	SH-aLRT	Day 23
0.060982	81.5	Sample 3	SH-aLRT	Day 23
0.0657557	92.5	Sample 3	SH-aLRT	Day 23
0.0642967	86.3	Sample 3	SH-aLRT	Day 23
0.0588664	92.7	Sample 3	SH-aLRT	Day 23
0.053718	86.8	Sample 3	SH-aLRT	Day 23
0.0587149	91.2	Sample 3	SH-aLRT	Day 23
0.0587285	92.8	Sample 3	SH-aLRT	Day 23
0.0561687	83.6	Sample 3	SH-aLRT	Day 23
0.0586383	83.8	Sample 3	SH-aLRT	Day 23
0.0611894	77.3	Sample 3	SH-aLRT	Day 23
0.0637409	78.6	Sample 3	SH-aLRT	Day 23
0.0661906	79.7	Sample 3	SH-aLRT	Day 23
0.0685535	72.2	Sample 3	SH-aLRT	Day 23
0.0703093	63.2	Sample 3	SH-aLRT	Day 23
0.0765302	82.4	Sample 3	SH-aLRT	Day 23
0.0814231	77.1	Sample 3	SH-aLRT	Day 23
0.0790849	71.5	Sample 3	SH-aLRT	Day 23
0.0812584	26.8	Sample 3	SH-aLRT	Day 23
0.0687381	70.8	Sample 3	SH-aLRT	Day 23
0.0757018	95.7	Sample 3	SH-aLRT	Day 23
0.0785037	69.7	Sample 3	SH-aLRT	Day 23
0.0835772	64.1	Sample 3	SH-aLRT	Day 23
0.0907367	85.2	Sample 3	SH-aLRT	Day 23
0.0669488	92.6	Sample 3	SH-aLRT	Day 23
0.0639162	72.2	Sample 3	SH-aLRT	Day 23
0.0665619	27.7	Sample 3	SH-aLRT	Day 23
0.0687694	82.2	Sample 3	SH-aLRT	Day 23
0.0610892	77.8	Sample 3	SH-aLRT	Day 23
0.0634114	70	Sample 3	SH-aLRT	Day 23
0.0737256	97.9	Sample 3	SH-aLRT	Day 23
0.0658169	71	Sample 3	SH-aLRT	Day 23
0.0683243	76.9	Sample 3	SH-aLRT	Day 23
0.0561719	34.5	Sample 3	SH-aLRT	Day 23
0.0591036	77.4	Sample 3	SH-aLRT	Day 23
0.058582	79.7	Sample 3	SH-aLRT	Day 23
0.0537147	85	Sample 3	SH-aLRT	Day 23
0.0594531	85.3	Sample 3	SH-aLRT	Day 23
0.0615454	64.1	Sample 3	SH-aLRT	Day 23
0.0639324	85.4	Sample 3	SH-aLRT	Day 23
0.0639008	82.5	Sample 3	SH-aLRT	Day 23
0.0641107	97.2	Sample 3	SH-aLRT	Day 23
0.0537863	80.1	Sample 3	SH-aLRT	Day 23
0.0564525	78.4	Sample 3	SH-aLRT	Day 23
0.0566044	76.8	Sample 3	SH-aLRT	Day 23
0.0512638	91.6	Sample 3	SH-aLRT	Day 23
0.0561829	88.6	Sample 3	SH-aLRT	Day 23
0.0611661	82.8	Sample 3	SH-aLRT	Day 23
0.0661345	86.6	Sample 3	SH-aLRT	Day 23
0.0708639	89.5	Sample 3	SH-aLRT	Day 23
0.0730387	73.2	Sample 3	SH-aLRT	Day 23
0.0751933	85	Sample 3	SH-aLRT	Day 23
0.0662535	83.4	Sample 3	SH-aLRT	Day 23
0.0564448	65.9	Sample 3	SH-aLRT	Day 23
0.0536351	90.3	Sample 3	SH-aLRT	Day 23
0.0560918	76.8	Sample 3	SH-aLRT	Day 23
0.0595174	78.3	Sample 3	SH-aLRT	Day 23
0.0606735	53.6	Sample 3	SH-aLRT	Day 23
0.0628468	86.8	Sample 3	SH-aLRT	Day 23
0.0673794	92.2	Sample 3	SH-aLRT	Day 23
0.0695483	75.1	Sample 3	SH-aLRT	Day 23
0.0745398	90.4	Sample 3	SH-aLRT	Day 23
0.0799994	86.2	Sample 3	SH-aLRT	Day 23
0.0827422	75.5	Sample 3	SH-aLRT	Day 23
0.0877857	90.2	Sample 3	SH-aLRT	Day 23
0.0955347	89.5	Sample 3	SH-aLRT	Day 23
0.0981483	33	Sample 3	SH-aLRT	Day 23
0.101788	64.6	Sample 3	SH-aLRT	Day 23
0.104603	74.2	Sample 3	SH-aLRT	Day 23
0.10754	70	Sample 3	SH-aLRT	Day 23
0.110232	75.6	Sample 3	SH-aLRT	Day 23
0.114039	72	Sample 3	SH-aLRT	Day 23
0.121491	82	Sample 3	SH-aLRT	Day 23
0.127337	90.3	Sample 3	SH-aLRT	Day 23
0.129808	90.5	Sample 3	SH-aLRT	Day 23
0.113195	79.7	Sample 3	SH-aLRT	Day 23
0.123736	97.8	Sample 3	SH-aLRT	Day 23
0.127177	98.4	Sample 3	SH-aLRT	Day 23
0.117364	73.2	Sample 3	SH-aLRT	Day 23
0.124449	80.5	Sample 3	SH-aLRT	Day 23
0.128794	43.8	Sample 3	SH-aLRT	Day 23
0.115343	95.4	Sample 3	SH-aLRT	Day 23
0.117725	63.7	Sample 3	SH-aLRT	Day 23
0.106698	93	Sample 3	SH-aLRT	Day 23
0.116194	82.1	Sample 3	SH-aLRT	Day 23
0.106605	88.4	Sample 3	SH-aLRT	Day 23
0.108959	84.6	Sample 3	SH-aLRT	Day 23
0.111245	91.1	Sample 3	SH-aLRT	Day 23
0.113449	84.6	Sample 3	SH-aLRT	Day 23
0.115599	86.6	Sample 3	SH-aLRT	Day 23
0.115749	89.5	Sample 3	SH-aLRT	Day 23
0.122113	98.2	Sample 3	SH-aLRT	Day 23
0.110502	91.4	Sample 3	SH-aLRT	Day 23
0.116724	76.2	Sample 3	SH-aLRT	Day 23
0.12289	77.8	Sample 3	SH-aLRT	Day 23
0.0901116	80.4	Sample 3	SH-aLRT	Day 23
0.0974191	94.7	Sample 3	SH-aLRT	Day 23
0.0997461	12.6	Sample 3	SH-aLRT	Day 23
0.102233	91	Sample 3	SH-aLRT	Day 23
0.0769421	79.5	Sample 3	SH-aLRT	Day 23
0.0793353	79.6	Sample 3	SH-aLRT	Day 23
0.0816789	87.5	Sample 3	SH-aLRT	Day 23
0.0794179	80.3	Sample 3	SH-aLRT	Day 23
0.0818297	85.9	Sample 3	SH-aLRT	Day 23
0.0843113	42.2	Sample 3	SH-aLRT	Day 23
0.0768826	91.6	Sample 3	SH-aLRT	Day 23
0.0792835	78.7	Sample 3	SH-aLRT	Day 23
0.0842099	89.2	Sample 3	SH-aLRT	Day 23
0.077368	73.9	Sample 3	SH-aLRT	Day 23
0.0847423	90	Sample 3	SH-aLRT	Day 23
0.0893928	78.4	Sample 3	SH-aLRT	Day 23
0.0638074	91.8	Sample 3	SH-aLRT	Day 23
0.065852	72	Sample 3	SH-aLRT	Day 23
0.0558912	86.1	Sample 3	SH-aLRT	Day 23
0.0512585	79.3	Sample 3	SH-aLRT	Day 23
0.0536736	12.9	Sample 3	SH-aLRT	Day 23
0.0561137	77.6	Sample 3	SH-aLRT	Day 23
0.0585098	78.3	Sample 3	SH-aLRT	Day 23
0.0608847	83.7	Sample 3	SH-aLRT	Day 23
0.0632744	86.3	Sample 3	SH-aLRT	Day 23
0.0587747	78.2	Sample 3	SH-aLRT	Day 23
0.0612958	76.8	Sample 3	SH-aLRT	Day 23
0.063954	76.6	Sample 3	SH-aLRT	Day 23
0.0662649	78	Sample 3	SH-aLRT	Day 23
0.0710232	90.6	Sample 3	SH-aLRT	Day 23
0.0732914	84.7	Sample 3	SH-aLRT	Day 23
0.0755278	84	Sample 3	SH-aLRT	Day 23
0.0777503	84.9	Sample 3	SH-aLRT	Day 23
0.0662961	88.1	Sample 3	SH-aLRT	Day 23
0.06867	84	Sample 3	SH-aLRT	Day 23
0.0713413	75.5	Sample 3	SH-aLRT	Day 23
0.0715963	76.3	Sample 3	SH-aLRT	Day 23
0.0561571	77.6	Sample 3	SH-aLRT	Day 23
0.0633007	82.3	Sample 3	SH-aLRT	Day 23
0.0660895	59.7	Sample 3	SH-aLRT	Day 23
0.0705775	92.5	Sample 3	SH-aLRT	Day 23
0.0749666	91	Sample 3	SH-aLRT	Day 23
0.0856234	98.9	Sample 3	SH-aLRT	Day 23
0.05854	77.2	Sample 3	SH-aLRT	Day 23
0.063429	92.2	Sample 3	SH-aLRT	Day 23
0.0657536	83	Sample 3	SH-aLRT	Day 23
0.0680063	85.8	Sample 3	SH-aLRT	Day 23
0.0633737	91	Sample 3	SH-aLRT	Day 23
0.0656824	82.3	Sample 3	SH-aLRT	Day 23
0.0702551	91.5	Sample 3	SH-aLRT	Day 23
0.0724426	82.1	Sample 3	SH-aLRT	Day 23
0.0793703	96.4	Sample 3	SH-aLRT	Day 23
0.0539173	62	Sample 3	SH-aLRT	Day 23
0.0566049	52.8	Sample 3	SH-aLRT	Day 23
0.0592465	74.8	Sample 3	SH-aLRT	Day 23
0.0647695	84.4	Sample 3	SH-aLRT	Day 23
0.0614794	98	Sample 3	SH-aLRT	Day 23
0.0512508	86.2	Sample 3	SH-aLRT	Day 23
0.05373	75.7	Sample 3	SH-aLRT	Day 23
0.0586601	85.3	Sample 3	SH-aLRT	Day 23
0.0659832	95	Sample 3	SH-aLRT	Day 23
0.0706786	88.6	Sample 3	SH-aLRT	Day 23
0.0536824	81.8	Sample 3	SH-aLRT	Day 23
0.0488321	92.4	Sample 3	SH-aLRT	Day 23
0.0512164	86	Sample 3	SH-aLRT	Day 23
0.0535542	91.7	Sample 3	SH-aLRT	Day 23
0.0558877	83.7	Sample 3	SH-aLRT	Day 23
0.0581664	84.8	Sample 3	SH-aLRT	Day 23
0.060392	85.7	Sample 3	SH-aLRT	Day 23
0.0625837	82.5	Sample 3	SH-aLRT	Day 23
0.0697628	94.8	Sample 3	SH-aLRT	Day 23
0.0625734	32.1	Sample 3	SH-aLRT	Day 23
0.0647	86.5	Sample 3	SH-aLRT	Day 23
0.0604434	83.9	Sample 3	SH-aLRT	Day 23
0.0627101	85.8	Sample 3	SH-aLRT	Day 23
0.0649436	85.6	Sample 3	SH-aLRT	Day 23
0.0671814	85.6	Sample 3	SH-aLRT	Day 23
0.0742307	96.1	Sample 3	SH-aLRT	Day 23
0.069402	83.4	Sample 3	SH-aLRT	Day 23
0.073894	91	Sample 3	SH-aLRT	Day 23
0.076196	79.2	Sample 3	SH-aLRT	Day 23
0.0773258	15.5	Sample 3	SH-aLRT	Day 23
0.0786666	81.5	Sample 3	SH-aLRT	Day 23
0.081087	79.6	Sample 3	SH-aLRT	Day 23
0.0694316	92	Sample 3	SH-aLRT	Day 23
0.0671811	83.2	Sample 3	SH-aLRT	Day 23
0.0694266	93	Sample 3	SH-aLRT	Day 23
0.071578	91.3	Sample 3	SH-aLRT	Day 23
0.0671408	85.3	Sample 3	SH-aLRT	Day 23
0.104743	89.4	Sample 3	SH-aLRT	Day 23
0.117644	86.6	Sample 3	SH-aLRT	Day 23
0.121355	79.5	Sample 3	SH-aLRT	Day 23
0.12329	39.3	Sample 3	SH-aLRT	Day 23
0.0709854	70.9	Sample 3	SH-aLRT	Day 23
0.0649941	86.5	Sample 3	SH-aLRT	Day 23
0.064976	80.4	Sample 3	SH-aLRT	Day 23
0.0702813	68.4	Sample 3	SH-aLRT	Day 23
0.0627455	83.7	Sample 3	SH-aLRT	Day 23
0.0650764	40.3	Sample 3	SH-aLRT	Day 23
0.0699399	92.6	Sample 3	SH-aLRT	Day 23
0.0723004	84.4	Sample 3	SH-aLRT	Day 23
0.0627599	93.5	Sample 3	SH-aLRT	Day 23
0.0604288	83.8	Sample 3	SH-aLRT	Day 23
0.0604485	78.6	Sample 3	SH-aLRT	Day 23
0.0604325	86.1	Sample 3	SH-aLRT	Day 23
0.0604184	84.4	Sample 3	SH-aLRT	Day 23
0.060457	87.5	Sample 3	SH-aLRT	Day 23
0.0604017	87	Sample 3	SH-aLRT	Day 23
0.0625867	43.5	Sample 3	SH-aLRT	Day 23
0.0647482	76.7	Sample 3	SH-aLRT	Day 23
0.0671935	80	Sample 3	SH-aLRT	Day 23
0.060427	82.8	Sample 3	SH-aLRT	Day 23
0.0651636	79.3	Sample 3	SH-aLRT	Day 23
0.0586649	89.2	Sample 3	SH-aLRT	Day 23
0.0609749	74.5	Sample 3	SH-aLRT	Day 23
0.0633122	16.7	Sample 3	SH-aLRT	Day 23
0.0679992	88.7	Sample 3	SH-aLRT	Day 23
0.063332	74.3	Sample 3	SH-aLRT	Day 23
0.0606127	65.4	Sample 3	SH-aLRT	Day 23
0.0687422	93.6	Sample 3	SH-aLRT	Day 23
0.0867993	98.4	Sample 3	SH-aLRT	Day 23
0.0910825	76.9	Sample 3	SH-aLRT	Day 23
0.0954352	90	Sample 3	SH-aLRT	Day 23
0.0510146	73.5	Sample 3	SH-aLRT	Day 23
0.0539828	76.3	Sample 3	SH-aLRT	Day 23
0.0567853	71.8	Sample 3	SH-aLRT	Day 23
0.0686188	95.2	Sample 3	SH-aLRT	Day 23
0.0703347	60	Sample 3	SH-aLRT	Day 23
0.075345	87.3	Sample 3	SH-aLRT	Day 23
0.0716703	76.9	Sample 3	SH-aLRT	Day 23
0.0744211	76.8	Sample 3	SH-aLRT	Day 23
0.0587768	66.3	Sample 3	SH-aLRT	Day 23
0.0666146	91.2	Sample 3	SH-aLRT	Day 23
0.0536831	81	Sample 3	SH-aLRT	Day 23
0.0512387	49.1	Sample 3	SH-aLRT	Day 23
0.0536455	85.8	Sample 3	SH-aLRT	Day 23
0.0560504	85.8	Sample 3	SH-aLRT	Day 23
0.0584097	85.6	Sample 3	SH-aLRT	Day 23
0.0560585	84.8	Sample 3	SH-aLRT	Day 23
0.0584406	84.3	Sample 3	SH-aLRT	Day 23
0.0607852	82.6	Sample 3	SH-aLRT	Day 23
0.063708	96.6	Sample 3	SH-aLRT	Day 23
0.0661049	83.6	Sample 3	SH-aLRT	Day 23
0.0684585	85.7	Sample 3	SH-aLRT	Day 23
0.0707403	72.6	Sample 3	SH-aLRT	Day 23
0.0585519	91.1	Sample 3	SH-aLRT	Day 23
0.0609437	45.3	Sample 3	SH-aLRT	Day 23
0.0633786	85.1	Sample 3	SH-aLRT	Day 23
0.0658701	86.6	Sample 3	SH-aLRT	Day 23
0.0683464	84.2	Sample 3	SH-aLRT	Day 23
0.0609114	85.6	Sample 3	SH-aLRT	Day 23
0.0536474	85	Sample 3	SH-aLRT	Day 23
0.0560963	91.5	Sample 3	SH-aLRT	Day 23
0.0585268	86	Sample 3	SH-aLRT	Day 23
0.0609382	87.5	Sample 3	SH-aLRT	Day 23
0.0664315	90.6	Sample 3	SH-aLRT	Day 23
0.0685561	69.5	Sample 3	SH-aLRT	Day 23
0.0708961	83	Sample 3	SH-aLRT	Day 23
0.0691944	53	Sample 3	SH-aLRT	Day 23
0.0634124	30.5	Sample 3	SH-aLRT	Day 23
0.065922	92.1	Sample 3	SH-aLRT	Day 23
0.0710677	91	Sample 3	SH-aLRT	Day 23
0.065918	43.1	Sample 3	SH-aLRT	Day 23
0.0658848	85	Sample 3	SH-aLRT	Day 23
0.0582865	69	Sample 3	SH-aLRT	Day 23
0.061039	77.3	Sample 3	SH-aLRT	Day 23
0.0560544	82.1	Sample 3	SH-aLRT	Day 23
0.0584246	66.6	Sample 3	SH-aLRT	Day 23
0.0710814	98.6	Sample 3	SH-aLRT	Day 23
0.0560592	85.3	Sample 3	SH-aLRT	Day 23
0.0584611	79.3	Sample 3	SH-aLRT	Day 23
0.0566655	89.3	Sample 3	SH-aLRT	Day 23
0.059292	73.7	Sample 3	SH-aLRT	Day 23
0.0643335	84.1	Sample 3	SH-aLRT	Day 23
0.0543345	81.2	Sample 3	SH-aLRT	Day 23
0.0516526	87	Sample 3	SH-aLRT	Day 23
0.0488304	86.2	Sample 3	SH-aLRT	Day 23
0.0511957	82.4	Sample 3	SH-aLRT	Day 23
0.0534919	84	Sample 3	SH-aLRT	Day 23
0.0606522	96	Sample 3	SH-aLRT	Day 23
0.0559319	60.9	Sample 3	SH-aLRT	Day 23
0.055757	84.2	Sample 3	SH-aLRT	Day 23
0.0622506	91	Sample 3	SH-aLRT	Day 23
0.0510525	18.7	Sample 3	SH-aLRT	Day 23
0.0550609	67.5	Sample 3	SH-aLRT	Day 23
0.0488267	85.5	Sample 3	SH-aLRT	Day 23
0.05372	92.4	Sample 3	SH-aLRT	Day 23
0.0465023	79.8	Sample 3	SH-aLRT	Day 23
0.0546292	91	Sample 3	SH-aLRT	Day 23
0.0621941	90.1	Sample 3	SH-aLRT	Day 23
0.0488962	77.7	Sample 3	SH-aLRT	Day 23
0.0512508	81.8	Sample 3	SH-aLRT	Day 23
0.0535499	83.1	Sample 3	SH-aLRT	Day 23
0.0605193	94.7	Sample 3	SH-aLRT	Day 23
0.0626856	92.2	Sample 3	SH-aLRT	Day 23
0.0462294	71.2	Sample 3	SH-aLRT	Day 23
0.0539631	94.3	Sample 3	SH-aLRT	Day 23
0.061102	96.2	Sample 3	SH-aLRT	Day 23
0.0487972	77.3	Sample 3	SH-aLRT	Day 23
0.0511079	84.6	Sample 3	SH-aLRT	Day 23
0.0533806	84	Sample 3	SH-aLRT	Day 23
0.0556509	46.6	Sample 3	SH-aLRT	Day 23
0.0603264	91.9	Sample 3	SH-aLRT	Day 23
0.0603167	91.6	Sample 3	SH-aLRT	Day 23
0.0534903	76.2	Sample 3	SH-aLRT	Day 23
0.0559713	77.1	Sample 3	SH-aLRT	Day 23
0.0583945	76.9	Sample 3	SH-aLRT	Day 23
0.0441024	80.2	Sample 3	SH-aLRT	Day 23
0.0515231	88.3	Sample 3	SH-aLRT	Day 23
0.0618431	94.4	Sample 3	SH-aLRT	Day 23
0.0760488	98.8	Sample 3	SH-aLRT	Day 23
0.05413	72.2	Sample 3	SH-aLRT	Day 23
0.0614294	87.3	Sample 3	SH-aLRT	Day 23
0.0635885	83.8	Sample 3	SH-aLRT	Day 23
0.0680866	91.7	Sample 3	SH-aLRT	Day 23
0.0463514	80.6	Sample 3	SH-aLRT	Day 23
0.0486443	83.8	Sample 3	SH-aLRT	Day 23
0.0507717	73.6	Sample 3	SH-aLRT	Day 23
0.0577259	85.5	Sample 3	SH-aLRT	Day 23
0.0631806	58.7	Sample 3	SH-aLRT	Day 23
0.0653064	67.5	Sample 3	SH-aLRT	Day 23
0.0836474	95.6	Sample 3	SH-aLRT	Day 23
0.0868494	73.8	Sample 3	SH-aLRT	Day 23
0.0891675	81.5	Sample 3	SH-aLRT	Day 23
0.0912101	82.2	Sample 3	SH-aLRT	Day 23
0.093392	77.2	Sample 3	SH-aLRT	Day 23
0.0934035	99.1	Sample 3	SH-aLRT	Day 23
0.0959516	81.1	Sample 3	SH-aLRT	Day 23
0.0744335	85.6	Sample 3	SH-aLRT	Day 23
0.0784804	95.6	Sample 3	SH-aLRT	Day 23
0.0931426	93.8	Sample 3	SH-aLRT	Day 23
0.0549298	40.9	Sample 3	SH-aLRT	Day 23
0.0643878	85	Sample 3	SH-aLRT	Day 23
[truncated: 8,906 more rows]

## Sheet: S4 Fig
Topological distance from the root	Branch support value (%)	Sample ID	Branch support metric	Age post-eclosion
0.00246821	85.7	Sample 1	SH-aLRT	Day 33
0.00491624	85.6	Sample 1	SH-aLRT	Day 33
0.00735269	84.9	Sample 1	SH-aLRT	Day 33
0.00977073	85.6	Sample 1	SH-aLRT	Day 33
0.012236	79.5	Sample 1	SH-aLRT	Day 33
0.0147361	39.7	Sample 1	SH-aLRT	Day 33
0.0171108	82.8	Sample 1	SH-aLRT	Day 33
0.0194735	80.6	Sample 1	SH-aLRT	Day 33
0.0216415	77.3	Sample 1	SH-aLRT	Day 33
0.0264656	89.4	Sample 1	SH-aLRT	Day 33
0.0288619	77.1	Sample 1	SH-aLRT	Day 33
0.0312513	66.9	Sample 1	SH-aLRT	Day 33
0.036152	78.3	Sample 1	SH-aLRT	Day 33
0.0384413	78	Sample 1	SH-aLRT	Day 33
0.0407025	85	Sample 1	SH-aLRT	Day 33
0.0454013	89.4	Sample 1	SH-aLRT	Day 33
0.0500794	89.2	Sample 1	SH-aLRT	Day 33
0.054794	92.7	Sample 1	SH-aLRT	Day 33
0.0569763	79.1	Sample 1	SH-aLRT	Day 33			Table note: Each row represents one node from the Day 33 adult midgut phylogenetic trees. Topological distance from the root indicates the node-to-root distance in the corresponding phylogenetic tree. Branch support value (%) indicates the corresponding SH-aLRT or UFBoot support value. Sample ID denotes the biological replicate.
0.0593864	78	Sample 1	SH-aLRT	Day 33
0.064467	89.1	Sample 1	SH-aLRT	Day 33
0.068252	71.3	Sample 1	SH-aLRT	Day 33
0.0711286	74	Sample 1	SH-aLRT	Day 33
0.0737608	76.3	Sample 1	SH-aLRT	Day 33
0.0821834	89	Sample 1	SH-aLRT	Day 33
0.0891586	83.6	Sample 1	SH-aLRT	Day 33
0.0925711	76.4	Sample 1	SH-aLRT	Day 33
0.105461	87.8	Sample 1	SH-aLRT	Day 33
0.0861385	75.2	Sample 1	SH-aLRT	Day 33
0.0754551	66.7	Sample 1	SH-aLRT	Day 33
0.0923642	76.6	Sample 1	SH-aLRT	Day 33
0.0971427	99	Sample 1	SH-aLRT	Day 33
0.112268	98.6	Sample 1	SH-aLRT	Day 33
0.114648	79	Sample 1	SH-aLRT	Day 33
0.0667836	71.8	Sample 1	SH-aLRT	Day 33
0.0626595	78.2	Sample 1	SH-aLRT	Day 33
0.0652796	61.7	Sample 1	SH-aLRT	Day 33
0.0677773	9	Sample 1	SH-aLRT	Day 33
0.0717123	74	Sample 1	SH-aLRT	Day 33
0.0916585	95.5	Sample 1	SH-aLRT	Day 33
0.0791636	82.9	Sample 1	SH-aLRT	Day 33
0.0663483	72.8	Sample 1	SH-aLRT	Day 33
0.0692366	70.2	Sample 1	SH-aLRT	Day 33
0.0793657	93.5	Sample 1	SH-aLRT	Day 33
0.0826858	75.2	Sample 1	SH-aLRT	Day 33
0.0866836	67.9	Sample 1	SH-aLRT	Day 33
0.0818914	75.1	Sample 1	SH-aLRT	Day 33
0.086475	83.3	Sample 1	SH-aLRT	Day 33
0.0741471	75	Sample 1	SH-aLRT	Day 33
0.0618997	76.3	Sample 1	SH-aLRT	Day 33
0.0642349	72.5	Sample 1	SH-aLRT	Day 33
0.0666867	76.9	Sample 1	SH-aLRT	Day 33
0.0736261	88.4	Sample 1	SH-aLRT	Day 33
0.0818094	83.2	Sample 1	SH-aLRT	Day 33
0.0953656	83.7	Sample 1	SH-aLRT	Day 33
0.0867646	74.6	Sample 1	SH-aLRT	Day 33
0.0937981	84.7	Sample 1	SH-aLRT	Day 33
0.0987865	84.1	Sample 1	SH-aLRT	Day 33
0.0960254	55.6	Sample 1	SH-aLRT	Day 33
0.0993318	78.2	Sample 1	SH-aLRT	Day 33
0.106809	96.4	Sample 1	SH-aLRT	Day 33
0.103428	87.6	Sample 1	SH-aLRT	Day 33
0.0688775	65.3	Sample 1	SH-aLRT	Day 33
0.0941198	99	Sample 1	SH-aLRT	Day 33
0.105893	99.3	Sample 1	SH-aLRT	Day 33
0.0739552	79.2	Sample 1	SH-aLRT	Day 33
0.0806061	93	Sample 1	SH-aLRT	Day 33
0.075234	8	Sample 1	SH-aLRT	Day 33
0.0593282	79	Sample 1	SH-aLRT	Day 33
0.0638933	90	Sample 1	SH-aLRT	Day 33
0.0662945	81.3	Sample 1	SH-aLRT	Day 33
0.0685542	70.4	Sample 1	SH-aLRT	Day 33
0.0712282	75.7	Sample 1	SH-aLRT	Day 33
0.0736139	74.9	Sample 1	SH-aLRT	Day 33
0.0850408	92.5	Sample 1	SH-aLRT	Day 33
0.0981674	94.6	Sample 1	SH-aLRT	Day 33
0.10119	53.6	Sample 1	SH-aLRT	Day 33
0.105484	74.3	Sample 1	SH-aLRT	Day 33
0.0786385	84.9	Sample 1	SH-aLRT	Day 33
0.0836772	88.8	Sample 1	SH-aLRT	Day 33
0.0858675	73.6	Sample 1	SH-aLRT	Day 33
0.0881182	84	Sample 1	SH-aLRT	Day 33
0.0903424	86.3	Sample 1	SH-aLRT	Day 33
0.0733059	73.4	Sample 1	SH-aLRT	Day 33
0.0758283	79.7	Sample 1	SH-aLRT	Day 33
0.0830579	77.3	Sample 1	SH-aLRT	Day 33
0.0777042	69.7	Sample 1	SH-aLRT	Day 33
0.0851046	93.9	Sample 1	SH-aLRT	Day 33
0.082975	83	Sample 1	SH-aLRT	Day 33
0.0889723	81.2	Sample 1	SH-aLRT	Day 33
0.0949173	73.5	Sample 1	SH-aLRT	Day 33
0.0759204	73.6	Sample 1	SH-aLRT	Day 33
0.0676631	38.4	Sample 1	SH-aLRT	Day 33
0.0724755	42.7	Sample 1	SH-aLRT	Day 33
0.0766119	72.7	Sample 1	SH-aLRT	Day 33
0.0842913	83.2	Sample 1	SH-aLRT	Day 33
0.0737229	79.2	Sample 1	SH-aLRT	Day 33
0.0843972	87.5	Sample 1	SH-aLRT	Day 33
0.0777663	75	Sample 1	SH-aLRT	Day 33
0.0801823	72.2	Sample 1	SH-aLRT	Day 33
0.0833096	73.9	Sample 1	SH-aLRT	Day 33
0.0848928	33.1	Sample 1	SH-aLRT	Day 33
0.0958	85.1	Sample 1	SH-aLRT	Day 33
0.0994202	73.8	Sample 1	SH-aLRT	Day 33
0.0896157	75.1	Sample 1	SH-aLRT	Day 33
0.106491	98.4	Sample 1	SH-aLRT	Day 33
0.0886826	85.5	Sample 1	SH-aLRT	Day 33
0.0917172	71.7	Sample 1	SH-aLRT	Day 33
0.0655068	63.8	Sample 1	SH-aLRT	Day 33
0.0788862	96.4	Sample 1	SH-aLRT	Day 33
0.0661904	82.4	Sample 1	SH-aLRT	Day 33
0.0682358	72.7	Sample 1	SH-aLRT	Day 33
0.0784824	95.2	Sample 1	SH-aLRT	Day 33
0.0852026	93.7	Sample 1	SH-aLRT	Day 33
0.0780994	93.1	Sample 1	SH-aLRT	Day 33
0.0708291	92.1	Sample 1	SH-aLRT	Day 33
0.0753398	67.7	Sample 1	SH-aLRT	Day 33
0.0881939	95.2	Sample 1	SH-aLRT	Day 33
0.0663712	95.3	Sample 1	SH-aLRT	Day 33
0.0689778	97.9	Sample 1	SH-aLRT	Day 33
0.0564952	13.6	Sample 1	SH-aLRT	Day 33
0.0660251	80.2	Sample 1	SH-aLRT	Day 33
0.0677727	58.1	Sample 1	SH-aLRT	Day 33
0.0750826	80.6	Sample 1	SH-aLRT	Day 33
0.0772749	5.2	Sample 1	SH-aLRT	Day 33
0.0848492	82.9	Sample 1	SH-aLRT	Day 33
0.0705842	77.3	Sample 1	SH-aLRT	Day 33
0.0753358	49	Sample 1	SH-aLRT	Day 33
0.0862145	74.3	Sample 1	SH-aLRT	Day 33
0.0594556	91.9	Sample 1	SH-aLRT	Day 33
0.0674641	90.7	Sample 1	SH-aLRT	Day 33
0.0687941	53.5	Sample 1	SH-aLRT	Day 33
0.0646437	71.8	Sample 1	SH-aLRT	Day 33
0.0691551	72.1	Sample 1	SH-aLRT	Day 33
0.0745911	76	Sample 1	SH-aLRT	Day 33
0.075738	12.3	Sample 1	SH-aLRT	Day 33
0.0857507	83.8	Sample 1	SH-aLRT	Day 33
0.0951252	80.8	Sample 1	SH-aLRT	Day 33
0.0896277	75.8	Sample 1	SH-aLRT	Day 33
0.0805523	94.2	Sample 1	SH-aLRT	Day 33
0.0617758	80.6	Sample 1	SH-aLRT	Day 33
0.0644841	73.9	Sample 1	SH-aLRT	Day 33
0.0724438	70.5	Sample 1	SH-aLRT	Day 33
0.0838171	95.3	Sample 1	SH-aLRT	Day 33
0.074341	86.8	Sample 1	SH-aLRT	Day 33
0.0783015	63.8	Sample 1	SH-aLRT	Day 33
0.0812383	63.2	Sample 1	SH-aLRT	Day 33
0.0859108	71.6	Sample 1	SH-aLRT	Day 33
0.0887684	62	Sample 1	SH-aLRT	Day 33
0.091894	94	Sample 1	SH-aLRT	Day 33
0.0909186	83.6	Sample 1	SH-aLRT	Day 33
0.0991263	96.8	Sample 1	SH-aLRT	Day 33
0.0799283	81.4	Sample 1	SH-aLRT	Day 33
0.0852451	74.3	Sample 1	SH-aLRT	Day 33
0.0665493	82	Sample 1	SH-aLRT	Day 33
0.0767796	85.5	Sample 1	SH-aLRT	Day 33
0.0479387	77.8	Sample 1	SH-aLRT	Day 33
0.0503619	74.1	Sample 1	SH-aLRT	Day 33
0.0555113	88.9	Sample 1	SH-aLRT	Day 33
0.0579485	39.5	Sample 1	SH-aLRT	Day 33
0.0524722	72.2	Sample 1	SH-aLRT	Day 33
0.0457276	89.1	Sample 1	SH-aLRT	Day 33
0.0484804	74	Sample 1	SH-aLRT	Day 33
0.0506781	69.1	Sample 1	SH-aLRT	Day 33
0.053302	70.9	Sample 1	SH-aLRT	Day 33
0.0648737	89.6	Sample 1	SH-aLRT	Day 33
0.0680061	37.3	Sample 1	SH-aLRT	Day 33
0.0726629	75.6	Sample 1	SH-aLRT	Day 33
0.0748756	87.4	Sample 1	SH-aLRT	Day 33
0.0770743	80.3	Sample 1	SH-aLRT	Day 33
0.079358	81	Sample 1	SH-aLRT	Day 33
0.0816043	77.4	Sample 1	SH-aLRT	Day 33
0.0862802	75.2	Sample 1	SH-aLRT	Day 33
0.0979786	93.4	Sample 1	SH-aLRT	Day 33
0.0993439	62.1	Sample 1	SH-aLRT	Day 33
0.0841371	83.1	Sample 1	SH-aLRT	Day 33
0.0815957	83.4	Sample 1	SH-aLRT	Day 33
0.0837938	48.1	Sample 1	SH-aLRT	Day 33
0.0756334	79	Sample 1	SH-aLRT	Day 33
0.0774636	2.8	Sample 1	SH-aLRT	Day 33
0.091291	92.5	Sample 1	SH-aLRT	Day 33
0.0956789	30.6	Sample 1	SH-aLRT	Day 33
0.0835976	77	Sample 1	SH-aLRT	Day 33
0.120915	91.2	Sample 1	SH-aLRT	Day 33
0.0558384	59.1	Sample 1	SH-aLRT	Day 33
0.0617131	73.4	Sample 1	SH-aLRT	Day 33
0.0759877	86.8	Sample 1	SH-aLRT	Day 33
0.0866931	73.1	Sample 1	SH-aLRT	Day 33
0.0942624	57.1	Sample 1	SH-aLRT	Day 33
0.117025	95	Sample 1	SH-aLRT	Day 33
0.0759395	92.3	Sample 1	SH-aLRT	Day 33
0.0594817	87	Sample 1	SH-aLRT	Day 33
0.0481137	77.4	Sample 1	SH-aLRT	Day 33
0.059031	84.8	Sample 1	SH-aLRT	Day 33
0.0805829	95.4	Sample 1	SH-aLRT	Day 33
0.0836332	40.4	Sample 1	SH-aLRT	Day 33
0.0904577	73.6	Sample 1	SH-aLRT	Day 33
0.0622737	64.3	Sample 1	SH-aLRT	Day 33
0.0674159	80.3	Sample 1	SH-aLRT	Day 33
0.0690128	65	Sample 1	SH-aLRT	Day 33
0.0793139	86.2	Sample 1	SH-aLRT	Day 33
0.0918188	80.3	Sample 1	SH-aLRT	Day 33
0.0768026	83.7	Sample 1	SH-aLRT	Day 33
0.0803751	14.9	Sample 1	SH-aLRT	Day 33
0.0880818	38.4	Sample 1	SH-aLRT	Day 33
0.107268	92.9	Sample 1	SH-aLRT	Day 33
0.0533298	89.1	Sample 1	SH-aLRT	Day 33
0.0554821	74.7	Sample 1	SH-aLRT	Day 33
0.0576899	83.1	Sample 1	SH-aLRT	Day 33
0.0578042	81.3	Sample 1	SH-aLRT	Day 33
0.0599586	77.8	Sample 1	SH-aLRT	Day 33
0.0621083	74.1	Sample 1	SH-aLRT	Day 33
0.0740942	97.9	Sample 1	SH-aLRT	Day 33
0.0600739	77.2	Sample 1	SH-aLRT	Day 33
0.0668432	91.2	Sample 1	SH-aLRT	Day 33
0.0623788	76.4	Sample 1	SH-aLRT	Day 33
0.0423216	61.4	Sample 1	SH-aLRT	Day 33
0.0452999	65.8	Sample 1	SH-aLRT	Day 33
0.0476969	49	Sample 1	SH-aLRT	Day 33
0.055013	94.2	Sample 1	SH-aLRT	Day 33
0.0572956	82.9	Sample 1	SH-aLRT	Day 33
0.0504248	66.1	Sample 1	SH-aLRT	Day 33
0.0531111	35.5	Sample 1	SH-aLRT	Day 33
0.0688353	85.4	Sample 1	SH-aLRT	Day 33
0.0799251	81.5	Sample 1	SH-aLRT	Day 33
0.0573536	87.6	Sample 1	SH-aLRT	Day 33
0.0709991	99.5	Sample 1	SH-aLRT	Day 33
0.0360716	90.4	Sample 1	SH-aLRT	Day 33
0.0384566	82.8	Sample 1	SH-aLRT	Day 33
0.0433656	94.2	Sample 1	SH-aLRT	Day 33
0.0458008	25.1	Sample 1	SH-aLRT	Day 33
0.0481822	78	Sample 1	SH-aLRT	Day 33
0.0506675	29.7	Sample 1	SH-aLRT	Day 33
0.0558645	85.1	Sample 1	SH-aLRT	Day 33
0.0581105	27.2	Sample 1	SH-aLRT	Day 33
0.0608245	78.8	Sample 1	SH-aLRT	Day 33
0.0623102	58.6	Sample 1	SH-aLRT	Day 33
0.0658994	88	Sample 1	SH-aLRT	Day 33
0.0482531	85.9	Sample 1	SH-aLRT	Day 33
0.0531747	89.4	Sample 1	SH-aLRT	Day 33
0.0692489	92.9	Sample 1	SH-aLRT	Day 33
0.0725713	65.7	Sample 1	SH-aLRT	Day 33
0.0815425	72.3	Sample 1	SH-aLRT	Day 33
0.119911	99.6	Sample 1	SH-aLRT	Day 33
0.0516327	74.2	Sample 1	SH-aLRT	Day 33
0.0504468	74.4	Sample 1	SH-aLRT	Day 33
0.0506925	84.7	Sample 1	SH-aLRT	Day 33
0.053117	84.1	Sample 1	SH-aLRT	Day 33
0.0663567	98.6	Sample 1	SH-aLRT	Day 33
0.0508724	91.9	Sample 1	SH-aLRT	Day 33
0.0533153	83.7	Sample 1	SH-aLRT	Day 33
0.0552415	6.5	Sample 1	SH-aLRT	Day 33
0.0616638	80.5	Sample 1	SH-aLRT	Day 33
0.0635198	62.6	Sample 1	SH-aLRT	Day 33
0.068267	91.3	Sample 1	SH-aLRT	Day 33
0.0706518	80.9	Sample 1	SH-aLRT	Day 33
0.0752478	82.9	Sample 1	SH-aLRT	Day 33
0.0823528	75.9	Sample 1	SH-aLRT	Day 33
0.0897262	79.7	Sample 1	SH-aLRT	Day 33
0.0966619	76	Sample 1	SH-aLRT	Day 33
0.0724454	64.5	Sample 1	SH-aLRT	Day 33
0.0796891	83.7	Sample 1	SH-aLRT	Day 33
0.0646123	91.6	Sample 1	SH-aLRT	Day 33
0.0695463	76.7	Sample 1	SH-aLRT	Day 33
0.0876331	94.5	Sample 1	SH-aLRT	Day 33
0.0930294	69.3	Sample 1	SH-aLRT	Day 33
0.0919532	74	Sample 1	SH-aLRT	Day 33
0.0583577	95.9	Sample 1	SH-aLRT	Day 33
0.0479752	69.9	Sample 1	SH-aLRT	Day 33
0.048537	78.3	Sample 1	SH-aLRT	Day 33
0.0483495	79.8	Sample 1	SH-aLRT	Day 33
0.050928	80.4	Sample 1	SH-aLRT	Day 33
0.038853	75.6	Sample 1	SH-aLRT	Day 33
0.0408309	60.6	Sample 1	SH-aLRT	Day 33
0.0433688	74.9	Sample 1	SH-aLRT	Day 33
0.0457635	73.8	Sample 1	SH-aLRT	Day 33
0.0471601	56.9	Sample 1	SH-aLRT	Day 33
0.0548574	82.1	Sample 1	SH-aLRT	Day 33
0.0581539	73.7	Sample 1	SH-aLRT	Day 33
0.060361	82.4	Sample 1	SH-aLRT	Day 33
0.0740731	95.1	Sample 1	SH-aLRT	Day 33
0.080224	81.8	Sample 1	SH-aLRT	Day 33
0.0881579	86.1	Sample 1	SH-aLRT	Day 33
0.112081	99.3	Sample 1	SH-aLRT	Day 33
0.0862045	77.3	Sample 1	SH-aLRT	Day 33
0.0976079	79.8	Sample 1	SH-aLRT	Day 33
0.0792932	89.7	Sample 1	SH-aLRT	Day 33
0.081434	80.2	Sample 1	SH-aLRT	Day 33
0.0767615	70.9	Sample 1	SH-aLRT	Day 33
0.0586144	66.4	Sample 1	SH-aLRT	Day 33
0.0624449	25.1	Sample 1	SH-aLRT	Day 33
0.0720977	84	Sample 1	SH-aLRT	Day 33
0.0694833	29.3	Sample 1	SH-aLRT	Day 33
0.0768472	74.7	Sample 1	SH-aLRT	Day 33
0.0861781	91.2	Sample 1	SH-aLRT	Day 33
0.0883099	45.2	Sample 1	SH-aLRT	Day 33
0.0503651	78.1	Sample 1	SH-aLRT	Day 33
0.0563783	79.9	Sample 1	SH-aLRT	Day 33
0.0723131	86.9	Sample 1	SH-aLRT	Day 33
0.0529549	89.2	Sample 1	SH-aLRT	Day 33
0.0549774	72.1	Sample 1	SH-aLRT	Day 33
0.0735521	96.8	Sample 1	SH-aLRT	Day 33
0.0656467	93.2	Sample 1	SH-aLRT	Day 33
0.0433789	79.8	Sample 1	SH-aLRT	Day 33
0.0472255	75.9	Sample 1	SH-aLRT	Day 33
0.0507274	74.9	Sample 1	SH-aLRT	Day 33
0.0529757	68.7	Sample 1	SH-aLRT	Day 33
0.0662969	95.4	Sample 1	SH-aLRT	Day 33
0.0704089	84.9	Sample 1	SH-aLRT	Day 33
0.0497002	36	Sample 1	SH-aLRT	Day 33
0.0560971	56.6	Sample 1	SH-aLRT	Day 33
0.0490024	89.1	Sample 1	SH-aLRT	Day 33
0.0593566	75.8	Sample 1	SH-aLRT	Day 33
0.0484023	91.7	Sample 1	SH-aLRT	Day 33
0.0507002	75.5	Sample 1	SH-aLRT	Day 33
0.0529653	82	Sample 1	SH-aLRT	Day 33
0.057604	87.8	Sample 1	SH-aLRT	Day 33
0.0607705	64.2	Sample 1	SH-aLRT	Day 33
0.0731648	91.6	Sample 1	SH-aLRT	Day 33
0.0660044	98.3	Sample 1	SH-aLRT	Day 33
0.068043	76.1	Sample 1	SH-aLRT	Day 33
0.0703023	84.7	Sample 1	SH-aLRT	Day 33
0.0737856	82	Sample 1	SH-aLRT	Day 33
0.0678088	99.7	Sample 1	SH-aLRT	Day 33
0.0394127	64.5	Sample 1	SH-aLRT	Day 33
0.0418757	97.9	Sample 1	SH-aLRT	Day 33
0.0441674	78.6	Sample 1	SH-aLRT	Day 33
0.0363114	97.3	Sample 1	SH-aLRT	Day 33
0.0271916	81	Sample 1	SH-aLRT	Day 33
0.0324465	78	Sample 1	SH-aLRT	Day 33
0.0276505	80	Sample 1	SH-aLRT	Day 33
0.0299706	72.3	Sample 1	SH-aLRT	Day 33
0.0370409	82.2	Sample 1	SH-aLRT	Day 33
0.0593503	98.1	Sample 1	SH-aLRT	Day 33
0.0617633	68	Sample 1	SH-aLRT	Day 33
0.063547	58.2	Sample 1	SH-aLRT	Day 33
0.0780105	92.2	Sample 1	SH-aLRT	Day 33
0.0802788	61.9	Sample 1	SH-aLRT	Day 33
0.0831256	73.8	Sample 1	SH-aLRT	Day 33
0.0927275	80.4	Sample 1	SH-aLRT	Day 33
0.0979875	70.5	Sample 1	SH-aLRT	Day 33
0.10928	75.3	Sample 1	SH-aLRT	Day 33
0.0999492	81.5	Sample 1	SH-aLRT	Day 33
0.0976042	92.6	Sample 1	SH-aLRT	Day 33
0.0875446	83	Sample 1	SH-aLRT	Day 33
0.101664	91.3	Sample 1	SH-aLRT	Day 33
0.0274403	90.3	Sample 1	SH-aLRT	Day 33
0.037644	91.2	Sample 1	SH-aLRT	Day 33
0.0326066	75.3	Sample 1	SH-aLRT	Day 33
0.059739	97.8	Sample 1	SH-aLRT	Day 33
0.0618797	82.9	Sample 1	SH-aLRT	Day 33
0.0314533	87.8	Sample 1	SH-aLRT	Day 33
0.0446861	89.3	Sample 1	SH-aLRT	Day 33
0.0198397	69.6	Sample 1	SH-aLRT	Day 33
0.0244138	68.6	Sample 1	SH-aLRT	Day 33
0.038386	97.5	Sample 1	SH-aLRT	Day 33
0.0323615	98.7	Sample 1	SH-aLRT	Day 33
0.0340265	2.2	Sample 1	SH-aLRT	Day 33
0.017297	79.9	Sample 1	SH-aLRT	Day 33
0.0190427	67.1	Sample 1	SH-aLRT	Day 33
0.021826	78	Sample 1	SH-aLRT	Day 33
0.0239085	67.8	Sample 1	SH-aLRT	Day 33
0.0228872	19	Sample 1	SH-aLRT	Day 33
0.0220473	75.1	Sample 1	SH-aLRT	Day 33
0.0249673	78.6	Sample 1	SH-aLRT	Day 33
0.0224393	87	Sample 1	SH-aLRT	Day 33
0.0248763	75.2	Sample 1	SH-aLRT	Day 33
0.0251647	73.4	Sample 1	SH-aLRT	Day 33
0.0431549	99.8	Sample 1	SH-aLRT	Day 33
0.0148225	75	Sample 1	SH-aLRT	Day 33
0.0164288	62.1	Sample 1	SH-aLRT	Day 33
0.0190258	72.4	Sample 1	SH-aLRT	Day 33
0.0238818	78.6	Sample 1	SH-aLRT	Day 33
0.0225565	93.8	Sample 1	SH-aLRT	Day 33
0.0322363	97.3	Sample 1	SH-aLRT	Day 33
0.034518	85.4	Sample 1	SH-aLRT	Day 33
0.0367747	83.8	Sample 1	SH-aLRT	Day 33
0.0367907	84.2	Sample 1	SH-aLRT	Day 33
0.0368959	78.2	Sample 1	SH-aLRT	Day 33
0.0122646	75.1	Sample 1	SH-aLRT	Day 33
0.0146202	73.9	Sample 1	SH-aLRT	Day 33
0.0201689	80.8	Sample 1	SH-aLRT	Day 33
0.0258268	82	Sample 1	SH-aLRT	Day 33
0.0350038	85.8	Sample 1	SH-aLRT	Day 33
0.0228815	88.8	Sample 1	SH-aLRT	Day 33
0.0146736	79.5	Sample 1	SH-aLRT	Day 33
0.0097627	80.5	Sample 1	SH-aLRT	Day 33
0.0123046	81	Sample 1	SH-aLRT	Day 33
0.0150187	77.8	Sample 1	SH-aLRT	Day 33
0.0172957	74.5	Sample 1	SH-aLRT	Day 33
0.0223789	81.2	Sample 1	SH-aLRT	Day 33
0.0268603	48.6	Sample 1	SH-aLRT	Day 33
0.037442	85.5	Sample 1	SH-aLRT	Day 33
0.0273723	80.2	Sample 1	SH-aLRT	Day 33
0.0319298	88.9	Sample 1	SH-aLRT	Day 33
0.0194396	68.4	Sample 1	SH-aLRT	Day 33
0.0224956	73.3	Sample 1	SH-aLRT	Day 33
0.0356927	89.3	Sample 1	SH-aLRT	Day 33
0.0279377	81.8	Sample 1	SH-aLRT	Day 33
0.0303584	73.2	Sample 1	SH-aLRT	Day 33
0.0292407	86.8	Sample 1	SH-aLRT	Day 33
0.0368896	88.8	Sample 1	SH-aLRT	Day 33
0.0197214	80.7	Sample 1	SH-aLRT	Day 33
0.0367214	96.5	Sample 1	SH-aLRT	Day 33
0.0382205	21	Sample 1	SH-aLRT	Day 33
0.0218503	71.9	Sample 1	SH-aLRT	Day 33
0.0266088	77.4	Sample 1	SH-aLRT	Day 33
0.0321439	94.4	Sample 1	SH-aLRT	Day 33
0.0244128	90.1	Sample 1	SH-aLRT	Day 33
0.0212435	88.2	Sample 1	SH-aLRT	Day 33
0.0244734	77.7	Sample 1	SH-aLRT	Day 33
0.0279562	75.1	Sample 1	SH-aLRT	Day 33
0.0349339	79.9	Sample 1	SH-aLRT	Day 33
0.0285514	78.9	Sample 1	SH-aLRT	Day 33
0.0409541	86.7	Sample 1	SH-aLRT	Day 33
0.0145726	74	Sample 1	SH-aLRT	Day 33
0.0169977	52.6	Sample 1	SH-aLRT	Day 33
0.0248368	88.7	Sample 1	SH-aLRT	Day 33
0.0190702	67.6	Sample 1	SH-aLRT	Day 33
0.0268628	89	Sample 1	SH-aLRT	Day 33
0.0290879	81.6	Sample 1	SH-aLRT	Day 33
0.0312895	83.8	Sample 1	SH-aLRT	Day 33
0.0170768	78	Sample 1	SH-aLRT	Day 33
0.0194884	75.7	Sample 1	SH-aLRT	Day 33
0.0324814	93.9	Sample 1	SH-aLRT	Day 33
0.0244098	70.9	Sample 1	SH-aLRT	Day 33
0.0260928	79.5	Sample 1	SH-aLRT	Day 33
0.027989	65	Sample 1	SH-aLRT	Day 33
0.0302168	49.8	Sample 1	SH-aLRT	Day 33
0.0450281	97.4	Sample 1	SH-aLRT	Day 33
0.0121608	87.8	Sample 1	SH-aLRT	Day 33
0.0220611	98.2	Sample 1	SH-aLRT	Day 33
0.00744562	76.2	Sample 1	SH-aLRT	Day 33
0.0125915	58.1	Sample 1	SH-aLRT	Day 33
0.0150005	76.8	Sample 1	SH-aLRT	Day 33
0.0276034	83.2	Sample 1	SH-aLRT	Day 33
0.0330901	74.8	Sample 1	SH-aLRT	Day 33
0.0386834	85.4	Sample 1	SH-aLRT	Day 33
0.0150052	71.8	Sample 1	SH-aLRT	Day 33
0.0175055	81.2	Sample 1	SH-aLRT	Day 33
0.0198773	61.2	Sample 1	SH-aLRT	Day 33
0.0222479	86.9	Sample 1	SH-aLRT	Day 33
0.0246081	84.2	Sample 1	SH-aLRT	Day 33
0.0323845	82.2	Sample 1	SH-aLRT	Day 33
0.0382175	69.7	Sample 1	SH-aLRT	Day 33
0.0544443	28.6	Sample 1	SH-aLRT	Day 33
0.0602949	25.8	Sample 1	SH-aLRT	Day 33
0.0360728	14.3	Sample 1	SH-aLRT	Day 33
0.0247528	90.1	Sample 1	SH-aLRT	Day 33
0.0222464	84.3	Sample 1	SH-aLRT	Day 33
0.0247218	42.7	Sample 1	SH-aLRT	Day 33
0.0268257	70.3	Sample 1	SH-aLRT	Day 33
0.0318438	76.9	Sample 1	SH-aLRT	Day 33
0.0380729	96.3	Sample 1	SH-aLRT	Day 33
0.0174042	80.3	Sample 1	SH-aLRT	Day 33
0.01927	68.5	Sample 1	SH-aLRT	Day 33
0.0249553	82.3	Sample 1	SH-aLRT	Day 33
0.0328393	87.5	Sample 1	SH-aLRT	Day 33
0.032278	99.1	Sample 1	SH-aLRT	Day 33
0.0150113	34.4	Sample 1	SH-aLRT	Day 33
0.022898	91.6	Sample 1	SH-aLRT	Day 33
0.0253677	72.5	Sample 1	SH-aLRT	Day 33
0.0354613	95.8	Sample 1	SH-aLRT	Day 33
0.0328441	93.6	Sample 1	SH-aLRT	Day 33
0.025438	75.5	Sample 1	SH-aLRT	Day 33
0.0280095	76.3	Sample 1	SH-aLRT	Day 33
0.0327172	83.7	Sample 1	SH-aLRT	Day 33
0.0375138	90.2	Sample 1	SH-aLRT	Day 33
0.0332089	91	Sample 1	SH-aLRT	Day 33
0.0174353	83.5	Sample 1	SH-aLRT	Day 33
0.0202013	72.2	Sample 1	SH-aLRT	Day 33
0.0468246	100	Sample 1	SH-aLRT	Day 33
0.00941253	69.1	Sample 1	SH-aLRT	Day 33
0.00734763	84.8	Sample 1	SH-aLRT	Day 33
0.0097486	83	Sample 1	SH-aLRT	Day 33
0.0185214	91.8	Sample 1	SH-aLRT	Day 33
0.0267864	89.3	Sample 1	SH-aLRT	Day 33
0.020003	60.8	Sample 1	SH-aLRT	Day 33
0.0247141	90.6	Sample 1	SH-aLRT	Day 33
0.018312	78.9	Sample 1	SH-aLRT	Day 33
0.0229171	12	Sample 1	SH-aLRT	Day 33
0.0473917	94.2	Sample 1	SH-aLRT	Day 33
0.0525957	82	Sample 1	SH-aLRT	Day 33
0.0774609	98.3	Sample 1	SH-aLRT	Day 33
0.012144	82.5	Sample 1	SH-aLRT	Day 33
0.0145758	81.6	Sample 1	SH-aLRT	Day 33
0.0191783	67.2	Sample 1	SH-aLRT	Day 33
0.0257642	88.4	Sample 1	SH-aLRT	Day 33
0.027786	68.1	Sample 1	SH-aLRT	Day 33
0.0309341	65.5	Sample 1	SH-aLRT	Day 33
0.0353308	45.9	Sample 1	SH-aLRT	Day 33
0.0393197	72.6	Sample 1	SH-aLRT	Day 33
0.0419765	77.2	Sample 1	SH-aLRT	Day 33
0.0462705	78.3	Sample 1	SH-aLRT	Day 33
0.0483689	13.4	Sample 1	SH-aLRT	Day 33
0.051896	79.3	Sample 1	SH-aLRT	Day 33
0.0540776	69.4	Sample 1	SH-aLRT	Day 33
0.0580393	75	Sample 1	SH-aLRT	Day 33
0.0606172	77.2	Sample 1	SH-aLRT	Day 33
0.0659404	65.1	Sample 1	SH-aLRT	Day 33
0.0697474	77	Sample 1	SH-aLRT	Day 33
0.0809319	90.6	Sample 1	SH-aLRT	Day 33
0.0877737	63.7	Sample 1	SH-aLRT	Day 33
0.107983	98.4	Sample 1	SH-aLRT	Day 33
0.0715028	61.5	Sample 1	SH-aLRT	Day 33
0.0759869	85.9	Sample 1	SH-aLRT	Day 33
0.0880178	96.8	Sample 1	SH-aLRT	Day 33
0.0900896	80.8	Sample 1	SH-aLRT	Day 33
0.0708844	73.6	Sample 1	SH-aLRT	Day 33
0.0751946	9.2	Sample 1	SH-aLRT	Day 33
0.0864375	98.6	Sample 1	SH-aLRT	Day 33
0.103317	97.9	Sample 1	SH-aLRT	Day 33
0.101304	94.4	Sample 1	SH-aLRT	Day 33
0.0711374	89	Sample 1	SH-aLRT	Day 33
0.0731411	57.5	Sample 1	SH-aLRT	Day 33
0.0790746	73.9	Sample 1	SH-aLRT	Day 33
0.0867151	71.4	Sample 1	SH-aLRT	Day 33
0.0807669	91.4	Sample 1	SH-aLRT	Day 33
0.0653428	88.6	Sample 1	SH-aLRT	Day 33
0.0664379	51.8	Sample 1	SH-aLRT	Day 33
0.0840572	94.7	Sample 1	SH-aLRT	Day 33
0.0902388	6.6	Sample 1	SH-aLRT	Day 33
0.0621094	75.4	Sample 1	SH-aLRT	Day 33
0.0675104	82.2	Sample 1	SH-aLRT	Day 33
0.0731985	83.9	Sample 1	SH-aLRT	Day 33
0.0759969	6.1	Sample 1	SH-aLRT	Day 33
0.0763181	71.1	Sample 1	SH-aLRT	Day 33
0.0700223	72.1	Sample 1	SH-aLRT	Day 33
0.0785384	84	Sample 1	SH-aLRT	Day 33
0.0824412	73.3	Sample 1	SH-aLRT	Day 33
0.0669993	76.5	Sample 1	SH-aLRT	Day 33
0.0561732	85.9	Sample 1	SH-aLRT	Day 33
0.0603592	72.8	Sample 1	SH-aLRT	Day 33
0.0708434	88	Sample 1	SH-aLRT	Day 33
0.0636646	84.8	Sample 1	SH-aLRT	Day 33
0.0661316	66.1	Sample 1	SH-aLRT	Day 33
0.0766848	79.7	Sample 1	SH-aLRT	Day 33
0.089577	85.6	Sample 1	SH-aLRT	Day 33
0.0916336	57.2	Sample 1	SH-aLRT	Day 33
0.075455	99.5	Sample 1	SH-aLRT	Day 33
0.0799093	83.5	Sample 1	SH-aLRT	Day 33
0.0901857	96	Sample 1	SH-aLRT	Day 33
0.0458058	73.8	Sample 1	SH-aLRT	Day 33
0.0532048	74.6	Sample 1	SH-aLRT	Day 33
0.0494459	87.2	Sample 1	SH-aLRT	Day 33
0.051452	58.7	Sample 1	SH-aLRT	Day 33
0.0567312	87.3	Sample 1	SH-aLRT	Day 33
0.0605807	73.7	Sample 1	SH-aLRT	Day 33
0.069036	86.3	Sample 1	SH-aLRT	Day 33
0.0715361	71.8	Sample 1	SH-aLRT	Day 33
0.0631877	29.8	Sample 1	SH-aLRT	Day 33
0.0672331	57.8	Sample 1	SH-aLRT	Day 33
0.0718813	84.2	Sample 1	SH-aLRT	Day 33
0.0615717	83.2	Sample 1	SH-aLRT	Day 33
0.0669382	68.9	Sample 1	SH-aLRT	Day 33
0.0695369	36	Sample 1	SH-aLRT	Day 33
0.0823596	99.4	Sample 1	SH-aLRT	Day 33
0.0410431	64.3	Sample 1	SH-aLRT	Day 33
0.053373	74.5	Sample 1	SH-aLRT	Day 33
0.0517209	92.3	Sample 1	SH-aLRT	Day 33
0.0538892	84.2	Sample 1	SH-aLRT	Day 33
0.0612002	98.9	Sample 1	SH-aLRT	Day 33
0.0360712	91.7	Sample 1	SH-aLRT	Day 33
0.0411163	78.5	Sample 1	SH-aLRT	Day 33
0.0491882	85.4	Sample 1	SH-aLRT	Day 33
0.053212	85.6	Sample 1	SH-aLRT	Day 33
0.0596501	71.8	Sample 1	SH-aLRT	Day 33
0.0676498	93.8	Sample 1	SH-aLRT	Day 33
0.0697952	80.9	Sample 1	SH-aLRT	Day 33
0.0242549	19.2	Sample 1	SH-aLRT	Day 33
0.0247964	90	Sample 1	SH-aLRT	Day 33
0.0283547	51.3	Sample 1	SH-aLRT	Day 33
0.0219211	95.7	Sample 1	SH-aLRT	Day 33
0.0266585	78.1	Sample 1	SH-aLRT	Day 33
0.0366752	86.7	Sample 1	SH-aLRT	Day 33
0.0121402	91.8	Sample 1	SH-aLRT	Day 33
0.0197131	93.7	Sample 1	SH-aLRT	Day 33
0.0148926	84.4	Sample 1	SH-aLRT	Day 33
0.0200521	85.5	Sample 1	SH-aLRT	Day 33
0.0326835	92.6	Sample 1	SH-aLRT	Day 33
0.00978139	81	Sample 1	SH-aLRT	Day 33
0.0124255	77.3	Sample 1	SH-aLRT	Day 33
0.0149613	76.1	Sample 1	SH-aLRT	Day 33
0.017221	71.4	Sample 1	SH-aLRT	Day 33
0.0121354	80.5	Sample 1	SH-aLRT	Day 33
0.014437	77.2	Sample 1	SH-aLRT	Day 33
0.0168741	48	Sample 1	SH-aLRT	Day 33
0.0205492	88.2	Sample 1	SH-aLRT	Day 33
0.0243301	87	Sample 1	SH-aLRT	Day 33
0.0333585	46.4	Sample 1	SH-aLRT	Day 33
0.0256905	99.1	Sample 1	SH-aLRT	Day 33
0.0369546	96.6	Sample 1	SH-aLRT	Day 33
0.0402301	74.6	Sample 1	SH-aLRT	Day 33
0.0456937	82.8	Sample 1	SH-aLRT	Day 33
0.0550581	73.5	Sample 1	SH-aLRT	Day 33
0.0897329	99.2	Sample 1	SH-aLRT	Day 33
0.0918119	80.9	Sample 1	SH-aLRT	Day 33
0.0601041	94.4	Sample 1	SH-aLRT	Day 33
0.0645667	95.7	Sample 1	SH-aLRT	Day 33
0.0622828	84.9	Sample 1	SH-aLRT	Day 33
0.0102175	20.1	Sample 1	SH-aLRT	Day 33
0.0114576	24.1	Sample 1	SH-aLRT	Day 33
0.012698	72.9	Sample 1	SH-aLRT	Day 33
0.0207646	89.2	Sample 1	SH-aLRT	Day 33
0.0243097	41.9	Sample 1	SH-aLRT	Day 33
0.0395891	97.3	Sample 1	SH-aLRT	Day 33
0.0489789	97.8	Sample 1	SH-aLRT	Day 33
0.00491312	83.2	Sample 1	SH-aLRT	Day 33
0.0073278	90.6	Sample 1	SH-aLRT	Day 33
0.00971151	84.7	Sample 1	SH-aLRT	Day 33
0.0124382	96.1	Sample 1	SH-aLRT	Day 33
0.0147647	82.7	Sample 1	SH-aLRT	Day 33
0.0218517	96.1	Sample 1	SH-aLRT	Day 33
0.0172344	93.9	Sample 1	SH-aLRT	Day 33
0.00732001	29.4	Sample 1	SH-aLRT	Day 33
0.00764284	88.9	Sample 1	SH-aLRT	Day 33
0.010183	78.4	Sample 1	SH-aLRT	Day 33
0.0125851	72	Sample 1	SH-aLRT	Day 33
0.00491591	86.2	Sample 1	SH-aLRT	Day 33
0.00518831	76.5	Sample 1	SH-aLRT	Day 33
0.00247509	87.9	Sample 1	SH-aLRT	Day 33
0.00245678	82.9	Sample 1	SH-aLRT	Day 33
0.00495065	79.6	Sample 1	SH-aLRT	Day 33
0.00766175	77.2	Sample 1	SH-aLRT	Day 33
0.00736307	80	Sample 1	SH-aLRT	Day 33
0.0050716	92.5	Sample 1	SH-aLRT	Day 33
0.00246202	85.3	Sample 1	SH-aLRT	Day 33
0.00245343	83.9	Sample 1	SH-aLRT	Day 33
0.00537802	78.1	Sample 1	SH-aLRT	Day 33
0.0146053	92.1	Sample 1	SH-aLRT	Day 33
0.0156767	54.3	Sample 1	SH-aLRT	Day 33
0.0206672	82.4	Sample 1	SH-aLRT	Day 33
0.018077	63.3	Sample 1	SH-aLRT	Day 33
0.028704	69.5	Sample 1	SH-aLRT	Day 33
0.0551372	92.2	Sample 1	SH-aLRT	Day 33
0.0619576	85.8	Sample 1	SH-aLRT	Day 33
0.0641199	85.3	Sample 1	SH-aLRT	Day 33
0.0559697	97.1	Sample 1	SH-aLRT	Day 33
0.0173237	74.9	Sample 1	SH-aLRT	Day 33
0.0197814	71.2	Sample 1	SH-aLRT	Day 33
0.0243476	74.9	Sample 1	SH-aLRT	Day 33
0.00750784	5.9	Sample 1	SH-aLRT	Day 33
0.0121595	66.5	Sample 1	SH-aLRT	Day 33
0.0149915	77.9	Sample 1	SH-aLRT	Day 33
0.0200595	92.6	Sample 1	SH-aLRT	Day 33
0.00246149	86	Sample 1	SH-aLRT	Day 33
0.0049833	78	Sample 1	SH-aLRT	Day 33
0.00218954	88.1	Sample 2	SH-aLRT	Day 33
0.00436841	83.5	Sample 2	SH-aLRT	Day 33
0.00653767	83.4	Sample 2	SH-aLRT	Day 33
0.00870286	83.1	Sample 2	SH-aLRT	Day 33
0.0108533	87.8	Sample 2	SH-aLRT	Day 33
0.0130075	86.6	Sample 2	SH-aLRT	Day 33
0.0151477	82.8	Sample 2	SH-aLRT	Day 33
0.0173067	85.2	Sample 2	SH-aLRT	Day 33
0.0194631	82.8	Sample 2	SH-aLRT	Day 33
0.02161	85	Sample 2	SH-aLRT	Day 33
0.0238571	78.5	Sample 2	SH-aLRT	Day 33
0.0254688	57.5	Sample 2	SH-aLRT	Day 33
0.0354994	90	Sample 2	SH-aLRT	Day 33
0.0609162	98.3	Sample 2	SH-aLRT	Day 33
0.0238929	92.7	Sample 2	SH-aLRT	Day 33
0.0260423	76	Sample 2	SH-aLRT	Day 33
0.0282459	51.1	Sample 2	SH-aLRT	Day 33
0.032423	77.4	Sample 2	SH-aLRT	Day 33
0.0372446	83.2	Sample 2	SH-aLRT	Day 33
0.0589761	98.4	Sample 2	SH-aLRT	Day 33
0.0393243	77.2	Sample 2	SH-aLRT	Day 33
0.0304863	79	Sample 2	SH-aLRT	Day 33
0.0238355	41.2	Sample 2	SH-aLRT	Day 33
0.0239716	85.7	Sample 2	SH-aLRT	Day 33
0.0282465	81.9	Sample 2	SH-aLRT	Day 33
0.0303975	81	Sample 2	SH-aLRT	Day 33
0.0194655	83.6	Sample 2	SH-aLRT	Day 33
0.0218214	88.1	Sample 2	SH-aLRT	Day 33
0.0239481	75.1	Sample 2	SH-aLRT	Day 33
0.0282849	90.2	Sample 2	SH-aLRT	Day 33
0.0304689	82.2	Sample 2	SH-aLRT	Day 33
0.0418291	97.4	Sample 2	SH-aLRT	Day 33
0.0463653	90.6	Sample 2	SH-aLRT	Day 33
0.0505534	76	Sample 2	SH-aLRT	Day 33
0.0484166	74	Sample 2	SH-aLRT	Day 33
0.0363251	87	Sample 2	SH-aLRT	Day 33
0.0282938	83	Sample 2	SH-aLRT	Day 33
0.0258994	70.9	Sample 2	SH-aLRT	Day 33
0.0329091	91.8	Sample 2	SH-aLRT	Day 33
0.0418612	99.5	Sample 2	SH-aLRT	Day 33
0.0195549	80.3	Sample 2	SH-aLRT	Day 33
0.0194539	82.6	Sample 2	SH-aLRT	Day 33
0.033611	99.6	Sample 2	SH-aLRT	Day 33
0.0197121	87.2	Sample 2	SH-aLRT	Day 33
0.0218007	65.4	Sample 2	SH-aLRT	Day 33
0.0424131	99.6	Sample 2	SH-aLRT	Day 33
0.0441744	64	Sample 2	SH-aLRT	Day 33
0.044979	78.1	Sample 2	SH-aLRT	Day 33
0.0239514	82.6	Sample 2	SH-aLRT	Day 33
0.0306344	97.2	Sample 2	SH-aLRT	Day 33
0.0344889	72.8	Sample 2	SH-aLRT	Day 33
0.0380285	50.8	Sample 2	SH-aLRT	Day 33
0.0397785	51.3	Sample 2	SH-aLRT	Day 33
0.0418911	83.2	Sample 2	SH-aLRT	Day 33
0.0260584	73.3	Sample 2	SH-aLRT	Day 33
0.0307634	86.9	Sample 2	SH-aLRT	Day 33
0.0448028	94.1	Sample 2	SH-aLRT	Day 33
0.0328064	13	Sample 2	SH-aLRT	Day 33
0.0195285	89.7	Sample 2	SH-aLRT	Day 33
0.0216798	90.4	Sample 2	SH-aLRT	Day 33
0.0238336	81.9	Sample 2	SH-aLRT	Day 33
0.0259707	79.7	Sample 2	SH-aLRT	Day 33
0.0281831	80.5	Sample 2	SH-aLRT	Day 33
0.0303964	77.2	Sample 2	SH-aLRT	Day 33
0.0326033	70.4	Sample 2	SH-aLRT	Day 33
0.0281364	44.1	Sample 2	SH-aLRT	Day 33
0.0302452	76.8	Sample 2	SH-aLRT	Day 33
0.0372212	96.6	Sample 2	SH-aLRT	Day 33
0.0566297	99.8	Sample 2	SH-aLRT	Day 33
0.0259881	85.1	Sample 2	SH-aLRT	Day 33
0.0281694	78.5	Sample 2	SH-aLRT	Day 33
0.0299734	71	Sample 2	SH-aLRT	Day 33
0.032266	56.4	Sample 2	SH-aLRT	Day 33
0.0369025	93.1	Sample 2	SH-aLRT	Day 33
0.0281073	75.2	Sample 2	SH-aLRT	Day 33
0.017303	86.5	Sample 2	SH-aLRT	Day 33
0.0172964	84.2	Sample 2	SH-aLRT	Day 33
0.0194325	83.9	Sample 2	SH-aLRT	Day 33
0.0215894	53	Sample 2	SH-aLRT	Day 33
0.0237109	78.2	Sample 2	SH-aLRT	Day 33
0.0281126	90	Sample 2	SH-aLRT	Day 33
0.0323432	83.1	Sample 2	SH-aLRT	Day 33
0.0346813	74.4	Sample 2	SH-aLRT	Day 33
0.0390154	75.3	Sample 2	SH-aLRT	Day 33
0.0436093	51.3	Sample 2	SH-aLRT	Day 33
0.0460247	67.2	Sample 2	SH-aLRT	Day 33
0.0481222	79.7	Sample 2	SH-aLRT	Day 33
0.0510886	77.3	Sample 2	SH-aLRT	Day 33
0.0579881	81.5	Sample 2	SH-aLRT	Day 33
0.0465984	90.1	Sample 2	SH-aLRT	Day 33
0.0486817	82.2	Sample 2	SH-aLRT	Day 33
0.0383246	67.6	Sample 2	SH-aLRT	Day 33
0.0421381	96.4	Sample 2	SH-aLRT	Day 33
0.0434913	60.9	Sample 2	SH-aLRT	Day 33
0.0368698	85.2	Sample 2	SH-aLRT	Day 33
0.0391999	78.2	Sample 2	SH-aLRT	Day 33
0.0388136	73.7	Sample 2	SH-aLRT	Day 33
0.0300148	70.9	Sample 2	SH-aLRT	Day 33
0.0317895	69.4	Sample 2	SH-aLRT	Day 33
0.0339257	94.2	Sample 2	SH-aLRT	Day 33
0.0289831	78.8	Sample 2	SH-aLRT	Day 33
0.039511	93.2	Sample 2	SH-aLRT	Day 33
0.0411554	67.1	Sample 2	SH-aLRT	Day 33
0.0430765	68.6	Sample 2	SH-aLRT	Day 33
0.0507868	89.3	Sample 2	SH-aLRT	Day 33
0.0526209	24.4	Sample 2	SH-aLRT	Day 33
0.0454312	93.2	Sample 2	SH-aLRT	Day 33
0.0215646	75.9	Sample 2	SH-aLRT	Day 33
0.0201133	79.2	Sample 2	SH-aLRT	Day 33
0.0224171	29.8	Sample 2	SH-aLRT	Day 33
0.0286367	90.6	Sample 2	SH-aLRT	Day 33
0.0426761	98.7	Sample 2	SH-aLRT	Day 33
0.0447897	86.8	Sample 2	SH-aLRT	Day 33
0.0151468	83.9	Sample 2	SH-aLRT	Day 33
0.0194721	92.6	Sample 2	SH-aLRT	Day 33
0.0215975	82	Sample 2	SH-aLRT	Day 33
0.023839	82.3	Sample 2	SH-aLRT	Day 33
0.0302343	88.1	Sample 2	SH-aLRT	Day 33
0.0325983	67.1	Sample 2	SH-aLRT	Day 33
0.0349507	58.2	Sample 2	SH-aLRT	Day 33
0.0352107	85.7	Sample 2	SH-aLRT	Day 33
0.0368471	70.5	Sample 2	SH-aLRT	Day 33
0.0442697	70	Sample 2	SH-aLRT	Day 33
0.0464152	80.6	Sample 2	SH-aLRT	Day 33
0.0464302	81.2	Sample 2	SH-aLRT	Day 33
0.0508391	87.2	Sample 2	SH-aLRT	Day 33
0.0551341	91	Sample 2	SH-aLRT	Day 33
0.0281259	80.7	Sample 2	SH-aLRT	Day 33
0.030341	79.5	Sample 2	SH-aLRT	Day 33
0.0355591	77.9	Sample 2	SH-aLRT	Day 33
0.0435235	88.1	Sample 2	SH-aLRT	Day 33
0.0519657	86.5	Sample 2	SH-aLRT	Day 33
0.0511161	85.6	Sample 2	SH-aLRT	Day 33
0.0449689	90.5	Sample 2	SH-aLRT	Day 33
0.0527374	85.5	Sample 2	SH-aLRT	Day 33
0.0302441	74.7	Sample 2	SH-aLRT	Day 33
0.0325282	50.4	Sample 2	SH-aLRT	Day 33
0.0351634	73.4	Sample 2	SH-aLRT	Day 33
0.0373823	61.3	Sample 2	SH-aLRT	Day 33
0.0482755	91.8	Sample 2	SH-aLRT	Day 33
0.0527684	75.2	Sample 2	SH-aLRT	Day 33
0.0406793	86.5	Sample 2	SH-aLRT	Day 33
0.0259992	32.5	Sample 2	SH-aLRT	Day 33
0.0423076	92.3	Sample 2	SH-aLRT	Day 33
0.0324395	92.2	Sample 2	SH-aLRT	Day 33
0.0303883	78.7	Sample 2	SH-aLRT	Day 33
0.0238721	77.8	Sample 2	SH-aLRT	Day 33
0.0259378	77.8	Sample 2	SH-aLRT	Day 33
0.0279081	19.7	Sample 2	SH-aLRT	Day 33
0.0323828	86.2	Sample 2	SH-aLRT	Day 33
0.034495	81.6	Sample 2	SH-aLRT	Day 33
0.039231	82.4	Sample 2	SH-aLRT	Day 33
0.0484695	84.8	Sample 2	SH-aLRT	Day 33
0.0577405	81.8	Sample 2	SH-aLRT	Day 33
0.0457372	86.3	Sample 2	SH-aLRT	Day 33
0.0618742	40.9	Sample 2	SH-aLRT	Day 33
0.0804932	91.7	Sample 2	SH-aLRT	Day 33
0.0416272	82.9	Sample 2	SH-aLRT	Day 33
0.0432831	64.6	Sample 2	SH-aLRT	Day 33
0.0535069	94.1	Sample 2	SH-aLRT	Day 33
0.0578173	66.7	Sample 2	SH-aLRT	Day 33
0.0676303	91.2	Sample 2	SH-aLRT	Day 33
0.0701035	74.8	Sample 2	SH-aLRT	Day 33
0.0546419	13.2	Sample 2	SH-aLRT	Day 33
0.0647893	93.2	Sample 2	SH-aLRT	Day 33
0.0653948	93.7	Sample 2	SH-aLRT	Day 33
0.0667379	59.3	Sample 2	SH-aLRT	Day 33
0.0685573	37.5	Sample 2	SH-aLRT	Day 33
0.0857842	97.8	Sample 2	SH-aLRT	Day 33
0.0347224	77.6	Sample 2	SH-aLRT	Day 33
0.0393647	79.1	Sample 2	SH-aLRT	Day 33
0.0422258	73.1	Sample 2	SH-aLRT	Day 33
0.0589845	95	Sample 2	SH-aLRT	Day 33
0.0365463	67.4	Sample 2	SH-aLRT	Day 33
0.0458075	93.3	Sample 2	SH-aLRT	Day 33
0.0483576	81.2	Sample 2	SH-aLRT	Day 33
0.0393733	75.4	Sample 2	SH-aLRT	Day 33
0.0434323	75.9	Sample 2	SH-aLRT	Day 33
0.0300541	73.7	Sample 2	SH-aLRT	Day 33
0.0327026	75.4	Sample 2	SH-aLRT	Day 33
0.0392499	89.8	Sample 2	SH-aLRT	Day 33
0.0466317	77.5	Sample 2	SH-aLRT	Day 33
0.0488098	77.4	Sample 2	SH-aLRT	Day 33
0.0555261	95.4	Sample 2	SH-aLRT	Day 33
0.0753302	99.6	Sample 2	SH-aLRT	Day 33
0.0280487	52.5	Sample 2	SH-aLRT	Day 33
0.032372	91.4	Sample 2	SH-aLRT	Day 33
0.0361178	68.8	Sample 2	SH-aLRT	Day 33
0.0388616	77.8	Sample 2	SH-aLRT	Day 33
0.0452975	92.4	Sample 2	SH-aLRT	Day 33
0.0498411	77.2	Sample 2	SH-aLRT	Day 33
0.0534449	73.2	Sample 2	SH-aLRT	Day 33
0.0611224	89.3	Sample 2	SH-aLRT	Day 33
0.0472588	63	Sample 2	SH-aLRT	Day 33
0.0534027	75.8	Sample 2	SH-aLRT	Day 33
0.0611861	73.2	Sample 2	SH-aLRT	Day 33
0.0622545	88.3	Sample 2	SH-aLRT	Day 33
0.0452244	87.3	Sample 2	SH-aLRT	Day 33
0.0531118	86.5	Sample 2	SH-aLRT	Day 33
0.0436006	87.6	Sample 2	SH-aLRT	Day 33
0.0325106	86.6	Sample 2	SH-aLRT	Day 33
0.0371133	88.7	Sample 2	SH-aLRT	Day 33
0.0410868	72.9	Sample 2	SH-aLRT	Day 33
0.0478541	79	Sample 2	SH-aLRT	Day 33
0.0502028	61.8	Sample 2	SH-aLRT	Day 33
0.0623002	91.9	Sample 2	SH-aLRT	Day 33
0.0654954	70	Sample 2	SH-aLRT	Day 33
0.0701134	76.6	Sample 2	SH-aLRT	Day 33
0.0722354	71.8	Sample 2	SH-aLRT	Day 33
0.0505555	43.4	Sample 2	SH-aLRT	Day 33
0.0352211	59.1	Sample 2	SH-aLRT	Day 33
0.0660392	99.8	Sample 2	SH-aLRT	Day 33
0.0438265	83	Sample 2	SH-aLRT	Day 33
0.0345871	80.9	Sample 2	SH-aLRT	Day 33
0.0389787	79.1	Sample 2	SH-aLRT	Day 33
0.041686	57.9	Sample 2	SH-aLRT	Day 33
0.0812698	100	Sample 2	SH-aLRT	Day 33
0.0455603	89.4	Sample 2	SH-aLRT	Day 33
0.0497774	91.5	Sample 2	SH-aLRT	Day 33
0.0415672	63.1	Sample 2	SH-aLRT	Day 33
0.0541369	89.6	Sample 2	SH-aLRT	Day 33
0.0566505	76.6	Sample 2	SH-aLRT	Day 33
0.0481351	99.8	Sample 2	SH-aLRT	Day 33
0.0502353	82.2	Sample 2	SH-aLRT	Day 33
0.0215934	92.1	Sample 2	SH-aLRT	Day 33
0.0239368	75.6	Sample 2	SH-aLRT	Day 33
0.0366119	98.4	Sample 2	SH-aLRT	Day 33
0.0281622	97.4	Sample 2	SH-aLRT	Day 33
0.0302743	83.3	Sample 2	SH-aLRT	Day 33
0.0259332	81.9	Sample 2	SH-aLRT	Day 33
0.0306813	84.2	Sample 2	SH-aLRT	Day 33
0.023702	18.3	Sample 2	SH-aLRT	Day 33
0.0283734	98.3	Sample 2	SH-aLRT	Day 33
0.0348594	94.3	Sample 2	SH-aLRT	Day 33
0.0369504	77.5	Sample 2	SH-aLRT	Day 33
0.0390555	30.3	Sample 2	SH-aLRT	Day 33
0.0454592	92.3	Sample 2	SH-aLRT	Day 33
0.0369389	85.6	Sample 2	SH-aLRT	Day 33
0.0173396	80	Sample 2	SH-aLRT	Day 33
0.0197358	75.8	Sample 2	SH-aLRT	Day 33
0.02175	77.2	Sample 2	SH-aLRT	Day 33
0.0375868	92	Sample 2	SH-aLRT	Day 33
0.0438542	79.3	Sample 2	SH-aLRT	Day 33
0.0174674	75	Sample 2	SH-aLRT	Day 33
0.0195573	73.4	Sample 2	SH-aLRT	Day 33
0.0172795	84.3	Sample 2	SH-aLRT	Day 33
0.0261926	98	Sample 2	SH-aLRT	Day 33
0.0282978	83.2	Sample 2	SH-aLRT	Day 33
0.0350936	87.3	Sample 2	SH-aLRT	Day 33
0.0373903	69.7	Sample 2	SH-aLRT	Day 33
0.0440941	88.4	Sample 2	SH-aLRT	Day 33
0.0508443	97.6	Sample 2	SH-aLRT	Day 33
0.0194076	85.6	Sample 2	SH-aLRT	Day 33
0.0263899	91.6	Sample 2	SH-aLRT	Day 33
0.0130148	85.8	Sample 2	SH-aLRT	Day 33
0.0151647	83.8	Sample 2	SH-aLRT	Day 33
0.0173588	80.2	Sample 2	SH-aLRT	Day 33
0.0196742	76	Sample 2	SH-aLRT	Day 33
0.024141	86.1	Sample 2	SH-aLRT	Day 33
0.0195229	79.2	Sample 2	SH-aLRT	Day 33
0.0173271	83	Sample 2	SH-aLRT	Day 33
0.0173391	78.8	Sample 2	SH-aLRT	Day 33
0.0194979	83.5	Sample 2	SH-aLRT	Day 33
0.0214399	63.8	Sample 2	SH-aLRT	Day 33
0.023939	72.2	Sample 2	SH-aLRT	Day 33
0.0310784	70.1	Sample 2	SH-aLRT	Day 33
0.0381578	84.6	Sample 2	SH-aLRT	Day 33
0.0378331	94.6	Sample 2	SH-aLRT	Day 33
0.0285275	98.1	Sample 2	SH-aLRT	Day 33
0.032847	90.7	Sample 2	SH-aLRT	Day 33
0.0349621	45.1	Sample 2	SH-aLRT	Day 33
0.0218169	79.5	Sample 2	SH-aLRT	Day 33
0.0130138	86.4	Sample 2	SH-aLRT	Day 33
0.0151656	85.1	Sample 2	SH-aLRT	Day 33
0.0173261	85.9	Sample 2	SH-aLRT	Day 33
0.0194711	84.9	Sample 2	SH-aLRT	Day 33
0.0238443	82.4	Sample 2	SH-aLRT	Day 33
0.0330465	96.2	Sample 2	SH-aLRT	Day 33
0.0525797	99.7	Sample 2	SH-aLRT	Day 33
0.0218422	60.6	Sample 2	SH-aLRT	Day 33
0.0272195	92.4	Sample 2	SH-aLRT	Day 33
0.0326261	76.5	Sample 2	SH-aLRT	Day 33
0.0362652	68.6	Sample 2	SH-aLRT	Day 33
0.0428041	95	Sample 2	SH-aLRT	Day 33
0.0470737	90.7	Sample 2	SH-aLRT	Day 33
0.0602965	94.7	Sample 2	SH-aLRT	Day 33
0.0310247	77.8	Sample 2	SH-aLRT	Day 33
0.0764718	99.4	Sample 2	SH-aLRT	Day 33
0.0376544	85.4	Sample 2	SH-aLRT	Day 33
0.0449966	90	Sample 2	SH-aLRT	Day 33
0.0195523	91.1	Sample 2	SH-aLRT	Day 33
0.0241141	82.9	Sample 2	SH-aLRT	Day 33
0.0262096	95.3	Sample 2	SH-aLRT	Day 33
0.0218904	95.8	Sample 2	SH-aLRT	Day 33
0.0152295	91	Sample 2	SH-aLRT	Day 33
0.0129997	84.8	Sample 2	SH-aLRT	Day 33
0.0150885	74.1	Sample 2	SH-aLRT	Day 33
0.0178285	77.7	Sample 2	SH-aLRT	Day 33
0.0130008	85.3	Sample 2	SH-aLRT	Day 33
0.0220601	98.3	Sample 2	SH-aLRT	Day 33
0.0287904	88.4	Sample 2	SH-aLRT	Day 33
0.033342	73.6	Sample 2	SH-aLRT	Day 33
0.0357348	70.9	Sample 2	SH-aLRT	Day 33
0.037755	68.6	Sample 2	SH-aLRT	Day 33
0.0426286	69.3	Sample 2	SH-aLRT	Day 33
0.0447613	65.5	Sample 2	SH-aLRT	Day 33
0.0467019	69.3	Sample 2	SH-aLRT	Day 33
0.0523061	75.1	Sample 2	SH-aLRT	Day 33
0.0644188	90.3	Sample 2	SH-aLRT	Day 33
0.07231	89.8	Sample 2	SH-aLRT	Day 33
0.0724054	99.1	Sample 2	SH-aLRT	Day 33
0.054005	93.6	Sample 2	SH-aLRT	Day 33
0.0559304	72.7	Sample 2	SH-aLRT	Day 33
0.0413014	73.6	Sample 2	SH-aLRT	Day 33
0.046858	74.6	Sample 2	SH-aLRT	Day 33
0.0518901	80	Sample 2	SH-aLRT	Day 33
0.0540761	77	Sample 2	SH-aLRT	Day 33
0.0539197	78.2	Sample 2	SH-aLRT	Day 33
0.0464405	67.2	Sample 2	SH-aLRT	Day 33
0.0429381	94.6	Sample 2	SH-aLRT	Day 33
0.0450365	94.4	Sample 2	SH-aLRT	Day 33
0.034178	76.8	Sample 2	SH-aLRT	Day 33
0.0410131	81.1	Sample 2	SH-aLRT	Day 33
0.043739	75	Sample 2	SH-aLRT	Day 33
0.0481509	88.1	Sample 2	SH-aLRT	Day 33
0.0501712	57.3	Sample 2	SH-aLRT	Day 33
0.052844	72.8	Sample 2	SH-aLRT	Day 33
0.0547839	34.1	Sample 2	SH-aLRT	Day 33
0.0687265	95.3	Sample 2	SH-aLRT	Day 33
0.0593647	66.7	Sample 2	SH-aLRT	Day 33
0.0664462	83.7	Sample 2	SH-aLRT	Day 33
0.0753106	93	Sample 2	SH-aLRT	Day 33
0.087696	88.9	Sample 2	SH-aLRT	Day 33
0.0557557	76.7	Sample 2	SH-aLRT	Day 33
0.0594975	67.8	Sample 2	SH-aLRT	Day 33
0.0430638	86.5	Sample 2	SH-aLRT	Day 33
0.0151652	81	Sample 2	SH-aLRT	Day 33
0.0173192	82.9	Sample 2	SH-aLRT	Day 33
0.0173194	85.5	Sample 2	SH-aLRT	Day 33
0.0173072	87.6	Sample 2	SH-aLRT	Day 33
0.0151594	92.5	Sample 2	SH-aLRT	Day 33
0.0409479	99.9	Sample 2	SH-aLRT	Day 33
0.0151483	82.9	Sample 2	SH-aLRT	Day 33
0.0173948	80.3	Sample 2	SH-aLRT	Day 33
0.0219186	88.5	Sample 2	SH-aLRT	Day 33
0.0241135	79.6	Sample 2	SH-aLRT	Day 33
0.0263152	76.3	Sample 2	SH-aLRT	Day 33
0.0284468	80.3	Sample 2	SH-aLRT	Day 33
0.0193571	70.1	Sample 2	SH-aLRT	Day 33
0.0239977	85.8	Sample 2	SH-aLRT	Day 33
0.0261364	84.1	Sample 2	SH-aLRT	Day 33
0.0282664	85.7	Sample 2	SH-aLRT	Day 33
0.0282727	84.4	Sample 2	SH-aLRT	Day 33
0.0348642	96.6	Sample 2	SH-aLRT	Day 33
0.0282607	86.3	Sample 2	SH-aLRT	Day 33
0.0304196	33.9	Sample 2	SH-aLRT	Day 33
0.063753	99.7	Sample 2	SH-aLRT	Day 33
0.0261366	83.4	Sample 2	SH-aLRT	Day 33
0.0282748	82.8	Sample 2	SH-aLRT	Day 33
0.0108252	73.5	Sample 2	SH-aLRT	Day 33
0.0130998	77.8	Sample 2	SH-aLRT	Day 33
0.0109214	81.2	Sample 2	SH-aLRT	Day 33
0.0131136	81.9	Sample 2	SH-aLRT	Day 33
0.0175616	89.4	Sample 2	SH-aLRT	Day 33
0.0196239	78.1	Sample 2	SH-aLRT	Day 33
0.0217645	84	Sample 2	SH-aLRT	Day 33
0.0332288	93	Sample 2	SH-aLRT	Day 33
0.0382266	82.6	Sample 2	SH-aLRT	Day 33
0.043564	76	Sample 2	SH-aLRT	Day 33
0.045382	59.8	Sample 2	SH-aLRT	Day 33
0.0507844	79.5	Sample 2	SH-aLRT	Day 33
0.0558259	70.9	Sample 2	SH-aLRT	Day 33
0.042335	77.8	Sample 2	SH-aLRT	Day 33
0.0539158	98.6	Sample 2	SH-aLRT	Day 33
0.0560414	83	Sample 2	SH-aLRT	Day 33
0.0582229	10.4	Sample 2	SH-aLRT	Day 33
0.0353711	78.3	Sample 2	SH-aLRT	Day 33
0.0419982	94	Sample 2	SH-aLRT	Day 33
0.0441115	82.7	Sample 2	SH-aLRT	Day 33
0.0467535	98.8	Sample 2	SH-aLRT	Day 33
0.0489053	69.3	Sample 2	SH-aLRT	Day 33
0.053702	86.9	Sample 2	SH-aLRT	Day 33
0.057267	65.6	Sample 2	SH-aLRT	Day 33
0.0657637	84.4	Sample 2	SH-aLRT	Day 33
0.0679136	39.6	Sample 2	SH-aLRT	Day 33
0.0754314	92.5	Sample 2	SH-aLRT	Day 33
0.0397465	93.1	Sample 2	SH-aLRT	Day 33
0.0152628	64	Sample 2	SH-aLRT	Day 33
0.0219051	96.4	Sample 2	SH-aLRT	Day 33
0.0235298	22.9	Sample 2	SH-aLRT	Day 33
0.0285111	80.5	Sample 2	SH-aLRT	Day 33
0.0307048	32.1	Sample 2	SH-aLRT	Day 33
0.036249	84	Sample 2	SH-aLRT	Day 33
0.0377098	25.3	Sample 2	SH-aLRT	Day 33
0.051152	94.6	Sample 2	SH-aLRT	Day 33
0.0347534	87.1	Sample 2	SH-aLRT	Day 33
0.0427329	85.4	Sample 2	SH-aLRT	Day 33
0.0495166	9.1	Sample 2	SH-aLRT	Day 33
0.0569236	89.5	Sample 2	SH-aLRT	Day 33
0.0417814	92.1	Sample 2	SH-aLRT	Day 33
0.0483785	86.8	Sample 2	SH-aLRT	Day 33
0.050997	76.5	Sample 2	SH-aLRT	Day 33
0.0526807	62	Sample 2	SH-aLRT	Day 33
0.0596895	70.4	Sample 2	SH-aLRT	Day 33
0.0174109	83.6	Sample 2	SH-aLRT	Day 33
0.0217799	87.9	Sample 2	SH-aLRT	Day 33
0.021776	94.8	Sample 2	SH-aLRT	Day 33
0.0294084	98.4	Sample 2	SH-aLRT	Day 33
0.0552125	100	Sample 2	SH-aLRT	Day 33
0.0197518	93.6	Sample 2	SH-aLRT	Day 33
0.0152519	92.4	Sample 2	SH-aLRT	Day 33
0.0182817	74.1	Sample 2	SH-aLRT	Day 33
0.0219335	82.3	Sample 2	SH-aLRT	Day 33
0.0310359	85.7	Sample 2	SH-aLRT	Day 33
0.0413008	82.7	Sample 2	SH-aLRT	Day 33
0.0199451	87.1	Sample 2	SH-aLRT	Day 33
0.0238122	83.4	Sample 2	SH-aLRT	Day 33
0.0293099	83.7	Sample 2	SH-aLRT	Day 33
0.0326283	66.9	Sample 2	SH-aLRT	Day 33
0.0355824	67.2	Sample 2	SH-aLRT	Day 33
0.0382641	72.3	Sample 2	SH-aLRT	Day 33
0.044669	88.7	Sample 2	SH-aLRT	Day 33
0.0397282	78.7	Sample 2	SH-aLRT	Day 33
0.0227961	78.2	Sample 2	SH-aLRT	Day 33
0.0273158	74.5	Sample 2	SH-aLRT	Day 33
0.0267353	13.1	Sample 2	SH-aLRT	Day 33
0.0435622	96	Sample 2	SH-aLRT	Day 33
0.0218931	93.5	Sample 2	SH-aLRT	Day 33
0.0259017	62.2	Sample 2	SH-aLRT	Day 33
0.0337442	88.9	Sample 2	SH-aLRT	Day 33
0.0360925	56.7	Sample 2	SH-aLRT	Day 33
0.0403373	87	Sample 2	SH-aLRT	Day 33
0.0492636	94.4	Sample 2	SH-aLRT	Day 33
0.0131133	77.7	Sample 2	SH-aLRT	Day 33
0.015331	84.2	Sample 2	SH-aLRT	Day 33
0.0175475	76.7	Sample 2	SH-aLRT	Day 33
0.0196632	25.5	Sample 2	SH-aLRT	Day 33
0.0242207	85.6	Sample 2	SH-aLRT	Day 33
0.0258997	65.5	Sample 2	SH-aLRT	Day 33
0.0379986	93.2	Sample 2	SH-aLRT	Day 33
0.0321772	81.6	Sample 2	SH-aLRT	Day 33
0.0434375	85.5	Sample 2	SH-aLRT	Day 33
0.0349178	74.8	Sample 2	SH-aLRT	Day 33
0.022837	63.8	Sample 2	SH-aLRT	Day 33
0.0152977	77	Sample 2	SH-aLRT	Day 33
0.0173626	72.4	Sample 2	SH-aLRT	Day 33
0.011315	77.9	Sample 2	SH-aLRT	Day 33
0.0131273	68.5	Sample 2	SH-aLRT	Day 33
0.0198204	97.4	Sample 2	SH-aLRT	Day 33
0.0164101	83.9	Sample 2	SH-aLRT	Day 33
0.0254564	89.3	Sample 2	SH-aLRT	Day 33
0.0181898	67	Sample 2	SH-aLRT	Day 33
0.0317091	94.9	Sample 2	SH-aLRT	Day 33
0.0359796	91	Sample 2	SH-aLRT	Day 33
0.00870008	83.5	Sample 2	SH-aLRT	Day 33
0.0130822	91.7	Sample 2	SH-aLRT	Day 33
0.0153139	77.1	Sample 2	SH-aLRT	Day 33
0.0174872	75.4	Sample 2	SH-aLRT	Day 33
0.0196301	85.3	Sample 2	SH-aLRT	Day 33
0.0196466	71.6	Sample 2	SH-aLRT	Day 33
0.0086976	84.9	Sample 2	SH-aLRT	Day 33
0.0108508	84.5	Sample 2	SH-aLRT	Day 33
0.0152334	91.3	Sample 2	SH-aLRT	Day 33
0.0175494	77.8	Sample 2	SH-aLRT	Day 33
0.0197039	75.3	Sample 2	SH-aLRT	Day 33
0.0245432	87.6	Sample 2	SH-aLRT	Day 33
0.0289693	86.6	Sample 2	SH-aLRT	Day 33
0.021854	78.2	Sample 2	SH-aLRT	Day 33
0.0323835	90.7	Sample 2	SH-aLRT	Day 33
0.0562686	99.8	Sample 2	SH-aLRT	Day 33
0.0173932	84	Sample 2	SH-aLRT	Day 33
0.0220859	79.4	Sample 2	SH-aLRT	Day 33
0.0278383	79.7	Sample 2	SH-aLRT	Day 33
0.0323055	75.1	Sample 2	SH-aLRT	Day 33
0.034448	4.6	Sample 2	SH-aLRT	Day 33
0.0337497	93	Sample 2	SH-aLRT	Day 33
0.0130013	84	Sample 2	SH-aLRT	Day 33
0.0173826	92.8	Sample 2	SH-aLRT	Day 33
0.0217436	93.2	Sample 2	SH-aLRT	Day 33
0.0261606	90.4	Sample 2	SH-aLRT	Day 33
0.028271	39.7	Sample 2	SH-aLRT	Day 33
0.0400677	96.9	Sample 2	SH-aLRT	Day 33
0.0421493	90.6	Sample 2	SH-aLRT	Day 33
0.0464989	94.5	Sample 2	SH-aLRT	Day 33
0.0238038	74	Sample 2	SH-aLRT	Day 33
0.0260325	74.2	Sample 2	SH-aLRT	Day 33
0.032971	86.4	Sample 2	SH-aLRT	Day 33
0.0376344	81.1	Sample 2	SH-aLRT	Day 33
0.038246	77.6	Sample 2	SH-aLRT	Day 33
0.0305832	86.4	Sample 2	SH-aLRT	Day 33
0.0418574	97.4	Sample 2	SH-aLRT	Day 33
0.0195323	43	Sample 2	SH-aLRT	Day 33
0.0239212	84.6	Sample 2	SH-aLRT	Day 33
0.0283244	85.3	Sample 2	SH-aLRT	Day 33
0.0238961	94.2	Sample 2	SH-aLRT	Day 33
0.0260211	82.4	Sample 2	SH-aLRT	Day 33
0.0284199	77.7	Sample 2	SH-aLRT	Day 33
0.0151885	90.6	Sample 2	SH-aLRT	Day 33
0.0175773	34.4	Sample 2	SH-aLRT	Day 33
0.0302286	93.9	Sample 2	SH-aLRT	Day 33
0.0367828	79	Sample 2	SH-aLRT	Day 33
0.0406667	37.5	Sample 2	SH-aLRT	Day 33
0.0501406	94.9	Sample 2	SH-aLRT	Day 33
0.073349	99.5	Sample 2	SH-aLRT	Day 33
0.0196033	70.7	Sample 2	SH-aLRT	Day 33
0.0195636	81.5	Sample 2	SH-aLRT	Day 33
0.0252467	84.9	Sample 2	SH-aLRT	Day 33
0.035133	84	Sample 2	SH-aLRT	Day 33
0.0445137	39.6	Sample 2	SH-aLRT	Day 33
0.0370224	95.5	Sample 2	SH-aLRT	Day 33
0.017357	86.3	Sample 2	SH-aLRT	Day 33
0.0108502	84.8	Sample 2	SH-aLRT	Day 33
0.010952	79.4	Sample 2	SH-aLRT	Day 33
0.0155178	89.2	Sample 2	SH-aLRT	Day 33
0.0176651	81.9	Sample 2	SH-aLRT	Day 33
0.0138967	95.4	Sample 2	SH-aLRT	Day 33
0.0164051	76.3	Sample 2	SH-aLRT	Day 33
0.0318379	90.9	Sample 2	SH-aLRT	Day 33
0.0438514	84.2	Sample 2	SH-aLRT	Day 33
0.0695841	97.3	Sample 2	SH-aLRT	Day 33
0.0491864	19.1	Sample 2	SH-aLRT	Day 33
0.0534221	88.7	Sample 2	SH-aLRT	Day 33
0.0555137	84.1	Sample 2	SH-aLRT	Day 33
0.0402504	84.9	Sample 2	SH-aLRT	Day 33
0.00877023	94.1	Sample 2	SH-aLRT	Day 33
0.0105444	68.6	Sample 2	SH-aLRT	Day 33
0.0177975	76.5	Sample 2	SH-aLRT	Day 33
0.00653457	85.7	Sample 2	SH-aLRT	Day 33
0.00436826	82.5	Sample 2	SH-aLRT	Day 33
0.00437252	81.5	Sample 2	SH-aLRT	Day 33
0.00654263	83.8	Sample 2	SH-aLRT	Day 33
0.00870068	86	Sample 2	SH-aLRT	Day 33
0.0108477	84.7	Sample 2	SH-aLRT	Day 33
0.0129923	80	Sample 2	SH-aLRT	Day 33
0.0151386	39.9	Sample 2	SH-aLRT	Day 33
0.0173421	77.7	Sample 2	SH-aLRT	Day 33
0.0195377	78.2	Sample 2	SH-aLRT	Day 33
0.0266624	84.6	Sample 2	SH-aLRT	Day 33
0.0428139	97.5	Sample 2	SH-aLRT	Day 33
0.055606	96.3	Sample 2	SH-aLRT	Day 33
0.028644	71.5	Sample 2	SH-aLRT	Day 33
0.0353551	80.3	Sample 2	SH-aLRT	Day 33
0.0372487	27.8	Sample 2	SH-aLRT	Day 33
0.0268172	90.8	Sample 2	SH-aLRT	Day 33
0.0338699	60.3	Sample 2	SH-aLRT	Day 33
0.0408298	31.3	Sample 2	SH-aLRT	Day 33
0.0216936	79.1	Sample 2	SH-aLRT	Day 33
0.0260632	9.3	Sample 2	SH-aLRT	Day 33
0.0310688	92.6	Sample 2	SH-aLRT	Day 33
0.0379301	66.2	Sample 2	SH-aLRT	Day 33
0.0195083	78.9	Sample 2	SH-aLRT	Day 33
0.0264645	89.2	Sample 2	SH-aLRT	Day 33
0.0307599	79.8	Sample 2	SH-aLRT	Day 33
0.0353188	65	Sample 2	SH-aLRT	Day 33
0.0423378	90.6	Sample 2	SH-aLRT	Day 33
0.0325352	64.5	Sample 2	SH-aLRT	Day 33
0.0313786	86.4	Sample 2	SH-aLRT	Day 33
0.0336579	78.1	Sample 2	SH-aLRT	Day 33
0.0332369	70.9	Sample 2	SH-aLRT	Day 33
0.0216767	78.3	Sample 2	SH-aLRT	Day 33
0.0238238	82.1	Sample 2	SH-aLRT	Day 33
0.0259237	81	Sample 2	SH-aLRT	Day 33
0.028023	71	Sample 2	SH-aLRT	Day 33
0.017335	73.9	Sample 2	SH-aLRT	Day 33
0.0195002	29.9	Sample 2	SH-aLRT	Day 33
0.0272889	95.6	Sample 2	SH-aLRT	Day 33
0.0291134	68.1	Sample 2	SH-aLRT	Day 33
0.0324462	69.3	Sample 2	SH-aLRT	Day 33
0.0464379	98.8	Sample 2	SH-aLRT	Day 33
0.0486054	80.6	Sample 2	SH-aLRT	Day 33
0.0507599	75.1	Sample 2	SH-aLRT	Day 33
0.0528568	77	Sample 2	SH-aLRT	Day 33
0.032549	81.1	Sample 2	SH-aLRT	Day 33
0.0108646	85.7	Sample 2	SH-aLRT	Day 33
0.0130239	84.7	Sample 2	SH-aLRT	Day 33
0.0173745	88.9	Sample 2	SH-aLRT	Day 33
0.0220201	74.3	Sample 2	SH-aLRT	Day 33
0.0130244	85.1	Sample 2	SH-aLRT	Day 33
0.0173907	92.1	Sample 2	SH-aLRT	Day 33
0.0195255	82.9	Sample 2	SH-aLRT	Day 33
0.0216574	84.5	Sample 2	SH-aLRT	Day 33
0.0238196	75.3	Sample 2	SH-aLRT	Day 33
0.0332569	97.6	Sample 2	SH-aLRT	Day 33
0.0353758	84.3	Sample 2	SH-aLRT	Day 33
0.0374865	82.2	Sample 2	SH-aLRT	Day 33
0.04332	87	Sample 2	SH-aLRT	Day 33
0.0460293	61.6	Sample 2	SH-aLRT	Day 33
0.0572881	87.4	Sample 2	SH-aLRT	Day 33
0.0400681	85.2	Sample 2	SH-aLRT	Day 33
0.0349669	60.1	Sample 2	SH-aLRT	Day 33
0.037692	32	Sample 2	SH-aLRT	Day 33
0.0398983	53.7	Sample 2	SH-aLRT	Day 33
0.0443276	49.9	Sample 2	SH-aLRT	Day 33
0.0492078	71.9	Sample 2	SH-aLRT	Day 33
0.0549676	79.2	Sample 2	SH-aLRT	Day 33
0.0432485	67.3	Sample 2	SH-aLRT	Day 33
0.0630319	97.7	Sample 2	SH-aLRT	Day 33
0.0477571	85.5	Sample 2	SH-aLRT	Day 33
0.0529008	78.9	Sample 2	SH-aLRT	Day 33
0.0238034	80.3	Sample 2	SH-aLRT	Day 33
0.0312534	91.6	Sample 2	SH-aLRT	Day 33
0.0328505	63.8	Sample 2	SH-aLRT	Day 33
0.0350684	79.6	Sample 2	SH-aLRT	Day 33
0.037282	69.9	Sample 2	SH-aLRT	Day 33
0.0390946	67.8	Sample 2	SH-aLRT	Day 33
0.0444314	75.7	Sample 2	SH-aLRT	Day 33
0.0622344	98.8	Sample 2	SH-aLRT	Day 33
0.0509089	81.6	Sample 2	SH-aLRT	Day 33
0.0373949	78.5	Sample 2	SH-aLRT	Day 33
0.0453881	89.2	Sample 2	SH-aLRT	Day 33
0.0354341	64.9	Sample 2	SH-aLRT	Day 33
0.0382204	71.1	Sample 2	SH-aLRT	Day 33
0.0409922	67.4	Sample 2	SH-aLRT	Day 33
0.0463413	82	Sample 2	SH-aLRT	Day 33
0.0683672	98.5	Sample 2	SH-aLRT	Day 33
0.0485234	75.8	Sample 2	SH-aLRT	Day 33
0.0485944	60.1	Sample 2	SH-aLRT	Day 33
0.0479424	87.3	Sample 2	SH-aLRT	Day 33
0.0387454	82.8	Sample 2	SH-aLRT	Day 33
0.0454654	83.7	Sample 2	SH-aLRT	Day 33
0.0439713	84.7	Sample 2	SH-aLRT	Day 33
0.0543841	90.4	Sample 2	SH-aLRT	Day 33
0.0494389	77.8	Sample 2	SH-aLRT	Day 33
0.0515467	83.8	Sample 2	SH-aLRT	Day 33
0.0560288	87	Sample 2	SH-aLRT	Day 33
0.0536641	85.8	Sample 2	SH-aLRT	Day 33
0.0515468	83.1	Sample 2	SH-aLRT	Day 33
0.0410246	94.4	Sample 2	SH-aLRT	Day 33
0.0259411	84.3	Sample 2	SH-aLRT	Day 33
0.0280806	85.2	Sample 2	SH-aLRT	Day 33
0.0237954	83.2	Sample 2	SH-aLRT	Day 33
0.025933	81.4	Sample 2	SH-aLRT	Day 33
0.0304813	85.9	Sample 2	SH-aLRT	Day 33
0.0355775	79.7	Sample 2	SH-aLRT	Day 33
0.0394394	72.9	Sample 2	SH-aLRT	Day 33
0.0485187	95.7	Sample 2	SH-aLRT	Day 33
0.052868	90.1	Sample 2	SH-aLRT	Day 33
0.0259887	72.5	Sample 2	SH-aLRT	Day 33
0.0285033	56.8	Sample 2	SH-aLRT	Day 33
0.0307183	18.9	Sample 2	SH-aLRT	Day 33
0.0289511	87.9	Sample 2	SH-aLRT	Day 33
0.0366792	75.2	Sample 2	SH-aLRT	Day 33
0.0387754	21.6	Sample 2	SH-aLRT	Day 33
0.0408871	83.2	Sample 2	SH-aLRT	Day 33
0.0501046	97.9	Sample 2	SH-aLRT	Day 33
0.0259624	81.1	Sample 2	SH-aLRT	Day 33
0.0431796	99.2	Sample 2	SH-aLRT	Day 33
0.0307115	96.8	Sample 2	SH-aLRT	Day 33
0.0352603	88.1	Sample 2	SH-aLRT	Day 33
0.0373893	76.2	Sample 2	SH-aLRT	Day 33
0.0423924	80.4	Sample 2	SH-aLRT	Day 33
0.0493122	77.9	Sample 2	SH-aLRT	Day 33
0.0368077	64.7	Sample 2	SH-aLRT	Day 33
0.0466624	94.8	Sample 2	SH-aLRT	Day 33
0.0288953	98.8	Sample 2	SH-aLRT	Day 33
0.0151777	84.1	Sample 2	SH-aLRT	Day 33
0.0321625	99.5	Sample 2	SH-aLRT	Day 33
0.0108318	75.2	Sample 2	SH-aLRT	Day 33
0.0109399	80.8	Sample 2	SH-aLRT	Day 33
0.00654477	87.7	Sample 2	SH-aLRT	Day 33
0.00883603	79	Sample 2	SH-aLRT	Day 33
0.0117528	77.1	Sample 2	SH-aLRT	Day 33
0.0230708	89.6	Sample 2	SH-aLRT	Day 33
0.044945	99.6	Sample 2	SH-aLRT	Day 33
0.028806	79.8	Sample 2	SH-aLRT	Day 33
0.0335489	79.3	Sample 2	SH-aLRT	Day 33
0.0416325	83.7	Sample 2	SH-aLRT	Day 33
0.0459181	88.2	Sample 2	SH-aLRT	Day 33
0.0480242	59.6	Sample 2	SH-aLRT	Day 33
0.0501198	27.9	Sample 2	SH-aLRT	Day 33
0.0587542	28.6	Sample 2	SH-aLRT	Day 33
0.0480278	83.1	Sample 2	SH-aLRT	Day 33
0.0578248	72.9	Sample 2	SH-aLRT	Day 33
0.0693889	82.1	Sample 2	SH-aLRT	Day 33
0.0162543	42.2	Sample 2	SH-aLRT	Day 33
0.0260244	95	Sample 2	SH-aLRT	Day 33
0.0307943	87.7	Sample 2	SH-aLRT	Day 33
0.0325794	68	Sample 2	SH-aLRT	Day 33
0.0380105	79.3	Sample 2	SH-aLRT	Day 33
0.016295	87.1	Sample 2	SH-aLRT	Day 33
0.0236665	89.1	Sample 2	SH-aLRT	Day 33
0.0134949	80.6	Sample 2	SH-aLRT	Day 33
0.00653537	76.4	Sample 2	SH-aLRT	Day 33
0.0087612	79.8	Sample 2	SH-aLRT	Day 33
0.0109847	80	Sample 2	SH-aLRT	Day 33
0.0131812	79.5	Sample 2	SH-aLRT	Day 33
0.0154434	77.1	Sample 2	SH-aLRT	Day 33
0.0176179	76.2	Sample 2	SH-aLRT	Day 33
0.0198363	54.2	Sample 2	SH-aLRT	Day 33
0.011327	75.3	Sample 2	SH-aLRT	Day 33
0.00653512	81.9	Sample 2	SH-aLRT	Day 33
0.0043728	83	Sample 2	SH-aLRT	Day 33
0.00654412	85.7	Sample 2	SH-aLRT	Day 33
0.0109339	82.9	Sample 2	SH-aLRT	Day 33
0.0130819	83.6	Sample 2	SH-aLRT	Day 33
0.0152186	79.9	Sample 2	SH-aLRT	Day 33
0.0250491	95.1	Sample 2	SH-aLRT	Day 33
0.0290975	77	Sample 2	SH-aLRT	Day 33
0.033553	57.1	Sample 2	SH-aLRT	Day 33
0.0469586	87.1	Sample 2	SH-aLRT	Day 33
0.060203	87.3	Sample 2	SH-aLRT	Day 33
0.0673754	91.8	Sample 2	SH-aLRT	Day 33
0.071867	77	Sample 2	SH-aLRT	Day 33
0.0190007	54.7	Sample 2	SH-aLRT	Day 33
0.0296652	84.8	Sample 2	SH-aLRT	Day 33
0.0195951	6.3	Sample 2	SH-aLRT	Day 33
0.0271868	49.8	Sample 2	SH-aLRT	Day 33
0.0152212	85.1	Sample 2	SH-aLRT	Day 33
0.0174343	91.9	Sample 2	SH-aLRT	Day 33
0.0196173	76.9	Sample 2	SH-aLRT	Day 33
0.0218003	66.9	Sample 2	SH-aLRT	Day 33
0.0153057	87.2	Sample 2	SH-aLRT	Day 33
0.0171093	66.2	Sample 2	SH-aLRT	Day 33
0.00871098	84.7	Sample 2	SH-aLRT	Day 33
0.0106804	70.1	Sample 2	SH-aLRT	Day 33
0.0130919	75.4	Sample 2	SH-aLRT	Day 33
0.0175847	82.9	Sample 2	SH-aLRT	Day 33
0.0173413	78.9	Sample 2	SH-aLRT	Day 33
0.00654104	83.2	Sample 2	SH-aLRT	Day 33
0.00437901	84.9	Sample 2	SH-aLRT	Day 33
0.00656101	81.1	Sample 2	SH-aLRT	Day 33
0.00654927	85.6	Sample 2	SH-aLRT	Day 33
0.0021871	84.7	Sample 2	SH-aLRT	Day 33
0.00436992	87.8	Sample 2	SH-aLRT	Day 33
0.00652838	86.4	Sample 2	SH-aLRT	Day 33
0.0111996	89.2	Sample 2	SH-aLRT	Day 33
0.0132046	72.3	Sample 2	SH-aLRT	Day 33
0.0148912	70	Sample 2	SH-aLRT	Day 33
0.0223673	91.6	Sample 2	SH-aLRT	Day 33
0.0177123	80.9	Sample 2	SH-aLRT	Day 33
0.00869269	93.1	Sample 2	SH-aLRT	Day 33
0.0109386	91.1	Sample 2	SH-aLRT	Day 33
0.00653541	80.9	Sample 2	SH-aLRT	Day 33
0.0171899	91.4	Sample 2	SH-aLRT	Day 33
0.0307617	95.7	Sample 2	SH-aLRT	Day 33
0.0394905	90	Sample 2	SH-aLRT	Day 33
0.0416506	80.5	Sample 2	SH-aLRT	Day 33
0.0352334	91.1	Sample 2	SH-aLRT	Day 33
0.0373427	81.4	Sample 2	SH-aLRT	Day 33
0.00654274	85	Sample 2	SH-aLRT	Day 33
0.00436977	86.5	Sample 2	SH-aLRT	Day 33
0.00659901	74.3	Sample 2	SH-aLRT	Day 33
0.00437858	79.1	Sample 2	SH-aLRT	Day 33
0.0066618	79.1	Sample 2	SH-aLRT	Day 33
0.00435745	83.6	Sample 2	SH-aLRT	Day 33
0.0087638	90.6	Sample 2	SH-aLRT	Day 33
0.0178711	97	Sample 2	SH-aLRT	Day 33
0.00218801	85.2	Sample 2	SH-aLRT	Day 33
0.00437042	87.6	Sample 2	SH-aLRT	Day 33
0.0087737	92.8	Sample 2	SH-aLRT	Day 33
0.0131416	91.2	Sample 2	SH-aLRT	Day 33
0.0152728	82.6	Sample 2	SH-aLRT	Day 33
0.0174067	86.5	Sample 2	SH-aLRT	Day 33
0.019538	78.9	Sample 2	SH-aLRT	Day 33
0.022283	47.7	Sample 2	SH-aLRT	Day 33
0.0264478	75.4	Sample 2	SH-aLRT	Day 33
0.0297068	65.1	Sample 2	SH-aLRT	Day 33
0.0364248	98.3	Sample 2	SH-aLRT	Day 33
0.0218361	84.4	Sample 2	SH-aLRT	Day 33
0.0240143	64.8	Sample 2	SH-aLRT	Day 33
0.0283918	81.7	Sample 2	SH-aLRT	Day 33
0.0387847	88.8	Sample 2	SH-aLRT	Day 33
0.0401554	98.5	Sample 2	SH-aLRT	Day 33
0.0173145	24.3	Sample 2	SH-aLRT	Day 33
0.0195899	79.9	Sample 2	SH-aLRT	Day 33
0.0261063	87.1	Sample 2	SH-aLRT	Day 33
0.0174143	87.4	Sample 2	SH-aLRT	Day 33
0.0195535	86.7	Sample 2	SH-aLRT	Day 33
0.0154332	94.9	Sample 2	SH-aLRT	Day 33
0.0243796	95.3	Sample 2	SH-aLRT	Day 33
0.0280021	14.6	Sample 2	SH-aLRT	Day 33
0.0380739	91.1	Sample 2	SH-aLRT	Day 33
0.0400153	46.5	Sample 2	SH-aLRT	Day 33
0.0224694	88.1	Sample 2	SH-aLRT	Day 33
0.0276519	82.5	Sample 2	SH-aLRT	Day 33
0.0176765	80.7	Sample 2	SH-aLRT	Day 33
0.0198175	77.5	Sample 2	SH-aLRT	Day 33
0.0221879	74.4	Sample 2	SH-aLRT	Day 33
0.031631	96.2	Sample 2	SH-aLRT	Day 33
0.0110849	87.7	Sample 2	SH-aLRT	Day 33
0.00660244	79.7	Sample 2	SH-aLRT	Day 33
0.00877946	76	Sample 2	SH-aLRT	Day 33
0.0109436	80.6	Sample 2	SH-aLRT	Day 33
0.0131056	86.7	Sample 2	SH-aLRT	Day 33
0.0176427	95.6	Sample 2	SH-aLRT	Day 33
0.011405	75	Sample 2	SH-aLRT	Day 33
0.0065412	85.9	Sample 2	SH-aLRT	Day 33
0.00652871	85.9	Sample 2	SH-aLRT	Day 33
0.00870222	85.4	Sample 2	SH-aLRT	Day 33
0.0109117	76.9	Sample 2	SH-aLRT	Day 33
0.0130706	73.6	Sample 2	SH-aLRT	Day 33
0.0176663	88.3	Sample 2	SH-aLRT	Day 33
0.0152504	7.8	Sample 2	SH-aLRT	Day 33
0.0219104	82	Sample 2	SH-aLRT	Day 33
0.0109503	78.5	Sample 2	SH-aLRT	Day 33
0.0131432	79.6	Sample 2	SH-aLRT	Day 33
0.012776	70	Sample 2	SH-aLRT	Day 33
0.015314	52.5	Sample 2	SH-aLRT	Day 33
0.00868533	84.6	Sample 2	SH-aLRT	Day 33
0.0129235	77.3	Sample 2	SH-aLRT	Day 33
0.00437125	88.9	Sample 2	SH-aLRT	Day 33
0.00654315	85.6	Sample 2	SH-aLRT	Day 33
0.00870867	83.2	Sample 2	SH-aLRT	Day 33
0.0157691	89.1	Sample 2	SH-aLRT	Day 33
0.0200597	81.5	Sample 2	SH-aLRT	Day 33
0.010931	76.7	Sample 2	SH-aLRT	Day 33
0.00661413	80.9	Sample 2	SH-aLRT	Day 33
0.0077383	26.7	Sample 2	SH-aLRT	Day 33
0.00436921	83.2	Sample 2	SH-aLRT	Day 33
0.00436765	85.1	Sample 2	SH-aLRT	Day 33
0.00654047	86.6	Sample 2	SH-aLRT	Day 33
0.00869642	86.5	Sample 2	SH-aLRT	Day 33
0.0108429	83.9	Sample 2	SH-aLRT	Day 33
0.0129864	85.6	Sample 2	SH-aLRT	Day 33
0.0169858	74.8	Sample 2	SH-aLRT	Day 33
0.00869123	83.9	Sample 2	SH-aLRT	Day 33
0.0108378	84.1	Sample 2	SH-aLRT	Day 33
0.0130276	75.3	Sample 2	SH-aLRT	Day 33
0.0153714	74.4	Sample 2	SH-aLRT	Day 33
0.0169113	60.1	Sample 2	SH-aLRT	Day 33
0.0109248	80.1	Sample 2	SH-aLRT	Day 33
0.0130855	80.3	Sample 2	SH-aLRT	Day 33
0.00654048	86	Sample 2	SH-aLRT	Day 33
0.00875286	81.6	Sample 2	SH-aLRT	Day 33
0.0106956	68.6	Sample 2	SH-aLRT	Day 33
0.00880126	22.5	Sample 2	SH-aLRT	Day 33
0.0106784	67.2	Sample 2	SH-aLRT	Day 33
0.00653968	92	Sample 2	SH-aLRT	Day 33
0.00870294	89.7	Sample 2	SH-aLRT	Day 33
0.0108548	84.8	Sample 2	SH-aLRT	Day 33
0.0175312	96.6	Sample 2	SH-aLRT	Day 33
0.019698	79.9	Sample 2	SH-aLRT	Day 33
0.0219414	80.4	Sample 2	SH-aLRT	Day 33
0.024212	75	Sample 2	SH-aLRT	Day 33
0.0447217	98.7	Sample 2	SH-aLRT	Day 33
0.0242374	78.2	Sample 2	SH-aLRT	Day 33
0.02632	78.7	Sample 2	SH-aLRT	Day 33
0.0284629	74.4	Sample 2	SH-aLRT	Day 33
0.0211247	61.3	Sample 2	SH-aLRT	Day 33
0.0198746	53.2	Sample 2	SH-aLRT	Day 33
0.02189	74.1	Sample 2	SH-aLRT	Day 33
0.0262061	91.9	Sample 2	SH-aLRT	Day 33
0.0283276	86.3	Sample 2	SH-aLRT	Day 33
0.0349067	96.2	Sample 2	SH-aLRT	Day 33
0.0328176	77.1	Sample 2	SH-aLRT	Day 33
0.0410612	82.8	Sample 2	SH-aLRT	Day 33
0.0504096	82	Sample 2	SH-aLRT	Day 33
0.0508414	93.7	Sample 2	SH-aLRT	Day 33
0.0219039	90.9	Sample 2	SH-aLRT	Day 33
0.0240595	85.8	Sample 2	SH-aLRT	Day 33
0.0284242	92.9	Sample 2	SH-aLRT	Day 33
0.032977	90.1	Sample 2	SH-aLRT	Day 33
0.0351257	76.7	Sample 2	SH-aLRT	Day 33
0.0398688	72.2	Sample 2	SH-aLRT	Day 33
0.0451208	79.7	Sample 2	SH-aLRT	Day 33
0.0262171	85	Sample 2	SH-aLRT	Day 33
0.0284556	92.2	Sample 2	SH-aLRT	Day 33
0.0218696	91.6	Sample 2	SH-aLRT	Day 33
0.0288469	94.4	Sample 2	SH-aLRT	Day 33
0.0334131	28.3	Sample 2	SH-aLRT	Day 33
0.0356248	76.6	Sample 2	SH-aLRT	Day 33
0.0376618	74.4	Sample 2	SH-aLRT	Day 33
0.0398905	50.7	Sample 2	SH-aLRT	Day 33
0.015286	83.2	Sample 2	SH-aLRT	Day 33
0.0201576	76.7	Sample 2	SH-aLRT	Day 33
0.0227958	72.5	Sample 2	SH-aLRT	Day 33
0.0275289	84.8	Sample 2	SH-aLRT	Day 33
0.0296442	76.4	Sample 2	SH-aLRT	Day 33
0.0449001	97.5	Sample 2	SH-aLRT	Day 33
0.0461881	60.2	Sample 2	SH-aLRT	Day 33
0.0483537	83.5	Sample 2	SH-aLRT	Day 33
0.0496436	62.1	Sample 2	SH-aLRT	Day 33
0.0296549	92	Sample 2	SH-aLRT	Day 33
0.0268658	87.3	Sample 2	SH-aLRT	Day 33
0.0298495	73	Sample 2	SH-aLRT	Day 33
0.0175108	70.6	Sample 2	SH-aLRT	Day 33
0.0241377	96.7	Sample 2	SH-aLRT	Day 33
0.0263424	29.3	Sample 2	SH-aLRT	Day 33
0.028471	73.1	Sample 2	SH-aLRT	Day 33
0.0332549	86.5	Sample 2	SH-aLRT	Day 33
0.0197033	76.8	Sample 2	SH-aLRT	Day 33
0.0154182	63.1	Sample 2	SH-aLRT	Day 33
0.0176516	78.1	Sample 2	SH-aLRT	Day 33
0.0176996	74.5	Sample 2	SH-aLRT	Day 33
0.0199468	38.6	Sample 2	SH-aLRT	Day 33
0.0130926	92.7	Sample 2	SH-aLRT	Day 33
0.0152669	81.7	Sample 2	SH-aLRT	Day 33
0.0156991	84.5	Sample 2	SH-aLRT	Day 33
0.0268751	88	Sample 2	SH-aLRT	Day 33
0.0177645	93.2	Sample 2	SH-aLRT	Day 33
0.00876235	79.6	Sample 2	SH-aLRT	Day 33
0.0109585	80.8	Sample 2	SH-aLRT	Day 33
0.00654047	86.6	Sample 2	SH-aLRT	Day 33
0.00869854	83.7	Sample 2	SH-aLRT	Day 33
0.0108682	85	Sample 2	SH-aLRT	Day 33
0.0130337	86	Sample 2	SH-aLRT	Day 33
0.0153551	78.7	Sample 2	SH-aLRT	Day 33
0.019958	93.3	Sample 2	SH-aLRT	Day 33
0.013316	77.2	Sample 2	SH-aLRT	Day 33
0.015293	91.6	Sample 2	SH-aLRT	Day 33
0.00654049	84.3	Sample 2	SH-aLRT	Day 33
0.00867146	75.5	Sample 2	SH-aLRT	Day 33
0.0109979	81.3	Sample 2	SH-aLRT	Day 33
0.00654055	13.8	Sample 2	SH-aLRT	Day 33
0.00872057	75.2	Sample 2	SH-aLRT	Day 33
0.01095	76.2	Sample 2	SH-aLRT	Day 33
0.0132174	72.9	Sample 2	SH-aLRT	Day 33
0.015391	73.4	Sample 2	SH-aLRT	Day 33
0.0138599	83.9	Sample 2	SH-aLRT	Day 33
0.015624	62.4	Sample 2	SH-aLRT	Day 33
0.00870298	84.5	Sample 2	SH-aLRT	Day 33
0.00654049	86	Sample 2	SH-aLRT	Day 33
0.00874977	63.3	Sample 2	SH-aLRT	Day 33
0.0131758	50.2	Sample 2	SH-aLRT	Day 33
0.00870071	22.1	Sample 2	SH-aLRT	Day 33
0.0158617	88	Sample 2	SH-aLRT	Day 33
0.0207725	80.7	Sample 2	SH-aLRT	Day 33
0.00653195	85.8	Sample 2	SH-aLRT	Day 33
0.00876043	81.5	Sample 2	SH-aLRT	Day 33
0.0102427	54.8	Sample 2	SH-aLRT	Day 33
0.0109491	79.7	Sample 2	SH-aLRT	Day 33
0.00652542	84	Sample 2	SH-aLRT	Day 33
0.00436999	85.9	Sample 2	SH-aLRT	Day 33
0.00436632	86.2	Sample 2	SH-aLRT	Day 33
0.00653249	86.3	Sample 2	SH-aLRT	Day 33
0.00946182	79.2	Sample 2	SH-aLRT	Day 33
0.0065399	85.6	Sample 2	SH-aLRT	Day 33
0.00870566	84.3	Sample 2	SH-aLRT	Day 33
0.0108405	80.1	Sample 2	SH-aLRT	Day 33
0.00660607	92.6	Sample 2	SH-aLRT	Day 33
0.0109886	90.4	Sample 2	SH-aLRT	Day 33
0.0189418	89.6	Sample 2	SH-aLRT	Day 33
0.00435867	80.6	Sample 2	SH-aLRT	Day 33
0.00875231	81.3	Sample 2	SH-aLRT	Day 33
0.0113833	46.9	Sample 2	SH-aLRT	Day 33
0.00652412	91.7	Sample 2	SH-aLRT	Day 33
0.00651714	86.7	Sample 2	SH-aLRT	Day 33
0.00867368	90.9	Sample 2	SH-aLRT	Day 33
0.0108253	27.5	Sample 2	SH-aLRT	Day 33
0.00687985	63.1	Sample 2	SH-aLRT	Day 33
0.00218808	85.2	Sample 2	SH-aLRT	Day 33
0.00435748	85.5	Sample 2	SH-aLRT	Day 33
0.00218619	82.4	Sample 2	SH-aLRT	Day 33
0.00436035	82.9	Sample 2	SH-aLRT	Day 33
0.00929465	81	Sample 2	SH-aLRT	Day 33
0.0425532	99.7	Sample 2	SH-aLRT	Day 33
0.0119078	77.8	Sample 2	SH-aLRT	Day 33
0.00698403	86.4	Sample 2	SH-aLRT	Day 33
0.00903467	72.6	Sample 2	SH-aLRT	Day 33
0.0160366	91.2	Sample 2	SH-aLRT	Day 33
0.00218406	86	Sample 2	SH-aLRT	Day 33
0.00436365	91.1	Sample 2	SH-aLRT	Day 33
0.00652808	82.9	Sample 2	SH-aLRT	Day 33
0.00880192	81.6	Sample 2	SH-aLRT	Day 33
0.01129	76.8	Sample 2	SH-aLRT	Day 33
0.0109148	74.8	Sample 2	SH-aLRT	Day 33
0.00878721	91.8	Sample 2	SH-aLRT	Day 33
0.011397	86.9	Sample 2	SH-aLRT	Day 33
0.00652601	1.6	Sample 2	SH-aLRT	Day 33
0.00894929	84.4	Sample 2	SH-aLRT	Day 33
0.00436853	85.8	Sample 2	SH-aLRT	Day 33
0.00653003	85.4	Sample 2	SH-aLRT	Day 33
0.00696368	88.7	Sample 2	SH-aLRT	Day 33
0.0044066	76.4	Sample 2	SH-aLRT	Day 33
0.00660962	11	Sample 2	SH-aLRT	Day 33
0.00218383	82	Sample 2	SH-aLRT	Day 33
0.00435578	83	Sample 2	SH-aLRT	Day 33
0.0066691	79	Sample 2	SH-aLRT	Day 33
0.00874332	72	Sample 2	SH-aLRT	Day 33
0.0109075	61.8	Sample 2	SH-aLRT	Day 33
0.00652296	86	Sample 2	SH-aLRT	Day 33
0.00218641	86.7	Sample 2	SH-aLRT	Day 33
0.00218367	84.5	Sample 2	SH-aLRT	Day 33
0.00435602	66	Sample 2	SH-aLRT	Day 33
0.00889988	41.3	Sample 2	SH-aLRT	Day 33
0.0111532	78.1	Sample 2	SH-aLRT	Day 33
0.012968	71.1	Sample 2	SH-aLRT	Day 33
0.0223934	92.2	Sample 2	SH-aLRT	Day 33
0.0417043	97.3	Sample 2	SH-aLRT	Day 33
0.0321665	81.8	Sample 2	SH-aLRT	Day 33
0.00652208	82.5	Sample 2	SH-aLRT	Day 33
0.00867499	51.9	Sample 2	SH-aLRT	Day 33
0.0130551	91.8	Sample 2	SH-aLRT	Day 33
0.0152498	75.4	Sample 2	SH-aLRT	Day 33
0.00435787	87.5	Sample 2	SH-aLRT	Day 33
0.00651856	88.8	Sample 2	SH-aLRT	Day 33
0.00218747	82.2	Sample 2	SH-aLRT	Day 33
0.0066267	92.1	Sample 2	SH-aLRT	Day 33
0.0110329	91.1	Sample 2	SH-aLRT	Day 33
0.0131901	82.9	Sample 2	SH-aLRT	Day 33
0.0115139	84.3	Sample 2	SH-aLRT	Day 33
0.00436104	83.7	Sample 2	SH-aLRT	Day 33
0.00657441	79.4	Sample 2	SH-aLRT	Day 33
0.00632759	71.3	Sample 2	SH-aLRT	Day 33
0.00436643	82.6	Sample 2	SH-aLRT	Day 33
0.00653108	85.1	Sample 2	SH-aLRT	Day 33
0.00871082	77.8	Sample 2	SH-aLRT	Day 33
0.00436926	85.3	Sample 2	SH-aLRT	Day 33
0.0103022	82.3	Sample 2	SH-aLRT	Day 33
0.00436935	85.7	Sample 2	SH-aLRT	Day 33
0.00218816	86.3	Sample 2	SH-aLRT	Day 33
0.0043967	77.9	Sample 2	SH-aLRT	Day 33
0.00436716	85.3	Sample 2	SH-aLRT	Day 33
0.00218293	84.2	Sample 2	SH-aLRT	Day 33
0.00436336	91.4	Sample 2	SH-aLRT	Day 33
0.00652447	84.5	Sample 2	SH-aLRT	Day 33
0.00437442	83.9	Sample 2	SH-aLRT	Day 33
0.00654306	83.6	Sample 2	SH-aLRT	Day 33
0.00654075	82.7	Sample 2	SH-aLRT	Day 33
0.00441854	78.3	Sample 2	SH-aLRT	Day 33
0.00435589	85.5	Sample 2	SH-aLRT	Day 33
0.00658794	76.5	Sample 2	SH-aLRT	Day 33
0.00877316	78.1	Sample 2	SH-aLRT	Day 33
0.00218742	86.7	Sample 2	SH-aLRT	Day 33
0.00218636	84	Sample 2	SH-aLRT	Day 33
0.00435648	85.6	Sample 2	SH-aLRT	Day 33
0.00874922	93.9	Sample 2	SH-aLRT	Day 33
0.0109341	80.4	Sample 2	SH-aLRT	Day 33
0.0130961	79.7	Sample 2	SH-aLRT	Day 33
0.0152528	81.5	Sample 2	SH-aLRT	Day 33
0.0174497	79.9	Sample 2	SH-aLRT	Day 33
0.019734	76.5	Sample 2	SH-aLRT	Day 33
0.0240703	80.9	Sample 2	SH-aLRT	Day 33
0.0284049	55.4	Sample 2	SH-aLRT	Day 33
0.0195152	72	Sample 2	SH-aLRT	Day 33
0.0043564	83.9	Sample 2	SH-aLRT	Day 33
0.00218496	86.4	Sample 2	SH-aLRT	Day 33
0.00218705	86.4	Sample 2	SH-aLRT	Day 33
0.002185	85.5	Sample 2	SH-aLRT	Day 33
0.012856	86.3	Sample 2	SH-aLRT	Day 33
0.0165147	35.2	Sample 2	SH-aLRT	Day 33
0.00320039	83.8	Sample 3	SH-aLRT	Day 33
0.00637255	85.4	Sample 3	SH-aLRT	Day 33
0.00952151	85.3	Sample 3	SH-aLRT	Day 33
0.012757	80.5	Sample 3	SH-aLRT	Day 33
0.0159268	78.3	Sample 3	SH-aLRT	Day 33
0.0190181	83.9	Sample 3	SH-aLRT	Day 33
0.0221177	85	Sample 3	SH-aLRT	Day 33
0.025212	84.2	Sample 3	SH-aLRT	Day 33
0.0283076	84.9	Sample 3	SH-aLRT	Day 33
0.0381759	94.7	Sample 3	SH-aLRT	Day 33
0.0410591	37	Sample 3	SH-aLRT	Day 33
0.0574875	98.7	Sample 3	SH-aLRT	Day 33
0.0604683	84.3	Sample 3	SH-aLRT	Day 33
0.0314362	82.7	Sample 3	SH-aLRT	Day 33
0.0349761	74.6	Sample 3	SH-aLRT	Day 33
0.041481	80	Sample 3	SH-aLRT	Day 33
0.0483681	80.7	Sample 3	SH-aLRT	Day 33
0.0510229	2.5	Sample 3	SH-aLRT	Day 33
0.056461	73.8	Sample 3	SH-aLRT	Day 33
0.0593647	68.3	Sample 3	SH-aLRT	Day 33
0.0626205	68.2	Sample 3	SH-aLRT	Day 33
0.0660489	48.7	Sample 3	SH-aLRT	Day 33
0.0799489	90.6	Sample 3	SH-aLRT	Day 33
0.0684373	54.6	Sample 3	SH-aLRT	Day 33
0.0705108	54	Sample 3	SH-aLRT	Day 33
0.0734443	5	Sample 3	SH-aLRT	Day 33
0.0904385	89.3	Sample 3	SH-aLRT	Day 33
0.0733245	80.3	Sample 3	SH-aLRT	Day 33
0.0775881	53.2	Sample 3	SH-aLRT	Day 33
0.0837484	76.5	Sample 3	SH-aLRT	Day 33
0.104082	94.7	Sample 3	SH-aLRT	Day 33
0.0958787	84.7	Sample 3	SH-aLRT	Day 33
0.0856065	57.5	Sample 3	SH-aLRT	Day 33
0.113913	93.4	Sample 3	SH-aLRT	Day 33
0.0765566	26.4	Sample 3	SH-aLRT	Day 33
0.0624964	74.4	Sample 3	SH-aLRT	Day 33
0.0674195	70	Sample 3	SH-aLRT	Day 33
0.0736488	52.7	Sample 3	SH-aLRT	Day 33
0.0747671	97.7	Sample 3	SH-aLRT	Day 33
0.0576404	86.7	Sample 3	SH-aLRT	Day 33
0.0606223	55.8	Sample 3	SH-aLRT	Day 33
0.0670335	84.3	Sample 3	SH-aLRT	Day 33
0.076831	94.3	Sample 3	SH-aLRT	Day 33
0.0451486	77.3	Sample 3	SH-aLRT	Day 33
0.0517115	49.6	Sample 3	SH-aLRT	Day 33
0.0614358	84	Sample 3	SH-aLRT	Day 33
0.0544967	81.1	Sample 3	SH-aLRT	Day 33
0.0604131	84.7	Sample 3	SH-aLRT	Day 33
0.0518448	85.7	Sample 3	SH-aLRT	Day 33
0.0436538	83.6	Sample 3	SH-aLRT	Day 33
0.0524547	58.1	Sample 3	SH-aLRT	Day 33
0.0515285	77.8	Sample 3	SH-aLRT	Day 33
0.0380099	86.3	Sample 3	SH-aLRT	Day 33
0.044624	89.1	Sample 3	SH-aLRT	Day 33
0.072179	99.9	Sample 3	SH-aLRT	Day 33
0.0380479	83.6	Sample 3	SH-aLRT	Day 33
0.0486725	91.8	Sample 3	SH-aLRT	Day 33
0.0550737	84.3	Sample 3	SH-aLRT	Day 33
0.0409711	33.8	Sample 3	SH-aLRT	Day 33
0.0314045	82.9	Sample 3	SH-aLRT	Day 33
0.0344989	86.2	Sample 3	SH-aLRT	Day 33
0.0314007	84.2	Sample 3	SH-aLRT	Day 33
0.034512	85.9	Sample 3	SH-aLRT	Day 33
0.0375617	78.1	Sample 3	SH-aLRT	Day 33
0.0408532	76.1	Sample 3	SH-aLRT	Day 33
0.0439273	28.8	Sample 3	SH-aLRT	Day 33
0.0473539	75.7	Sample 3	SH-aLRT	Day 33
0.0582722	83.2	Sample 3	SH-aLRT	Day 33
0.0606162	4.9	Sample 3	SH-aLRT	Day 33
0.0645727	80.1	Sample 3	SH-aLRT	Day 33
0.073225	93.2	Sample 3	SH-aLRT	Day 33
0.0722213	91.9	Sample 3	SH-aLRT	Day 33
0.053531	86.1	Sample 3	SH-aLRT	Day 33
0.056633	5.9	Sample 3	SH-aLRT	Day 33
0.0437268	93.1	Sample 3	SH-aLRT	Day 33
0.0548933	89.1	Sample 3	SH-aLRT	Day 33
0.0616214	73.8	Sample 3	SH-aLRT	Day 33
0.0737951	88.5	Sample 3	SH-aLRT	Day 33
0.0768925	76	Sample 3	SH-aLRT	Day 33
0.086399	91.3	Sample 3	SH-aLRT	Day 33
0.0894042	38.7	Sample 3	SH-aLRT	Day 33
0.0789648	21.6	Sample 3	SH-aLRT	Day 33
0.09593	89.6	Sample 3	SH-aLRT	Day 33
0.0849477	55.6	Sample 3	SH-aLRT	Day 33
0.0799524	86.8	Sample 3	SH-aLRT	Day 33
0.083114	67.4	Sample 3	SH-aLRT	Day 33
0.0860167	87.9	Sample 3	SH-aLRT	Day 33
0.088991	84.3	Sample 3	SH-aLRT	Day 33
0.0406171	86	Sample 3	SH-aLRT	Day 33
0.0502815	92.4	Sample 3	SH-aLRT	Day 33
0.0564844	84.7	Sample 3	SH-aLRT	Day 33
0.0681929	86.1	Sample 3	SH-aLRT	Day 33
0.0824904	96.3	Sample 3	SH-aLRT	Day 33
0.0853929	80.8	Sample 3	SH-aLRT	Day 33
0.038141	77.9	Sample 3	SH-aLRT	Day 33
0.0414768	68.6	Sample 3	SH-aLRT	Day 33
0.0509357	87.5	Sample 3	SH-aLRT	Day 33
0.0541494	73.7	Sample 3	SH-aLRT	Day 33
0.0519986	88.3	Sample 3	SH-aLRT	Day 33
0.0542588	61.4	Sample 3	SH-aLRT	Day 33
0.0694772	93	Sample 3	SH-aLRT	Day 33
0.0361994	59.5	Sample 3	SH-aLRT	Day 33
0.0582973	97	Sample 3	SH-aLRT	Day 33
0.034484	84	Sample 3	SH-aLRT	Day 33
0.0375718	86.1	Sample 3	SH-aLRT	Day 33
0.041051	47.6	Sample 3	SH-aLRT	Day 33
0.043748	92	Sample 3	SH-aLRT	Day 33
0.0406016	75.8	Sample 3	SH-aLRT	Day 33
0.0375489	83.8	Sample 3	SH-aLRT	Day 33
0.0437186	93.2	Sample 3	SH-aLRT	Day 33
0.0467184	82.4	Sample 3	SH-aLRT	Day 33
0.0664881	98.8	Sample 3	SH-aLRT	Day 33
0.0728204	90.3	Sample 3	SH-aLRT	Day 33
0.0791541	48	Sample 3	SH-aLRT	Day 33
0.0821343	45.1	Sample 3	SH-aLRT	Day 33
0.0851154	85.7	Sample 3	SH-aLRT	Day 33
0.0756765	75.8	Sample 3	SH-aLRT	Day 33
0.0918403	98.9	Sample 3	SH-aLRT	Day 33
0.0694534	90.8	Sample 3	SH-aLRT	Day 33
0.0724912	82.2	Sample 3	SH-aLRT	Day 33
0.0754712	78.2	Sample 3	SH-aLRT	Day 33
0.0497244	83.4	Sample 3	SH-aLRT	Day 33
0.0527231	1.4	Sample 3	SH-aLRT	Day 33
0.0527233	88.2	Sample 3	SH-aLRT	Day 33
0.0406173	82.7	Sample 3	SH-aLRT	Day 33
0.0437909	77.5	Sample 3	SH-aLRT	Day 33
0.0457145	62.1	Sample 3	SH-aLRT	Day 33
0.0635528	98.3	Sample 3	SH-aLRT	Day 33
0.0505177	85.4	Sample 3	SH-aLRT	Day 33
0.0635599	96.2	Sample 3	SH-aLRT	Day 33
0.0500354	90.5	Sample 3	SH-aLRT	Day 33
0.0573656	49.7	Sample 3	SH-aLRT	Day 33
0.054936	94.4	Sample 3	SH-aLRT	Day 33
0.0571437	62.5	Sample 3	SH-aLRT	Day 33
0.0473815	98.9	Sample 3	SH-aLRT	Day 33
0.0339306	70.4	Sample 3	SH-aLRT	Day 33
0.044068	88.7	Sample 3	SH-aLRT	Day 33
0.051048	72.3	Sample 3	SH-aLRT	Day 33
0.0947909	98.5	Sample 3	SH-aLRT	Day 33
0.0716468	98.8	Sample 3	SH-aLRT	Day 33
0.0541746	92	Sample 3	SH-aLRT	Day 33
0.0283042	84.2	Sample 3	SH-aLRT	Day 33
0.03136	85.2	Sample 3	SH-aLRT	Day 33
0.0343907	86	Sample 3	SH-aLRT	Day 33
0.0405111	93.6	Sample 3	SH-aLRT	Day 33
0.0435113	76.5	Sample 3	SH-aLRT	Day 33
0.0502522	86.5	Sample 3	SH-aLRT	Day 33
0.0539076	46.3	Sample 3	SH-aLRT	Day 33
0.0634723	81.7	Sample 3	SH-aLRT	Day 33
0.0530537	76.2	Sample 3	SH-aLRT	Day 33
0.0560422	76.6	Sample 3	SH-aLRT	Day 33
0.0666772	82.5	Sample 3	SH-aLRT	Day 33
0.0466355	76.3	Sample 3	SH-aLRT	Day 33
0.0496393	76.8	Sample 3	SH-aLRT	Day 33
0.0432081	69.3	Sample 3	SH-aLRT	Day 33
0.051514	84.7	Sample 3	SH-aLRT	Day 33
0.056067	81	Sample 3	SH-aLRT	Day 33
0.0589307	70.5	Sample 3	SH-aLRT	Day 33
0.0620996	74.4	Sample 3	SH-aLRT	Day 33
0.0650743	83.9	Sample 3	SH-aLRT	Day 33
0.0680446	85.9	Sample 3	SH-aLRT	Day 33
0.0550786	54.9	Sample 3	SH-aLRT	Day 33
0.0699946	81.2	Sample 3	SH-aLRT	Day 33
0.0567567	96.7	Sample 3	SH-aLRT	Day 33
0.0462925	80	Sample 3	SH-aLRT	Day 33
0.0559592	85.3	Sample 3	SH-aLRT	Day 33
0.065337	87.6	Sample 3	SH-aLRT	Day 33
0.068351	66.8	Sample 3	SH-aLRT	Day 33
0.0787793	82.4	Sample 3	SH-aLRT	Day 33
0.0814535	90.6	Sample 3	SH-aLRT	Day 33
0.0844274	72.6	Sample 3	SH-aLRT	Day 33
0.0752232	89.2	Sample 3	SH-aLRT	Day 33
0.0782564	82	Sample 3	SH-aLRT	Day 33
0.0811341	77.8	Sample 3	SH-aLRT	Day 33
0.0809617	74.3	Sample 3	SH-aLRT	Day 33
0.0905626	95	Sample 3	SH-aLRT	Day 33
0.051371	70.1	Sample 3	SH-aLRT	Day 33
0.0435562	79.8	Sample 3	SH-aLRT	Day 33
0.0466805	78.4	Sample 3	SH-aLRT	Day 33
0.0539559	83	Sample 3	SH-aLRT	Day 33
0.0496417	72.8	Sample 3	SH-aLRT	Day 33
0.0459066	62.4	Sample 3	SH-aLRT	Day 33
0.0749585	98.6	Sample 3	SH-aLRT	Day 33
0.0528594	79.2	Sample 3	SH-aLRT	Day 33
0.0376272	77.7	Sample 3	SH-aLRT	Day 33
0.0474573	90	Sample 3	SH-aLRT	Day 33
0.0565904	90.3	Sample 3	SH-aLRT	Day 33
0.0407417	72.9	Sample 3	SH-aLRT	Day 33
0.0513086	92.8	Sample 3	SH-aLRT	Day 33
0.0437007	73.3	Sample 3	SH-aLRT	Day 33
0.0498565	93.7	Sample 3	SH-aLRT	Day 33
0.0528865	70.7	Sample 3	SH-aLRT	Day 33
0.0374805	76.9	Sample 3	SH-aLRT	Day 33
0.040568	77.4	Sample 3	SH-aLRT	Day 33
0.0507167	91.9	Sample 3	SH-aLRT	Day 33
0.0536708	74	Sample 3	SH-aLRT	Day 33
0.0604964	80.2	Sample 3	SH-aLRT	Day 33
0.0709239	79.9	Sample 3	SH-aLRT	Day 33
0.07634	40.5	Sample 3	SH-aLRT	Day 33
0.0848292	79.7	Sample 3	SH-aLRT	Day 33
0.0892251	63.2	Sample 3	SH-aLRT	Day 33
0.129238	99.7	Sample 3	SH-aLRT	Day 33
0.0918524	29.8	Sample 3	SH-aLRT	Day 33
0.102967	87.7	Sample 3	SH-aLRT	Day 33
0.0916309	90.1	Sample 3	SH-aLRT	Day 33
0.0954716	74.1	Sample 3	SH-aLRT	Day 33
0.101878	83	Sample 3	SH-aLRT	Day 33
0.104661	98.4	Sample 3	SH-aLRT	Day 33
0.0700733	85.2	Sample 3	SH-aLRT	Day 33
0.0568093	73	Sample 3	SH-aLRT	Day 33
0.0574059	83.2	Sample 3	SH-aLRT	Day 33
0.0618119	75.6	Sample 3	SH-aLRT	Day 33
0.0745837	87.2	Sample 3	SH-aLRT	Day 33
0.080431	73.3	Sample 3	SH-aLRT	Day 33
0.0901395	64.4	Sample 3	SH-aLRT	Day 33
0.0839573	78.2	Sample 3	SH-aLRT	Day 33
0.0642353	60.6	Sample 3	SH-aLRT	Day 33
0.0695897	66.5	Sample 3	SH-aLRT	Day 33
0.0825404	93.6	Sample 3	SH-aLRT	Day 33
0.050324	94	Sample 3	SH-aLRT	Day 33
0.0534701	74.4	Sample 3	SH-aLRT	Day 33
0.0565868	74.1	Sample 3	SH-aLRT	Day 33
0.0847858	99.5	Sample 3	SH-aLRT	Day 33
0.100033	90.2	Sample 3	SH-aLRT	Day 33
0.103025	2.7	Sample 3	SH-aLRT	Day 33
0.106015	78.9	Sample 3	SH-aLRT	Day 33
0.108937	27.3	Sample 3	SH-aLRT	Day 33
0.11192	77.1	Sample 3	SH-aLRT	Day 33
0.11483	78.3	Sample 3	SH-aLRT	Day 33
0.124563	64.9	Sample 3	SH-aLRT	Day 33
0.134107	84.4	Sample 3	SH-aLRT	Day 33
0.16784	100	Sample 3	SH-aLRT	Day 33
0.0596144	71.3	Sample 3	SH-aLRT	Day 33
0.056458	72.7	Sample 3	SH-aLRT	Day 33
0.062749	84.8	Sample 3	SH-aLRT	Day 33
0.0656866	82	Sample 3	SH-aLRT	Day 33
0.0471246	89.7	Sample 3	SH-aLRT	Day 33
0.0499991	74.5	Sample 3	SH-aLRT	Day 33
0.0564169	86.1	Sample 3	SH-aLRT	Day 33
0.0628455	85.8	Sample 3	SH-aLRT	Day 33
0.068878	92.6	Sample 3	SH-aLRT	Day 33
0.0658146	85	Sample 3	SH-aLRT	Day 33
0.0536888	85.3	Sample 3	SH-aLRT	Day 33
0.0473127	94.4	Sample 3	SH-aLRT	Day 33
0.0458631	93.6	Sample 3	SH-aLRT	Day 33
0.0343944	84.2	Sample 3	SH-aLRT	Day 33
0.0315182	77.2	Sample 3	SH-aLRT	Day 33
0.0345484	78	Sample 3	SH-aLRT	Day 33
0.0376624	83.6	Sample 3	SH-aLRT	Day 33
0.0406591	78.2	Sample 3	SH-aLRT	Day 33
0.0437549	83.3	Sample 3	SH-aLRT	Day 33
0.0468561	83.2	Sample 3	SH-aLRT	Day 33
0.0500123	79.6	Sample 3	SH-aLRT	Day 33
0.0531413	78.4	Sample 3	SH-aLRT	Day 33
0.0562136	38.9	Sample 3	SH-aLRT	Day 33
0.0632243	55.1	Sample 3	SH-aLRT	Day 33
0.0758524	83.1	Sample 3	SH-aLRT	Day 33
0.116963	99.7	Sample 3	SH-aLRT	Day 33
0.0531467	78.1	Sample 3	SH-aLRT	Day 33
0.0561543	84.5	Sample 3	SH-aLRT	Day 33
0.0622333	90.3	Sample 3	SH-aLRT	Day 33
0.0739936	91.1	Sample 3	SH-aLRT	Day 33
0.0499896	79.6	Sample 3	SH-aLRT	Day 33
0.053117	80.4	Sample 3	SH-aLRT	Day 33
0.060747	82.5	Sample 3	SH-aLRT	Day 33
0.0647386	30.5	Sample 3	SH-aLRT	Day 33
0.0845873	95.3	Sample 3	SH-aLRT	Day 33
0.0530817	79.4	Sample 3	SH-aLRT	Day 33
0.0565945	74.8	Sample 3	SH-aLRT	Day 33
0.0561266	78.9	Sample 3	SH-aLRT	Day 33
0.0591568	44.2	Sample 3	SH-aLRT	Day 33
0.0636638	77.5	Sample 3	SH-aLRT	Day 33
0.0677343	24	Sample 3	SH-aLRT	Day 33
0.0782478	86.9	Sample 3	SH-aLRT	Day 33
0.0718097	40	Sample 3	SH-aLRT	Day 33
0.0977553	96.5	Sample 3	SH-aLRT	Day 33
0.0568928	98.5	Sample 3	SH-aLRT	Day 33
0.0600056	80.6	Sample 3	SH-aLRT	Day 33
0.0662737	92.2	Sample 3	SH-aLRT	Day 33
0.0757552	94.1	Sample 3	SH-aLRT	Day 33
0.0787878	79.8	Sample 3	SH-aLRT	Day 33
0.0764778	98	Sample 3	SH-aLRT	Day 33
0.0695017	97.3	Sample 3	SH-aLRT	Day 33
0.0468845	26.5	Sample 3	SH-aLRT	Day 33
0.0501166	72.4	Sample 3	SH-aLRT	Day 33
0.0533338	90	Sample 3	SH-aLRT	Day 33
0.0518607	83.7	Sample 3	SH-aLRT	Day 33
0.0382216	34.2	Sample 3	SH-aLRT	Day 33
0.0375689	90.2	Sample 3	SH-aLRT	Day 33
0.0479469	83.7	Sample 3	SH-aLRT	Day 33
0.0536341	74.3	Sample 3	SH-aLRT	Day 33
0.056572	85.1	Sample 3	SH-aLRT	Day 33
0.0595145	81.8	Sample 3	SH-aLRT	Day 33
0.0624728	83.3	Sample 3	SH-aLRT	Day 33
0.0655523	90.5	Sample 3	SH-aLRT	Day 33
0.0760594	84.4	Sample 3	SH-aLRT	Day 33
0.0821724	69.4	Sample 3	SH-aLRT	Day 33
0.105404	95.8	Sample 3	SH-aLRT	Day 33
0.0826306	18	Sample 3	SH-aLRT	Day 33
0.0941442	86.9	Sample 3	SH-aLRT	Day 33
0.104084	87.6	Sample 3	SH-aLRT	Day 33
0.107026	80.4	Sample 3	SH-aLRT	Day 33
0.109969	82	Sample 3	SH-aLRT	Day 33
0.11284	72	Sample 3	SH-aLRT	Day 33
0.0843983	43.1	Sample 3	SH-aLRT	Day 33
0.0978562	95.1	Sample 3	SH-aLRT	Day 33
0.100776	81.9	Sample 3	SH-aLRT	Day 33
0.106776	91.9	Sample 3	SH-aLRT	Day 33
0.0811096	92.9	Sample 3	SH-aLRT	Day 33
0.0595099	85.1	Sample 3	SH-aLRT	Day 33
0.0470203	91.7	Sample 3	SH-aLRT	Day 33
0.0536017	75.6	Sample 3	SH-aLRT	Day 33
0.0502598	75.6	Sample 3	SH-aLRT	Day 33
0.0567801	83.1	Sample 3	SH-aLRT	Day 33
0.0593882	83.7	Sample 3	SH-aLRT	Day 33
0.0654937	76.3	Sample 3	SH-aLRT	Day 33
0.0687548	73.9	Sample 3	SH-aLRT	Day 33
0.0590552	58.1	Sample 3	SH-aLRT	Day 33
0.0442515	86.1	Sample 3	SH-aLRT	Day 33
0.0398124	64.2	Sample 3	SH-aLRT	Day 33
0.0538224	93.8	Sample 3	SH-aLRT	Day 33
[truncated: 4,366 more rows]

## Sheet: S5 Fig
Tip name	Mutation position	Mutation indicator	Sample ID	Age post-eclosion
3A_bc1_M04958_54_000000000-J7Y7F_1_1110_24231_7827_3	197	1	Sample 1	Day 3
3A_bc1_M04958_54_000000000-J7Y7F_1_1110_24231_7827_3	258	1	Sample 1	Day 3
3M_bc1_M04958_54_000000000-J7Y7F_1_1111_11746_4167_3	197	1	Sample 1	Day 3
3P_bc1_M04958_54_000000000-J7Y7F_1_2101_25843_16637_3	95	1	Sample 1	Day 3
3P_bc1_M04958_54_000000000-J7Y7F_1_1103_27221_13341_3	95	1	Sample 1	Day 3
3P_bc1_M04958_54_000000000-J7Y7F_1_1103_27221_13341_3	265	1	Sample 1	Day 3
3A_bc1_M04958_54_000000000-J7Y7F_1_1105_28364_9354_3	45	1	Sample 1	Day 3
3A_bc1_M04958_54_000000000-J7Y7F_1_1117_18656_8058_3	45	1	Sample 1	Day 3
3A_bc1_M04958_54_000000000-J7Y7F_1_1117_18656_8058_3	257	1	Sample 1	Day 3
3A_bc1_M04958_54_000000000-J7Y7F_1_1108_13592_16979_3	45	1	Sample 1	Day 3
3A_bc1_M04958_54_000000000-J7Y7F_1_1108_13592_16979_3	382	1	Sample 1	Day 3
3M_bc1_M04958_54_000000000-J7Y7F_1_1103_13964_12888_6	87	1	Sample 1	Day 3
3M_bc1_M04958_54_000000000-J7Y7F_1_1103_13964_12888_6	393	1	Sample 1	Day 3
3A_bc1_M04958_54_000000000-J7Y7F_1_2113_17077_5231_3	87	1	Sample 1	Day 3
3P_bc1_M04958_54_000000000-J7Y7F_1_1104_13494_12986_3	87	1	Sample 1	Day 3
3P_bc1_M04958_54_000000000-J7Y7F_1_1104_13494_12986_3	205	1	Sample 1	Day 3
3P_bc1_M04958_54_000000000-J7Y7F_1_1102_21569_5121_4	87	1	Sample 1	Day 3			Table note: Each row represents one mutated position in a 500 bp readout sequence from an individual phylogenetic tip from Day 3 or Day 13 adult midgut samples. Mutation indicator = 1 denotes the presence of a single-nucleotide mutation at that position, corresponding to the red marks in the mutation map.
3P_bc1_M04958_54_000000000-J7Y7F_1_1102_21569_5121_4	189	1	Sample 1	Day 3
3P_bc1_M04958_54_000000000-J7Y7F_1_1101_20396_17308_3	87	1	Sample 1	Day 3
3P_bc1_M04958_54_000000000-J7Y7F_1_1101_20396_17308_3	258	1	Sample 1	Day 3
3P_bc1_M04958_54_000000000-J7Y7F_1_1110_17446_12444_4	261	1	Sample 1	Day 3
3P_bc1_M04958_54_000000000-J7Y7F_1_1110_17446_12444_4	383	1	Sample 1	Day 3
3A_bc1_M04958_54_000000000-J7Y7F_1_1109_27863_8461_3	383	1	Sample 1	Day 3
3M_bc1_M04958_54_000000000-J7Y7F_1_1106_16081_18284_3	309	1	Sample 1	Day 3
3M_bc1_M04958_54_000000000-J7Y7F_1_1106_16081_18284_3	383	1	Sample 1	Day 3
3A_bc1_M04958_54_000000000-J7Y7F_1_1105_10075_2985_3	182	1	Sample 1	Day 3
3A_bc1_M04958_54_000000000-J7Y7F_1_1105_10075_2985_3	383	1	Sample 1	Day 3
3A_bc1_M04958_54_000000000-J7Y7F_1_1105_10075_2985_3	384	1	Sample 1	Day 3
3A_bc1_M04958_54_000000000-J7Y7F_1_1105_10075_2985_3	427	1	Sample 1	Day 3
3M_bc1_M04958_54_000000000-J7Y7F_1_1109_18482_12014_3	383	1	Sample 1	Day 3
3M_bc1_M04958_54_000000000-J7Y7F_1_1109_18482_12014_3	384	1	Sample 1	Day 3
3A_bc1_M04958_54_000000000-J7Y7F_1_1103_16030_10504_3	378	1	Sample 1	Day 3
3M_bc1_M04958_54_000000000-J7Y7F_1_1106_13127_5199_3	52	1	Sample 1	Day 3
3M_bc1_M04958_54_000000000-J7Y7F_1_1106_13127_5199_3	378	1	Sample 1	Day 3
3P_bc1_M04958_54_000000000-J7Y7F_1_1103_26278_5635_3	30	1	Sample 1	Day 3
3P_bc1_M04958_54_000000000-J7Y7F_1_1103_26278_5635_3	34	1	Sample 1	Day 3
3P_bc1_M04958_54_000000000-J7Y7F_1_1103_26278_5635_3	378	1	Sample 1	Day 3
3P_bc1_M04958_54_000000000-J7Y7F_1_1103_26278_5635_3	435	1	Sample 1	Day 3
3A_bc1_M04958_54_000000000-J7Y7F_1_1115_15070_4807_4	49	1	Sample 1	Day 3
3A_bc1_M04958_54_000000000-J7Y7F_1_1115_15070_4807_4	157	1	Sample 1	Day 3
3A_bc1_M04958_54_000000000-J7Y7F_1_1102_14620_12360_4	49	1	Sample 1	Day 3
3A_bc1_M04958_54_000000000-J7Y7F_1_1102_14620_12360_4	157	1	Sample 1	Day 3
3A_bc1_M04958_54_000000000-J7Y7F_1_1102_14620_12360_4	384	1	Sample 1	Day 3
3A_bc1_M04958_54_000000000-J7Y7F_1_1102_14620_12360_4	427	1	Sample 1	Day 3
3M_bc1_M04958_54_000000000-J7Y7F_1_1114_13655_3141_5	49	1	Sample 1	Day 3
3M_bc1_M04958_54_000000000-J7Y7F_1_1109_20759_8906_3	49	1	Sample 1	Day 3
3M_bc1_M04958_54_000000000-J7Y7F_1_1109_20759_8906_3	316	1	Sample 1	Day 3
3A_bc1_M04958_54_000000000-J7Y7F_1_1106_18040_7085_3	49	1	Sample 1	Day 3
3A_bc1_M04958_54_000000000-J7Y7F_1_1106_18040_7085_3	262	1	Sample 1	Day 3
3P_bc1_M04958_54_000000000-J7Y7F_1_2103_28313_12593_3	49	1	Sample 1	Day 3
3P_bc1_M04958_54_000000000-J7Y7F_1_2103_28313_12593_3	262	1	Sample 1	Day 3
3P_bc1_M04958_54_000000000-J7Y7F_1_2103_28313_12593_3	427	1	Sample 1	Day 3
3P_bc1_M04958_54_000000000-J7Y7F_1_1107_14746_16542_3	49	1	Sample 1	Day 3
3P_bc1_M04958_54_000000000-J7Y7F_1_1107_14746_16542_3	54	1	Sample 1	Day 3
3P_bc1_M04958_54_000000000-J7Y7F_1_1107_14746_16542_3	99	1	Sample 1	Day 3
3P_bc1_M04958_54_000000000-J7Y7F_1_1109_22968_15028_4	37	1	Sample 1	Day 3
3P_bc1_M04958_54_000000000-J7Y7F_1_1109_22968_15028_4	49	1	Sample 1	Day 3
3P_bc1_M04958_54_000000000-J7Y7F_1_1109_22968_15028_4	95	1	Sample 1	Day 3
3P_bc1_M04958_54_000000000-J7Y7F_1_1109_22968_15028_4	99	1	Sample 1	Day 3
3P_bc1_M04958_54_000000000-J7Y7F_1_1109_22968_15028_4	123	1	Sample 1	Day 3
3P_bc1_M04958_54_000000000-J7Y7F_1_1114_12760_10937_3	49	1	Sample 1	Day 3
3P_bc1_M04958_54_000000000-J7Y7F_1_1114_12760_10937_3	95	1	Sample 1	Day 3
3P_bc1_M04958_54_000000000-J7Y7F_1_1114_12760_10937_3	99	1	Sample 1	Day 3
3P_bc1_M04958_54_000000000-J7Y7F_1_1114_12760_10937_3	259	1	Sample 1	Day 3
3M_bc1_M04958_54_000000000-J7Y7F_1_2106_20877_11968_3	49	1	Sample 1	Day 3
3M_bc1_M04958_54_000000000-J7Y7F_1_2106_20877_11968_3	53	1	Sample 1	Day 3
3M_bc1_M04958_54_000000000-J7Y7F_1_1116_27804_8604_3	49	1	Sample 1	Day 3
3M_bc1_M04958_54_000000000-J7Y7F_1_1116_27804_8604_3	52	1	Sample 1	Day 3
3M_bc1_M04958_54_000000000-J7Y7F_1_1116_27804_8604_3	53	1	Sample 1	Day 3
3M_bc1_M04958_54_000000000-J7Y7F_1_1116_27804_8604_3	54	1	Sample 1	Day 3
3P_bc1_M04958_54_000000000-J7Y7F_1_1105_27074_8409_3	49	1	Sample 1	Day 3
3P_bc1_M04958_54_000000000-J7Y7F_1_1105_27074_8409_3	53	1	Sample 1	Day 3
3P_bc1_M04958_54_000000000-J7Y7F_1_1105_27074_8409_3	54	1	Sample 1	Day 3
3A_bc1_M04958_54_000000000-J7Y7F_1_2113_13050_13232_3	45	1	Sample 1	Day 3
3A_bc1_M04958_54_000000000-J7Y7F_1_2113_13050_13232_3	49	1	Sample 1	Day 3
3A_bc1_M04958_54_000000000-J7Y7F_1_2113_13050_13232_3	53	1	Sample 1	Day 3
3A_bc1_M04958_54_000000000-J7Y7F_1_2113_13050_13232_3	54	1	Sample 1	Day 3
3A_bc1_M04958_54_000000000-J7Y7F_1_2113_13050_13232_3	257	1	Sample 1	Day 3
3P_bc1_M04958_54_000000000-J7Y7F_1_1119_9873_10545_3	45	1	Sample 1	Day 3
3P_bc1_M04958_54_000000000-J7Y7F_1_1119_9873_10545_3	49	1	Sample 1	Day 3
3P_bc1_M04958_54_000000000-J7Y7F_1_1119_9873_10545_3	52	1	Sample 1	Day 3
3P_bc1_M04958_54_000000000-J7Y7F_1_1119_9873_10545_3	53	1	Sample 1	Day 3
3P_bc1_M04958_54_000000000-J7Y7F_1_1119_9873_10545_3	95	1	Sample 1	Day 3
3P_bc1_M04958_54_000000000-J7Y7F_1_1108_16964_7644_3	45	1	Sample 1	Day 3
3P_bc1_M04958_54_000000000-J7Y7F_1_1108_16964_7644_3	49	1	Sample 1	Day 3
3P_bc1_M04958_54_000000000-J7Y7F_1_1108_16964_7644_3	53	1	Sample 1	Day 3
3P_bc1_M04958_54_000000000-J7Y7F_1_1115_23360_8804_3	45	1	Sample 1	Day 3
3P_bc1_M04958_54_000000000-J7Y7F_1_1115_23360_8804_3	49	1	Sample 1	Day 3
3P_bc1_M04958_54_000000000-J7Y7F_1_1115_23360_8804_3	53	1	Sample 1	Day 3
3P_bc1_M04958_54_000000000-J7Y7F_1_1115_23360_8804_3	87	1	Sample 1	Day 3
3P_bc1_M04958_54_000000000-J7Y7F_1_1115_23360_8804_3	262	1	Sample 1	Day 3
3A_bc1_M04958_54_000000000-J7Y7F_1_1119_14455_3458_3	45	1	Sample 1	Day 3
3A_bc1_M04958_54_000000000-J7Y7F_1_1119_14455_3458_3	52	1	Sample 1	Day 3
3A_bc1_M04958_54_000000000-J7Y7F_1_1119_14455_3458_3	53	1	Sample 1	Day 3
3A_bc1_M04958_54_000000000-J7Y7F_1_1113_24625_14060_3	42	1	Sample 1	Day 3
3A_bc1_M04958_54_000000000-J7Y7F_1_1113_24625_14060_3	45	1	Sample 1	Day 3
3A_bc1_M04958_54_000000000-J7Y7F_1_1113_24625_14060_3	49	1	Sample 1	Day 3
3A_bc1_M04958_54_000000000-J7Y7F_1_1113_24625_14060_3	52	1	Sample 1	Day 3
3A_bc1_M04958_54_000000000-J7Y7F_1_1113_24625_14060_3	53	1	Sample 1	Day 3
3A_bc1_M04958_54_000000000-J7Y7F_1_1113_24625_14060_3	382	1	Sample 1	Day 3
3P_bc1_M04958_54_000000000-J7Y7F_1_1101_23686_9217_4	45	1	Sample 1	Day 3
3P_bc1_M04958_54_000000000-J7Y7F_1_1101_23686_9217_4	53	1	Sample 1	Day 3
3P_bc1_M04958_54_000000000-J7Y7F_1_1106_27472_7032_3	45	1	Sample 1	Day 3
3P_bc1_M04958_54_000000000-J7Y7F_1_1106_27472_7032_3	53	1	Sample 1	Day 3
3P_bc1_M04958_54_000000000-J7Y7F_1_1106_27472_7032_3	423	1	Sample 1	Day 3
3A_bc1_M04958_54_000000000-J7Y7F_1_1116_25535_20389_5	53	1	Sample 1	Day 3
3M_bc1_M04958_54_000000000-J7Y7F_1_1104_9166_15995_3	53	1	Sample 1	Day 3
3M_bc1_M04958_54_000000000-J7Y7F_1_1104_9166_15995_3	227	1	Sample 1	Day 3
3A_bc1_M04958_54_000000000-J7Y7F_1_1117_16738_17964_4	53	1	Sample 1	Day 3
3A_bc1_M04958_54_000000000-J7Y7F_1_1117_16738_17964_4	54	1	Sample 1	Day 3
3M_bc1_M04958_54_000000000-J7Y7F_1_2111_17990_4589_3	53	1	Sample 1	Day 3
3M_bc1_M04958_54_000000000-J7Y7F_1_2111_17990_4589_3	54	1	Sample 1	Day 3
3M_bc1_M04958_54_000000000-J7Y7F_1_2111_17990_4589_3	57	1	Sample 1	Day 3
3M_bc1_M04958_54_000000000-J7Y7F_1_1109_13799_8455_3	258	1	Sample 1	Day 3
3M_bc1_M04958_54_000000000-J7Y7F_1_1109_13799_8455_3	424	1	Sample 1	Day 3
3A_bc1_M04958_54_000000000-J7Y7F_1_1110_25710_10298_3	258	1	Sample 1	Day 3
3A_bc1_M04958_54_000000000-J7Y7F_1_1110_25710_10298_3	443	1	Sample 1	Day 3
3P_bc1_M04958_54_000000000-J7Y7F_1_2119_9808_9209_3	220	1	Sample 1	Day 3
3P_bc1_M04958_54_000000000-J7Y7F_1_2119_9808_9209_3	258	1	Sample 1	Day 3
3A_bc1_M04958_54_000000000-J7Y7F_1_1102_12400_15078_6	258	1	Sample 1	Day 3
3P_bc1_M04958_54_000000000-J7Y7F_1_1110_26435_15441_3	95	1	Sample 1	Day 3
3P_bc1_M04958_54_000000000-J7Y7F_1_1110_26435_15441_3	258	1	Sample 1	Day 3
3A_bc1_M04958_54_000000000-J7Y7F_1_1113_23697_13611_3	45	1	Sample 1	Day 3
3A_bc1_M04958_54_000000000-J7Y7F_1_1113_23697_13611_3	258	1	Sample 1	Day 3
3A_bc1_M04958_54_000000000-J7Y7F_1_1113_23697_13611_3	261	1	Sample 1	Day 3
3A_bc1_M04958_54_000000000-J7Y7F_1_1109_10766_12026_4	258	1	Sample 1	Day 3
3A_bc1_M04958_54_000000000-J7Y7F_1_1109_10766_12026_4	261	1	Sample 1	Day 3
3P_bc1_M04958_54_000000000-J7Y7F_1_1110_24802_11821_3	78	1	Sample 1	Day 3
3P_bc1_M04958_54_000000000-J7Y7F_1_1110_24802_11821_3	99	1	Sample 1	Day 3
3P_bc1_M04958_54_000000000-J7Y7F_1_1110_24802_11821_3	258	1	Sample 1	Day 3
3P_bc1_M04958_54_000000000-J7Y7F_1_2111_14388_19207_3	99	1	Sample 1	Day 3
3P_bc1_M04958_54_000000000-J7Y7F_1_2111_14388_19207_3	258	1	Sample 1	Day 3
3P_bc1_M04958_54_000000000-J7Y7F_1_2111_14388_19207_3	261	1	Sample 1	Day 3
3A_bc1_M04958_54_000000000-J7Y7F_1_1106_28872_14953_3	53	1	Sample 1	Day 3
3A_bc1_M04958_54_000000000-J7Y7F_1_1106_28872_14953_3	258	1	Sample 1	Day 3
3P_bc1_M04958_54_000000000-J7Y7F_1_1101_20114_3375_3	49	1	Sample 1	Day 3
3P_bc1_M04958_54_000000000-J7Y7F_1_1101_20114_3375_3	53	1	Sample 1	Day 3
3P_bc1_M04958_54_000000000-J7Y7F_1_1101_20114_3375_3	258	1	Sample 1	Day 3
3A_bc1_M04958_54_000000000-J7Y7F_1_1104_26501_6437_3	45	1	Sample 1	Day 3
3A_bc1_M04958_54_000000000-J7Y7F_1_1104_26501_6437_3	53	1	Sample 1	Day 3
3A_bc1_M04958_54_000000000-J7Y7F_1_1104_26501_6437_3	258	1	Sample 1	Day 3
3A_bc1_M04958_54_000000000-J7Y7F_1_1103_19476_19811_3	45	1	Sample 1	Day 3
3A_bc1_M04958_54_000000000-J7Y7F_1_1103_19476_19811_3	53	1	Sample 1	Day 3
3A_bc1_M04958_54_000000000-J7Y7F_1_1103_19476_19811_3	258	1	Sample 1	Day 3
3A_bc1_M04958_54_000000000-J7Y7F_1_1103_19476_19811_3	382	1	Sample 1	Day 3
3A_bc1_M04958_54_000000000-J7Y7F_1_1103_19476_19811_3	398	1	Sample 1	Day 3
3A_bc1_M04958_54_000000000-J7Y7F_1_1102_6559_10949_3	254	1	Sample 1	Day 3
3A_bc1_M04958_54_000000000-J7Y7F_1_1102_6559_10949_3	258	1	Sample 1	Day 3
3A_bc1_M04958_54_000000000-J7Y7F_1_1102_6559_10949_3	274	1	Sample 1	Day 3
3A_bc1_M04958_54_000000000-J7Y7F_1_1102_6559_10949_3	374	1	Sample 1	Day 3
3M_bc1_M04958_54_000000000-J7Y7F_1_1111_20575_14079_3	84	1	Sample 1	Day 3
3M_bc1_M04958_54_000000000-J7Y7F_1_1111_20575_14079_3	254	1	Sample 1	Day 3
3M_bc1_M04958_54_000000000-J7Y7F_1_1111_20575_14079_3	258	1	Sample 1	Day 3
3A_bc1_M04958_54_000000000-J7Y7F_1_1110_20606_13466_4	254	1	Sample 1	Day 3
3A_bc1_M04958_54_000000000-J7Y7F_1_1110_20606_13466_4	258	1	Sample 1	Day 3
3A_bc1_M04958_54_000000000-J7Y7F_1_1103_26899_8611_3	254	1	Sample 1	Day 3
3A_bc1_M04958_54_000000000-J7Y7F_1_1103_26899_8611_3	258	1	Sample 1	Day 3
3A_bc1_M04958_54_000000000-J7Y7F_1_1103_26899_8611_3	383	1	Sample 1	Day 3
3A_bc1_M04958_54_000000000-J7Y7F_1_1103_26899_8611_3	423	1	Sample 1	Day 3
3P_bc1_M04958_54_000000000-J7Y7F_1_1107_23676_13623_3	87	1	Sample 1	Day 3
3P_bc1_M04958_54_000000000-J7Y7F_1_1107_23676_13623_3	254	1	Sample 1	Day 3
3P_bc1_M04958_54_000000000-J7Y7F_1_1107_23676_13623_3	258	1	Sample 1	Day 3
3P_bc1_M04958_54_000000000-J7Y7F_1_1107_23676_13623_3	423	1	Sample 1	Day 3
3P_bc1_M04958_54_000000000-J7Y7F_1_1107_18558_7127_3	258	1	Sample 1	Day 3
3P_bc1_M04958_54_000000000-J7Y7F_1_1107_18558_7127_3	382	1	Sample 1	Day 3
3P_bc1_M04958_54_000000000-J7Y7F_1_1107_18558_7127_3	464	1	Sample 1	Day 3
3P_bc1_M04958_54_000000000-J7Y7F_1_2112_20650_14780_3	254	1	Sample 1	Day 3
3P_bc1_M04958_54_000000000-J7Y7F_1_2112_20650_14780_3	261	1	Sample 1	Day 3
3P_bc1_M04958_54_000000000-J7Y7F_1_2112_20650_14780_3	382	1	Sample 1	Day 3
3P_bc1_M04958_54_000000000-J7Y7F_1_2109_17466_19155_3	254	1	Sample 1	Day 3
3P_bc1_M04958_54_000000000-J7Y7F_1_2109_17466_19155_3	258	1	Sample 1	Day 3
3P_bc1_M04958_54_000000000-J7Y7F_1_2109_17466_19155_3	261	1	Sample 1	Day 3
3P_bc1_M04958_54_000000000-J7Y7F_1_2109_17466_19155_3	382	1	Sample 1	Day 3
3P_bc1_M04958_54_000000000-J7Y7F_1_2109_17466_19155_3	383	1	Sample 1	Day 3
3P_bc1_M04958_54_000000000-J7Y7F_1_2109_17466_19155_3	427	1	Sample 1	Day 3
3P_bc1_M04958_54_000000000-J7Y7F_1_1110_19890_14007_3	254	1	Sample 1	Day 3
3P_bc1_M04958_54_000000000-J7Y7F_1_1110_19890_14007_3	258	1	Sample 1	Day 3
3P_bc1_M04958_54_000000000-J7Y7F_1_1110_19890_14007_3	382	1	Sample 1	Day 3
3A_bc1_M04958_54_000000000-J7Y7F_1_2119_12669_9213_3	254	1	Sample 1	Day 3
3A_bc1_M04958_54_000000000-J7Y7F_1_2119_12669_9213_3	258	1	Sample 1	Day 3
3A_bc1_M04958_54_000000000-J7Y7F_1_2119_12669_9213_3	382	1	Sample 1	Day 3
3A_bc1_M04958_54_000000000-J7Y7F_1_2119_12669_9213_3	395	1	Sample 1	Day 3
3P_bc1_M04958_54_000000000-J7Y7F_1_1104_8728_12125_3	84	1	Sample 1	Day 3
3P_bc1_M04958_54_000000000-J7Y7F_1_1104_8728_12125_3	254	1	Sample 1	Day 3
3P_bc1_M04958_54_000000000-J7Y7F_1_1104_8728_12125_3	258	1	Sample 1	Day 3
3P_bc1_M04958_54_000000000-J7Y7F_1_1104_8728_12125_3	382	1	Sample 1	Day 3
3P_bc1_M04958_54_000000000-J7Y7F_1_1104_8728_12125_3	383	1	Sample 1	Day 3
3P_bc1_M04958_54_000000000-J7Y7F_1_1102_8451_10841_3	84	1	Sample 1	Day 3
3P_bc1_M04958_54_000000000-J7Y7F_1_1102_8451_10841_3	254	1	Sample 1	Day 3
3P_bc1_M04958_54_000000000-J7Y7F_1_1102_8451_10841_3	258	1	Sample 1	Day 3
3P_bc1_M04958_54_000000000-J7Y7F_1_1102_8451_10841_3	382	1	Sample 1	Day 3
3M_bc1_M04958_54_000000000-J7Y7F_1_1109_22301_17801_3	254	1	Sample 1	Day 3
3M_bc1_M04958_54_000000000-J7Y7F_1_1109_22301_17801_3	258	1	Sample 1	Day 3
3M_bc1_M04958_54_000000000-J7Y7F_1_1109_22301_17801_3	262	1	Sample 1	Day 3
3M_bc1_M04958_54_000000000-J7Y7F_1_1109_22301_17801_3	336	1	Sample 1	Day 3
3P_bc1_M04958_54_000000000-J7Y7F_1_1106_23669_17337_3	254	1	Sample 1	Day 3
3P_bc1_M04958_54_000000000-J7Y7F_1_1106_23669_17337_3	258	1	Sample 1	Day 3
3P_bc1_M04958_54_000000000-J7Y7F_1_1106_23669_17337_3	262	1	Sample 1	Day 3
3P_bc1_M04958_54_000000000-J7Y7F_1_1106_23669_17337_3	392	1	Sample 1	Day 3
3A_bc1_M04958_54_000000000-J7Y7F_1_1111_14437_12356_3	254	1	Sample 1	Day 3
3A_bc1_M04958_54_000000000-J7Y7F_1_1111_14437_12356_3	258	1	Sample 1	Day 3
3A_bc1_M04958_54_000000000-J7Y7F_1_1111_14437_12356_3	262	1	Sample 1	Day 3
3M_bc1_M04958_54_000000000-J7Y7F_1_1110_26910_8097_3	45	1	Sample 1	Day 3
3M_bc1_M04958_54_000000000-J7Y7F_1_1110_26910_8097_3	49	1	Sample 1	Day 3
3M_bc1_M04958_54_000000000-J7Y7F_1_1110_26910_8097_3	254	1	Sample 1	Day 3
3M_bc1_M04958_54_000000000-J7Y7F_1_1110_26910_8097_3	258	1	Sample 1	Day 3
3M_bc1_M04958_54_000000000-J7Y7F_1_1110_26910_8097_3	262	1	Sample 1	Day 3
3M_bc1_M04958_54_000000000-J7Y7F_1_1110_26910_8097_3	435	1	Sample 1	Day 3
3M_bc1_M04958_54_000000000-J7Y7F_1_1114_15874_7488_3	42	1	Sample 1	Day 3
3M_bc1_M04958_54_000000000-J7Y7F_1_1114_15874_7488_3	49	1	Sample 1	Day 3
3M_bc1_M04958_54_000000000-J7Y7F_1_1114_15874_7488_3	254	1	Sample 1	Day 3
3M_bc1_M04958_54_000000000-J7Y7F_1_1114_15874_7488_3	258	1	Sample 1	Day 3
3M_bc1_M04958_54_000000000-J7Y7F_1_1114_15874_7488_3	262	1	Sample 1	Day 3
3M_bc1_M04958_54_000000000-J7Y7F_1_1114_15874_7488_3	344	1	Sample 1	Day 3
3A_bc1_M04958_54_000000000-J7Y7F_1_1104_17548_19651_3	254	1	Sample 1	Day 3
3A_bc1_M04958_54_000000000-J7Y7F_1_1104_17548_19651_3	258	1	Sample 1	Day 3
3A_bc1_M04958_54_000000000-J7Y7F_1_1104_17548_19651_3	262	1	Sample 1	Day 3
3A_bc1_M04958_54_000000000-J7Y7F_1_1104_17548_19651_3	265	1	Sample 1	Day 3
3A_bc1_M04958_54_000000000-J7Y7F_1_1104_17548_19651_3	336	1	Sample 1	Day 3
3P_bc1_M04958_54_000000000-J7Y7F_1_2110_12145_20177_3	78	1	Sample 1	Day 3
3P_bc1_M04958_54_000000000-J7Y7F_1_2110_12145_20177_3	84	1	Sample 1	Day 3
3P_bc1_M04958_54_000000000-J7Y7F_1_2110_12145_20177_3	254	1	Sample 1	Day 3
3P_bc1_M04958_54_000000000-J7Y7F_1_2110_12145_20177_3	258	1	Sample 1	Day 3
3P_bc1_M04958_54_000000000-J7Y7F_1_2110_12145_20177_3	261	1	Sample 1	Day 3
3P_bc1_M04958_54_000000000-J7Y7F_1_2110_12145_20177_3	262	1	Sample 1	Day 3
3P_bc1_M04958_54_000000000-J7Y7F_1_2110_12145_20177_3	265	1	Sample 1	Day 3
3P_bc1_M04958_54_000000000-J7Y7F_1_1116_17101_3779_3	54	1	Sample 1	Day 3
3P_bc1_M04958_54_000000000-J7Y7F_1_1116_17101_3779_3	254	1	Sample 1	Day 3
3P_bc1_M04958_54_000000000-J7Y7F_1_1116_17101_3779_3	258	1	Sample 1	Day 3
3P_bc1_M04958_54_000000000-J7Y7F_1_1116_17101_3779_3	262	1	Sample 1	Day 3
3P_bc1_M04958_54_000000000-J7Y7F_1_1116_17101_3779_3	265	1	Sample 1	Day 3
3M_bc1_M04958_54_000000000-J7Y7F_1_1109_11922_5945_3	44	1	Sample 1	Day 3
3M_bc1_M04958_54_000000000-J7Y7F_1_1109_11922_5945_3	254	1	Sample 1	Day 3
3M_bc1_M04958_54_000000000-J7Y7F_1_1109_11922_5945_3	258	1	Sample 1	Day 3
3M_bc1_M04958_54_000000000-J7Y7F_1_1109_11922_5945_3	262	1	Sample 1	Day 3
3A_bc1_M04958_54_000000000-J7Y7F_1_1105_21573_14792_3	254	1	Sample 1	Day 3
3A_bc1_M04958_54_000000000-J7Y7F_1_1105_21573_14792_3	258	1	Sample 1	Day 3
3A_bc1_M04958_54_000000000-J7Y7F_1_1105_21573_14792_3	262	1	Sample 1	Day 3
3A_bc1_M04958_54_000000000-J7Y7F_1_1105_21573_14792_3	427	1	Sample 1	Day 3
3A_bc1_M04958_54_000000000-J7Y7F_1_2118_12540_6684_3	254	1	Sample 1	Day 3
3A_bc1_M04958_54_000000000-J7Y7F_1_2118_12540_6684_3	258	1	Sample 1	Day 3
3A_bc1_M04958_54_000000000-J7Y7F_1_2118_12540_6684_3	262	1	Sample 1	Day 3
3A_bc1_M04958_54_000000000-J7Y7F_1_2118_12540_6684_3	335	1	Sample 1	Day 3
3A_bc1_M04958_54_000000000-J7Y7F_1_2118_12540_6684_3	339	1	Sample 1	Day 3
3A_bc1_M04958_54_000000000-J7Y7F_1_2118_12540_6684_3	374	1	Sample 1	Day 3
3A_bc1_M04958_54_000000000-J7Y7F_1_2118_12540_6684_3	387	1	Sample 1	Day 3
3A_bc1_M04958_54_000000000-J7Y7F_1_2118_12540_6684_3	395	1	Sample 1	Day 3
3A_bc1_M04958_54_000000000-J7Y7F_1_2118_12540_6684_3	427	1	Sample 1	Day 3
3P_bc1_M04958_54_000000000-J7Y7F_1_1118_22274_4608_3	254	1	Sample 1	Day 3
3P_bc1_M04958_54_000000000-J7Y7F_1_1118_22274_4608_3	258	1	Sample 1	Day 3
3P_bc1_M04958_54_000000000-J7Y7F_1_1118_22274_4608_3	262	1	Sample 1	Day 3
3P_bc1_M04958_54_000000000-J7Y7F_1_1118_22274_4608_3	336	1	Sample 1	Day 3
3P_bc1_M04958_54_000000000-J7Y7F_1_1118_22274_4608_3	395	1	Sample 1	Day 3
3P_bc1_M04958_54_000000000-J7Y7F_1_1118_22274_4608_3	427	1	Sample 1	Day 3
3A_bc1_M04958_54_000000000-J7Y7F_1_1105_16542_16207_3	79	1	Sample 1	Day 3
3A_bc1_M04958_54_000000000-J7Y7F_1_1105_16542_16207_3	254	1	Sample 1	Day 3
3A_bc1_M04958_54_000000000-J7Y7F_1_1105_16542_16207_3	258	1	Sample 1	Day 3
3A_bc1_M04958_54_000000000-J7Y7F_1_1105_16542_16207_3	259	1	Sample 1	Day 3
3A_bc1_M04958_54_000000000-J7Y7F_1_1105_16542_16207_3	262	1	Sample 1	Day 3
3A_bc1_M04958_54_000000000-J7Y7F_1_1105_16542_16207_3	335	1	Sample 1	Day 3
3A_bc1_M04958_54_000000000-J7Y7F_1_1105_16542_16207_3	428	1	Sample 1	Day 3
3P_bc1_M04958_54_000000000-J7Y7F_1_1103_20254_3261_3	254	1	Sample 1	Day 3
3P_bc1_M04958_54_000000000-J7Y7F_1_1103_20254_3261_3	258	1	Sample 1	Day 3
3P_bc1_M04958_54_000000000-J7Y7F_1_1103_20254_3261_3	259	1	Sample 1	Day 3
3P_bc1_M04958_54_000000000-J7Y7F_1_1103_20254_3261_3	262	1	Sample 1	Day 3
3P_bc1_M04958_54_000000000-J7Y7F_1_1103_20254_3261_3	424	1	Sample 1	Day 3
3P_bc1_M04958_54_000000000-J7Y7F_1_1103_20254_3261_3	428	1	Sample 1	Day 3
3P_bc1_M04958_54_000000000-J7Y7F_1_1103_20254_3261_3	435	1	Sample 1	Day 3
3A_bc1_M04958_54_000000000-J7Y7F_1_1101_22869_15627_3	45	1	Sample 1	Day 3
3A_bc1_M04958_54_000000000-J7Y7F_1_1101_22869_15627_3	53	1	Sample 1	Day 3
3A_bc1_M04958_54_000000000-J7Y7F_1_1101_22869_15627_3	253	1	Sample 1	Day 3
3A_bc1_M04958_54_000000000-J7Y7F_1_1101_22869_15627_3	254	1	Sample 1	Day 3
3A_bc1_M04958_54_000000000-J7Y7F_1_1101_22869_15627_3	258	1	Sample 1	Day 3
3A_bc1_M04958_54_000000000-J7Y7F_1_1101_22869_15627_3	262	1	Sample 1	Day 3
3A_bc1_M04958_54_000000000-J7Y7F_1_1101_22869_15627_3	424	1	Sample 1	Day 3
3A_bc1_M04958_54_000000000-J7Y7F_1_1101_22869_15627_3	428	1	Sample 1	Day 3
3A_bc1_M04958_54_000000000-J7Y7F_1_2106_19710_12795_3	45	1	Sample 1	Day 3
3A_bc1_M04958_54_000000000-J7Y7F_1_2106_19710_12795_3	49	1	Sample 1	Day 3
3A_bc1_M04958_54_000000000-J7Y7F_1_2106_19710_12795_3	52	1	Sample 1	Day 3
3A_bc1_M04958_54_000000000-J7Y7F_1_2106_19710_12795_3	53	1	Sample 1	Day 3
3A_bc1_M04958_54_000000000-J7Y7F_1_2106_19710_12795_3	254	1	Sample 1	Day 3
3A_bc1_M04958_54_000000000-J7Y7F_1_2106_19710_12795_3	424	1	Sample 1	Day 3
3A_bc1_M04958_54_000000000-J7Y7F_1_2106_19710_12795_3	428	1	Sample 1	Day 3
3M_bc1_M04958_54_000000000-J7Y7F_1_2115_19451_18605_3	42	1	Sample 1	Day 3
3M_bc1_M04958_54_000000000-J7Y7F_1_2115_19451_18605_3	45	1	Sample 1	Day 3
3M_bc1_M04958_54_000000000-J7Y7F_1_2115_19451_18605_3	53	1	Sample 1	Day 3
3M_bc1_M04958_54_000000000-J7Y7F_1_2115_19451_18605_3	253	1	Sample 1	Day 3
3M_bc1_M04958_54_000000000-J7Y7F_1_2115_19451_18605_3	254	1	Sample 1	Day 3
3M_bc1_M04958_54_000000000-J7Y7F_1_2115_19451_18605_3	270	1	Sample 1	Day 3
3M_bc1_M04958_54_000000000-J7Y7F_1_2115_19451_18605_3	424	1	Sample 1	Day 3
3M_bc1_M04958_54_000000000-J7Y7F_1_2115_19451_18605_3	428	1	Sample 1	Day 3
3P_bc1_M04958_54_000000000-J7Y7F_1_1111_28595_15104_3	57	1	Sample 1	Day 3
3P_bc1_M04958_54_000000000-J7Y7F_1_1111_28595_15104_3	428	1	Sample 1	Day 3
3M_bc1_M04958_54_000000000-J7Y7F_1_1101_26287_11240_3	57	1	Sample 1	Day 3
3M_bc1_M04958_54_000000000-J7Y7F_1_1113_14748_5959_3	57	1	Sample 1	Day 3
3M_bc1_M04958_54_000000000-J7Y7F_1_1113_14748_5959_3	398	1	Sample 1	Day 3
3M_bc1_M04958_54_000000000-J7Y7F_1_1113_14748_5959_3	403	1	Sample 1	Day 3
3M_bc1_M04958_54_000000000-J7Y7F_1_1117_21108_14612_3	42	1	Sample 1	Day 3
3M_bc1_M04958_54_000000000-J7Y7F_1_1117_21108_14612_3	56	1	Sample 1	Day 3
3M_bc1_M04958_54_000000000-J7Y7F_1_1117_21108_14612_3	57	1	Sample 1	Day 3
3A_bc1_M04958_54_000000000-J7Y7F_1_1101_24478_7017_4	42	1	Sample 1	Day 3
3A_bc1_M04958_54_000000000-J7Y7F_1_1101_24478_7017_4	95	1	Sample 1	Day 3
3A_bc1_M04958_54_000000000-J7Y7F_1_1112_14860_2466_3	42	1	Sample 1	Day 3
3A_bc1_M04958_54_000000000-J7Y7F_1_1112_14860_2466_3	274	1	Sample 1	Day 3
3M_bc1_M04958_54_000000000-J7Y7F_1_1104_13526_10955_3	42	1	Sample 1	Day 3
3M_bc1_M04958_54_000000000-J7Y7F_1_1104_13526_10955_3	54	1	Sample 1	Day 3
3M_bc1_M04958_54_000000000-J7Y7F_1_1104_13526_10955_3	252	1	Sample 1	Day 3
3M_bc1_M04958_54_000000000-J7Y7F_1_1109_11101_6591_3	42	1	Sample 1	Day 3
3M_bc1_M04958_54_000000000-J7Y7F_1_1109_11101_6591_3	54	1	Sample 1	Day 3
3M_bc1_M04958_54_000000000-J7Y7F_1_1109_11101_6591_3	252	1	Sample 1	Day 3
3M_bc1_M04958_54_000000000-J7Y7F_1_1109_11101_6591_3	253	1	Sample 1	Day 3
3M_bc1_M04958_54_000000000-J7Y7F_1_1109_11101_6591_3	254	1	Sample 1	Day 3
3M_bc1_M04958_54_000000000-J7Y7F_1_1114_12663_8312_3	42	1	Sample 1	Day 3
3M_bc1_M04958_54_000000000-J7Y7F_1_1114_12663_8312_3	54	1	Sample 1	Day 3
3M_bc1_M04958_54_000000000-J7Y7F_1_1114_12663_8312_3	252	1	Sample 1	Day 3
3M_bc1_M04958_54_000000000-J7Y7F_1_1114_12663_8312_3	254	1	Sample 1	Day 3
3M_bc1_M04958_54_000000000-J7Y7F_1_1114_12663_8312_3	393	1	Sample 1	Day 3
3A_bc1_M04958_54_000000000-J7Y7F_1_1102_17472_5275_3	42	1	Sample 1	Day 3
3A_bc1_M04958_54_000000000-J7Y7F_1_1102_17472_5275_3	53	1	Sample 1	Day 3
3A_bc1_M04958_54_000000000-J7Y7F_1_1102_17472_5275_3	54	1	Sample 1	Day 3
3A_bc1_M04958_54_000000000-J7Y7F_1_1115_27436_18342_3	37	1	Sample 1	Day 3
3A_bc1_M04958_54_000000000-J7Y7F_1_1115_27436_18342_3	42	1	Sample 1	Day 3
3A_bc1_M04958_54_000000000-J7Y7F_1_1115_27436_18342_3	52	1	Sample 1	Day 3
3A_bc1_M04958_54_000000000-J7Y7F_1_1115_27436_18342_3	53	1	Sample 1	Day 3
3A_bc1_M04958_54_000000000-J7Y7F_1_1115_27436_18342_3	54	1	Sample 1	Day 3
3A_bc1_M04958_54_000000000-J7Y7F_1_1115_27436_18342_3	257	1	Sample 1	Day 3
3A_bc1_M04958_54_000000000-J7Y7F_1_1115_27436_18342_3	424	1	Sample 1	Day 3
3M_bc1_M04958_54_000000000-J7Y7F_1_1107_16001_15787_3	42	1	Sample 1	Day 3
3M_bc1_M04958_54_000000000-J7Y7F_1_1107_16001_15787_3	52	1	Sample 1	Day 3
3M_bc1_M04958_54_000000000-J7Y7F_1_1107_16001_15787_3	53	1	Sample 1	Day 3
3M_bc1_M04958_54_000000000-J7Y7F_1_1107_16001_15787_3	54	1	Sample 1	Day 3
3M_bc1_M04958_54_000000000-J7Y7F_1_1103_10891_16793_3	42	1	Sample 1	Day 3
3M_bc1_M04958_54_000000000-J7Y7F_1_1103_10891_16793_3	53	1	Sample 1	Day 3
3M_bc1_M04958_54_000000000-J7Y7F_1_1103_10891_16793_3	54	1	Sample 1	Day 3
3M_bc1_M04958_54_000000000-J7Y7F_1_1103_10891_16793_3	87	1	Sample 1	Day 3
3P_bc1_M04958_54_000000000-J7Y7F_1_1101_20910_10632_3	42	1	Sample 1	Day 3
3P_bc1_M04958_54_000000000-J7Y7F_1_1101_20910_10632_3	45	1	Sample 1	Day 3
3P_bc1_M04958_54_000000000-J7Y7F_1_1101_20910_10632_3	53	1	Sample 1	Day 3
3P_bc1_M04958_54_000000000-J7Y7F_1_1101_20910_10632_3	54	1	Sample 1	Day 3
3P_bc1_M04958_54_000000000-J7Y7F_1_1101_20910_10632_3	87	1	Sample 1	Day 3
3A_bc1_M04958_54_000000000-J7Y7F_1_1109_15029_14091_3	42	1	Sample 1	Day 3
3A_bc1_M04958_54_000000000-J7Y7F_1_1109_15029_14091_3	54	1	Sample 1	Day 3
3M_bc1_M04958_54_000000000-J7Y7F_1_1102_26767_11822_3	42	1	Sample 1	Day 3
3M_bc1_M04958_54_000000000-J7Y7F_1_1102_26767_11822_3	54	1	Sample 1	Day 3
3M_bc1_M04958_54_000000000-J7Y7F_1_1102_26767_11822_3	393	1	Sample 1	Day 3
3P_bc1_M04958_54_000000000-J7Y7F_1_1102_26594_6134_3	42	1	Sample 1	Day 3
3P_bc1_M04958_54_000000000-J7Y7F_1_1102_26594_6134_3	54	1	Sample 1	Day 3
3P_bc1_M04958_54_000000000-J7Y7F_1_1102_26594_6134_3	435	1	Sample 1	Day 3
3A_bc1_M04958_54_000000000-J7Y7F_1_1106_8881_12035_3	42	1	Sample 1	Day 3
3A_bc1_M04958_54_000000000-J7Y7F_1_1106_8881_12035_3	54	1	Sample 1	Day 3
3A_bc1_M04958_54_000000000-J7Y7F_1_1106_8881_12035_3	84	1	Sample 1	Day 3
3M_bc1_M04958_54_000000000-J7Y7F_1_1107_26403_9338_3	42	1	Sample 1	Day 3
3M_bc1_M04958_54_000000000-J7Y7F_1_1107_26403_9338_3	54	1	Sample 1	Day 3
3M_bc1_M04958_54_000000000-J7Y7F_1_1107_26403_9338_3	258	1	Sample 1	Day 3
3P_bc1_M04958_54_000000000-J7Y7F_1_1108_11100_8527_3	42	1	Sample 1	Day 3
3P_bc1_M04958_54_000000000-J7Y7F_1_1108_11100_8527_3	54	1	Sample 1	Day 3
3P_bc1_M04958_54_000000000-J7Y7F_1_1108_11100_8527_3	258	1	Sample 1	Day 3
3P_bc1_M04958_54_000000000-J7Y7F_1_1108_11100_8527_3	262	1	Sample 1	Day 3
3P_bc1_M04958_54_000000000-J7Y7F_1_1108_11100_8527_3	274	1	Sample 1	Day 3
3P_bc1_M04958_54_000000000-J7Y7F_1_1108_11100_8527_3	278	1	Sample 1	Day 3
3P_bc1_M04958_54_000000000-J7Y7F_1_1108_11100_8527_3	279	1	Sample 1	Day 3
3M_bc1_M04958_54_000000000-J7Y7F_1_1105_26595_15160_3	42	1	Sample 1	Day 3
3M_bc1_M04958_54_000000000-J7Y7F_1_1105_26595_15160_3	54	1	Sample 1	Day 3
3M_bc1_M04958_54_000000000-J7Y7F_1_1105_26595_15160_3	258	1	Sample 1	Day 3
3M_bc1_M04958_54_000000000-J7Y7F_1_1105_26595_15160_3	395	1	Sample 1	Day 3
3M_bc1_M04958_54_000000000-J7Y7F_1_1112_14970_15958_3	42	1	Sample 1	Day 3
3M_bc1_M04958_54_000000000-J7Y7F_1_1112_14970_15958_3	258	1	Sample 1	Day 3
3M_bc1_M04958_54_000000000-J7Y7F_1_1112_14970_15958_3	395	1	Sample 1	Day 3
3P_bc1_M04958_54_000000000-J7Y7F_1_1104_12885_20684_3	42	1	Sample 1	Day 3
3P_bc1_M04958_54_000000000-J7Y7F_1_1104_12885_20684_3	84	1	Sample 1	Day 3
3P_bc1_M04958_54_000000000-J7Y7F_1_1104_12885_20684_3	265	1	Sample 1	Day 3
3P_bc1_M04958_54_000000000-J7Y7F_1_1104_12885_20684_3	395	1	Sample 1	Day 3
3A_bc1_M04958_54_000000000-J7Y7F_1_1106_13090_9176_5	42	1	Sample 1	Day 3
3A_bc1_M04958_54_000000000-J7Y7F_1_1106_13090_9176_5	395	1	Sample 1	Day 3
3M_bc1_M04958_54_000000000-J7Y7F_1_1105_27677_14336_3	42	1	Sample 1	Day 3
3M_bc1_M04958_54_000000000-J7Y7F_1_1105_27677_14336_3	309	1	Sample 1	Day 3
3M_bc1_M04958_54_000000000-J7Y7F_1_1105_27677_14336_3	395	1	Sample 1	Day 3
3M_bc1_M04958_54_000000000-J7Y7F_1_2103_23062_8426_3	42	1	Sample 1	Day 3
3M_bc1_M04958_54_000000000-J7Y7F_1_2103_23062_8426_3	200	1	Sample 1	Day 3
3P_bc1_M04958_54_000000000-J7Y7F_1_1103_21772_7422_3	42	1	Sample 1	Day 3
3P_bc1_M04958_54_000000000-J7Y7F_1_1103_21772_7422_3	386	1	Sample 1	Day 3
3A_bc1_M04958_54_000000000-J7Y7F_1_1102_21849_16117_7	42	1	Sample 1	Day 3
3A_bc1_M04958_54_000000000-J7Y7F_1_1105_15571_15648_3	42	1	Sample 1	Day 3
3A_bc1_M04958_54_000000000-J7Y7F_1_1105_15571_15648_3	182	1	Sample 1	Day 3
3P_bc1_M04958_54_000000000-J7Y7F_1_2101_7402_2543_3	42	1	Sample 1	Day 3
3P_bc1_M04958_54_000000000-J7Y7F_1_2101_7402_2543_3	451	1	Sample 1	Day 3
3A_bc1_M04958_54_000000000-J7Y7F_1_1111_15109_22349_3	42	1	Sample 1	Day 3
3A_bc1_M04958_54_000000000-J7Y7F_1_1111_15109_22349_3	157	1	Sample 1	Day 3
3P_bc1_M04958_54_000000000-J7Y7F_1_1107_28545_12580_3	42	1	Sample 1	Day 3
3P_bc1_M04958_54_000000000-J7Y7F_1_1107_28545_12580_3	336	1	Sample 1	Day 3
3P_bc1_M04958_54_000000000-J7Y7F_1_1107_28545_12580_3	427	1	Sample 1	Day 3
3A_bc1_M04958_54_000000000-J7Y7F_1_1108_16276_2110_4	42	1	Sample 1	Day 3
3A_bc1_M04958_54_000000000-J7Y7F_1_1108_16276_2110_4	427	1	Sample 1	Day 3
3A_bc1_M04958_54_000000000-J7Y7F_1_1113_15190_12963_3	42	1	Sample 1	Day 3
3A_bc1_M04958_54_000000000-J7Y7F_1_1113_15190_12963_3	384	1	Sample 1	Day 3
3A_bc1_M04958_54_000000000-J7Y7F_1_1113_15190_12963_3	427	1	Sample 1	Day 3
3A_bc1_M04958_54_000000000-J7Y7F_1_1103_12930_9394_3	42	1	Sample 1	Day 3
3A_bc1_M04958_54_000000000-J7Y7F_1_1103_12930_9394_3	265	1	Sample 1	Day 3
3A_bc1_M04958_54_000000000-J7Y7F_1_1103_12930_9394_3	427	1	Sample 1	Day 3
3P_bc1_M04958_54_000000000-J7Y7F_1_1119_26684_9441_3	42	1	Sample 1	Day 3
3P_bc1_M04958_54_000000000-J7Y7F_1_1119_26684_9441_3	43	1	Sample 1	Day 3
3P_bc1_M04958_54_000000000-J7Y7F_1_1119_26684_9441_3	264	1	Sample 1	Day 3
3P_bc1_M04958_54_000000000-J7Y7F_1_1119_26684_9441_3	265	1	Sample 1	Day 3
3P_bc1_M04958_54_000000000-J7Y7F_1_1119_26684_9441_3	427	1	Sample 1	Day 3
3A_bc1_M04958_54_000000000-J7Y7F_1_1107_22110_13314_3	42	1	Sample 1	Day 3
3A_bc1_M04958_54_000000000-J7Y7F_1_1107_22110_13314_3	259	1	Sample 1	Day 3
3A_bc1_M04958_54_000000000-J7Y7F_1_1107_22110_13314_3	264	1	Sample 1	Day 3
3A_bc1_M04958_54_000000000-J7Y7F_1_1107_22110_13314_3	265	1	Sample 1	Day 3
3A_bc1_M04958_54_000000000-J7Y7F_1_1107_22110_13314_3	398	1	Sample 1	Day 3
3A_bc1_M04958_54_000000000-J7Y7F_1_1107_22110_13314_3	427	1	Sample 1	Day 3
3M_bc1_M04958_54_000000000-J7Y7F_1_1104_24306_12245_3	42	1	Sample 1	Day 3
3M_bc1_M04958_54_000000000-J7Y7F_1_1104_24306_12245_3	223	1	Sample 1	Day 3
3M_bc1_M04958_54_000000000-J7Y7F_1_1104_24306_12245_3	264	1	Sample 1	Day 3
3M_bc1_M04958_54_000000000-J7Y7F_1_1104_24306_12245_3	265	1	Sample 1	Day 3
3M_bc1_M04958_54_000000000-J7Y7F_1_1104_24306_12245_3	393	1	Sample 1	Day 3
3M_bc1_M04958_54_000000000-J7Y7F_1_1104_24306_12245_3	427	1	Sample 1	Day 3
3M_bc1_M04958_54_000000000-J7Y7F_1_1116_24273_11525_3	42	1	Sample 1	Day 3
3M_bc1_M04958_54_000000000-J7Y7F_1_1116_24273_11525_3	87	1	Sample 1	Day 3
3P_bc1_M04958_54_000000000-J7Y7F_1_1110_15977_13524_3	42	1	Sample 1	Day 3
3P_bc1_M04958_54_000000000-J7Y7F_1_1110_15977_13524_3	87	1	Sample 1	Day 3
3P_bc1_M04958_54_000000000-J7Y7F_1_1110_15977_13524_3	427	1	Sample 1	Day 3
3M_bc1_M04958_54_000000000-J7Y7F_1_1118_15174_7912_3	42	1	Sample 1	Day 3
3M_bc1_M04958_54_000000000-J7Y7F_1_1118_15174_7912_3	87	1	Sample 1	Day 3
3M_bc1_M04958_54_000000000-J7Y7F_1_1118_15174_7912_3	392	1	Sample 1	Day 3
3M_bc1_M04958_54_000000000-J7Y7F_1_1118_15174_7912_3	427	1	Sample 1	Day 3
3P_bc1_M04958_54_000000000-J7Y7F_1_1115_29286_10738_3	42	1	Sample 1	Day 3
3P_bc1_M04958_54_000000000-J7Y7F_1_1115_29286_10738_3	45	1	Sample 1	Day 3
3P_bc1_M04958_54_000000000-J7Y7F_1_1115_29286_10738_3	87	1	Sample 1	Day 3
3P_bc1_M04958_54_000000000-J7Y7F_1_1115_29286_10738_3	427	1	Sample 1	Day 3
3P_bc1_M04958_54_000000000-J7Y7F_1_2102_26764_9882_3	42	1	Sample 1	Day 3
3P_bc1_M04958_54_000000000-J7Y7F_1_2102_26764_9882_3	53	1	Sample 1	Day 3
3P_bc1_M04958_54_000000000-J7Y7F_1_2102_26764_9882_3	254	1	Sample 1	Day 3
3P_bc1_M04958_54_000000000-J7Y7F_1_2102_26764_9882_3	427	1	Sample 1	Day 3
3P_bc1_M04958_54_000000000-J7Y7F_1_1103_25618_13335_3	42	1	Sample 1	Day 3
3P_bc1_M04958_54_000000000-J7Y7F_1_1103_25618_13335_3	53	1	Sample 1	Day 3
3P_bc1_M04958_54_000000000-J7Y7F_1_1103_25618_13335_3	254	1	Sample 1	Day 3
3P_bc1_M04958_54_000000000-J7Y7F_1_1103_25618_13335_3	265	1	Sample 1	Day 3
3P_bc1_M04958_54_000000000-J7Y7F_1_1103_25618_13335_3	427	1	Sample 1	Day 3
3P_bc1_M04958_54_000000000-J7Y7F_1_1110_17113_12482_3	42	1	Sample 1	Day 3
3P_bc1_M04958_54_000000000-J7Y7F_1_1110_17113_12482_3	53	1	Sample 1	Day 3
3P_bc1_M04958_54_000000000-J7Y7F_1_1110_17113_12482_3	427	1	Sample 1	Day 3
3P_bc1_M04958_54_000000000-J7Y7F_1_1110_10615_18390_3	42	1	Sample 1	Day 3
3P_bc1_M04958_54_000000000-J7Y7F_1_1110_10615_18390_3	53	1	Sample 1	Day 3
3P_bc1_M04958_54_000000000-J7Y7F_1_1110_10615_18390_3	383	1	Sample 1	Day 3
3P_bc1_M04958_54_000000000-J7Y7F_1_1110_10615_18390_3	427	1	Sample 1	Day 3
3P_bc1_M04958_54_000000000-J7Y7F_1_1110_11367_5334_3	42	1	Sample 1	Day 3
3P_bc1_M04958_54_000000000-J7Y7F_1_1110_11367_5334_3	53	1	Sample 1	Day 3
3P_bc1_M04958_54_000000000-J7Y7F_1_1110_11367_5334_3	95	1	Sample 1	Day 3
3P_bc1_M04958_54_000000000-J7Y7F_1_1110_11367_5334_3	427	1	Sample 1	Day 3
3M_bc1_M04958_54_000000000-J7Y7F_1_1115_14011_3029_3	42	1	Sample 1	Day 3
3M_bc1_M04958_54_000000000-J7Y7F_1_1115_14011_3029_3	253	1	Sample 1	Day 3
3M_bc1_M04958_54_000000000-J7Y7F_1_1115_14011_3029_3	393	1	Sample 1	Day 3
3M_bc1_M04958_54_000000000-J7Y7F_1_1115_14011_3029_3	427	1	Sample 1	Day 3
3P_bc1_M04958_54_000000000-J7Y7F_1_1107_22280_18311_3	42	1	Sample 1	Day 3
3P_bc1_M04958_54_000000000-J7Y7F_1_1107_22280_18311_3	78	1	Sample 1	Day 3
3P_bc1_M04958_54_000000000-J7Y7F_1_1107_22280_18311_3	253	1	Sample 1	Day 3
3P_bc1_M04958_54_000000000-J7Y7F_1_1107_22280_18311_3	427	1	Sample 1	Day 3
3P_bc1_M04958_54_000000000-J7Y7F_1_1105_21317_14423_3	42	1	Sample 1	Day 3
3P_bc1_M04958_54_000000000-J7Y7F_1_1105_21317_14423_3	253	1	Sample 1	Day 3
3P_bc1_M04958_54_000000000-J7Y7F_1_1105_21317_14423_3	427	1	Sample 1	Day 3
3P_bc1_M04958_54_000000000-J7Y7F_1_1105_21317_14423_3	432	1	Sample 1	Day 3
3M_bc1_M04958_54_000000000-J7Y7F_1_1111_13711_17571_3	42	1	Sample 1	Day 3
3M_bc1_M04958_54_000000000-J7Y7F_1_1111_13711_17571_3	253	1	Sample 1	Day 3
3M_bc1_M04958_54_000000000-J7Y7F_1_1111_13711_17571_3	335	1	Sample 1	Day 3
3M_bc1_M04958_54_000000000-J7Y7F_1_1111_13711_17571_3	427	1	Sample 1	Day 3
3P_bc1_M04958_54_000000000-J7Y7F_1_1118_18466_4668_3	42	1	Sample 1	Day 3
3P_bc1_M04958_54_000000000-J7Y7F_1_1118_18466_4668_3	253	1	Sample 1	Day 3
3P_bc1_M04958_54_000000000-J7Y7F_1_1118_18466_4668_3	261	1	Sample 1	Day 3
3P_bc1_M04958_54_000000000-J7Y7F_1_1118_18466_4668_3	427	1	Sample 1	Day 3
3P_bc1_M04958_54_000000000-J7Y7F_1_1118_18466_4668_3	435	1	Sample 1	Day 3
3P_bc1_M04958_54_000000000-J7Y7F_1_2105_17773_11056_4	42	1	Sample 1	Day 3
3P_bc1_M04958_54_000000000-J7Y7F_1_2105_17773_11056_4	173	1	Sample 1	Day 3
3P_bc1_M04958_54_000000000-J7Y7F_1_2105_17773_11056_4	253	1	Sample 1	Day 3
3P_bc1_M04958_54_000000000-J7Y7F_1_2105_17773_11056_4	261	1	Sample 1	Day 3
3P_bc1_M04958_54_000000000-J7Y7F_1_2105_17773_11056_4	427	1	Sample 1	Day 3
3A_bc1_M04958_54_000000000-J7Y7F_1_2107_17068_8667_3	42	1	Sample 1	Day 3
3A_bc1_M04958_54_000000000-J7Y7F_1_2107_17068_8667_3	253	1	Sample 1	Day 3
3A_bc1_M04958_54_000000000-J7Y7F_1_2107_17068_8667_3	261	1	Sample 1	Day 3
3A_bc1_M04958_54_000000000-J7Y7F_1_2107_17068_8667_3	427	1	Sample 1	Day 3
3P_bc1_M04958_54_000000000-J7Y7F_1_1105_24268_16685_3	42	1	Sample 1	Day 3
3P_bc1_M04958_54_000000000-J7Y7F_1_1105_24268_16685_3	253	1	Sample 1	Day 3
3P_bc1_M04958_54_000000000-J7Y7F_1_1105_24268_16685_3	261	1	Sample 1	Day 3
3P_bc1_M04958_54_000000000-J7Y7F_1_1105_24268_16685_3	427	1	Sample 1	Day 3
3P_bc1_M04958_54_000000000-J7Y7F_1_1105_24268_16685_3	428	1	Sample 1	Day 3
3P_bc1_M04958_54_000000000-J7Y7F_1_1107_24071_15438_5	42	1	Sample 1	Day 3
3P_bc1_M04958_54_000000000-J7Y7F_1_1107_24071_15438_5	258	1	Sample 1	Day 3
3P_bc1_M04958_54_000000000-J7Y7F_1_1107_24071_15438_5	261	1	Sample 1	Day 3
3P_bc1_M04958_54_000000000-J7Y7F_1_1107_24071_15438_5	427	1	Sample 1	Day 3
3P_bc1_M04958_54_000000000-J7Y7F_1_1114_14930_14957_3	42	1	Sample 1	Day 3
3P_bc1_M04958_54_000000000-J7Y7F_1_1114_14930_14957_3	84	1	Sample 1	Day 3
3P_bc1_M04958_54_000000000-J7Y7F_1_1114_14930_14957_3	258	1	Sample 1	Day 3
3P_bc1_M04958_54_000000000-J7Y7F_1_1114_14930_14957_3	261	1	Sample 1	Day 3
3P_bc1_M04958_54_000000000-J7Y7F_1_1114_14930_14957_3	427	1	Sample 1	Day 3
3P_bc1_M04958_54_000000000-J7Y7F_1_1115_18606_14151_3	42	1	Sample 1	Day 3
3P_bc1_M04958_54_000000000-J7Y7F_1_1115_18606_14151_3	253	1	Sample 1	Day 3
3P_bc1_M04958_54_000000000-J7Y7F_1_1115_18606_14151_3	258	1	Sample 1	Day 3
3P_bc1_M04958_54_000000000-J7Y7F_1_1115_18606_14151_3	398	1	Sample 1	Day 3
3P_bc1_M04958_54_000000000-J7Y7F_1_1115_18606_14151_3	427	1	Sample 1	Day 3
3P_bc1_M04958_54_000000000-J7Y7F_1_1115_18606_14151_3	435	1	Sample 1	Day 3
3P_bc1_M04958_54_000000000-J7Y7F_1_1108_24202_18331_3	42	1	Sample 1	Day 3
3P_bc1_M04958_54_000000000-J7Y7F_1_1108_24202_18331_3	253	1	Sample 1	Day 3
3P_bc1_M04958_54_000000000-J7Y7F_1_1108_24202_18331_3	398	1	Sample 1	Day 3
3P_bc1_M04958_54_000000000-J7Y7F_1_1108_24202_18331_3	427	1	Sample 1	Day 3
3P_bc1_M04958_54_000000000-J7Y7F_1_1108_24202_18331_3	435	1	Sample 1	Day 3
3M_bc1_M04958_54_000000000-J7Y7F_1_1104_20427_20925_3	42	1	Sample 1	Day 3
3M_bc1_M04958_54_000000000-J7Y7F_1_1104_20427_20925_3	49	1	Sample 1	Day 3
3M_bc1_M04958_54_000000000-J7Y7F_1_1104_20427_20925_3	264	1	Sample 1	Day 3
3M_bc1_M04958_54_000000000-J7Y7F_1_1104_20427_20925_3	427	1	Sample 1	Day 3
3M_bc1_M04958_54_000000000-J7Y7F_1_1104_20427_20925_3	435	1	Sample 1	Day 3
3M_bc1_M04958_54_000000000-J7Y7F_1_2103_14564_9928_3	42	1	Sample 1	Day 3
3M_bc1_M04958_54_000000000-J7Y7F_1_2103_14564_9928_3	435	1	Sample 1	Day 3
3M_bc1_M04958_54_000000000-J7Y7F_1_1109_26982_10947_3	42	1	Sample 1	Day 3
3M_bc1_M04958_54_000000000-J7Y7F_1_1109_26982_10947_3	427	1	Sample 1	Day 3
3M_bc1_M04958_54_000000000-J7Y7F_1_1109_26982_10947_3	435	1	Sample 1	Day 3
3M_bc1_M04958_54_000000000-J7Y7F_1_1104_19433_3666_3	42	1	Sample 1	Day 3
3M_bc1_M04958_54_000000000-J7Y7F_1_1104_19433_3666_3	253	1	Sample 1	Day 3
3M_bc1_M04958_54_000000000-J7Y7F_1_1104_19433_3666_3	254	1	Sample 1	Day 3
3M_bc1_M04958_54_000000000-J7Y7F_1_1104_19433_3666_3	258	1	Sample 1	Day 3
3M_bc1_M04958_54_000000000-J7Y7F_1_1104_19433_3666_3	427	1	Sample 1	Day 3
3M_bc1_M04958_54_000000000-J7Y7F_1_1104_19433_3666_3	435	1	Sample 1	Day 3
3P_bc1_M04958_54_000000000-J7Y7F_1_1107_28561_14288_3	42	1	Sample 1	Day 3
3P_bc1_M04958_54_000000000-J7Y7F_1_1107_28561_14288_3	252	1	Sample 1	Day 3
3P_bc1_M04958_54_000000000-J7Y7F_1_1107_28561_14288_3	253	1	Sample 1	Day 3
3P_bc1_M04958_54_000000000-J7Y7F_1_1107_28561_14288_3	254	1	Sample 1	Day 3
3P_bc1_M04958_54_000000000-J7Y7F_1_1107_28561_14288_3	264	1	Sample 1	Day 3
3P_bc1_M04958_54_000000000-J7Y7F_1_1107_28561_14288_3	427	1	Sample 1	Day 3
3P_bc1_M04958_54_000000000-J7Y7F_1_1107_28561_14288_3	435	1	Sample 1	Day 3
3A_bc1_M04958_54_000000000-J7Y7F_1_1106_9362_13373_3	42	1	Sample 1	Day 3
3A_bc1_M04958_54_000000000-J7Y7F_1_1106_9362_13373_3	253	1	Sample 1	Day 3
3A_bc1_M04958_54_000000000-J7Y7F_1_1106_9362_13373_3	382	1	Sample 1	Day 3
3A_bc1_M04958_54_000000000-J7Y7F_1_1106_9362_13373_3	427	1	Sample 1	Day 3
3A_bc1_M04958_54_000000000-J7Y7F_1_1106_9362_13373_3	435	1	Sample 1	Day 3
3P_bc1_M04958_54_000000000-J7Y7F_1_1113_23540_10526_3	42	1	Sample 1	Day 3
3P_bc1_M04958_54_000000000-J7Y7F_1_1113_23540_10526_3	43	1	Sample 1	Day 3
3P_bc1_M04958_54_000000000-J7Y7F_1_1113_23540_10526_3	54	1	Sample 1	Day 3
3P_bc1_M04958_54_000000000-J7Y7F_1_1113_23540_10526_3	253	1	Sample 1	Day 3
3P_bc1_M04958_54_000000000-J7Y7F_1_1113_23540_10526_3	382	1	Sample 1	Day 3
3P_bc1_M04958_54_000000000-J7Y7F_1_1113_23540_10526_3	427	1	Sample 1	Day 3
3P_bc1_M04958_54_000000000-J7Y7F_1_1109_14624_10501_3	42	1	Sample 1	Day 3
3P_bc1_M04958_54_000000000-J7Y7F_1_1109_14624_10501_3	54	1	Sample 1	Day 3
3P_bc1_M04958_54_000000000-J7Y7F_1_1109_14624_10501_3	253	1	Sample 1	Day 3
3P_bc1_M04958_54_000000000-J7Y7F_1_1109_14624_10501_3	382	1	Sample 1	Day 3
3P_bc1_M04958_54_000000000-J7Y7F_1_1109_14624_10501_3	393	1	Sample 1	Day 3
3P_bc1_M04958_54_000000000-J7Y7F_1_1109_14624_10501_3	427	1	Sample 1	Day 3
3A_bc1_M04958_54_000000000-J7Y7F_1_1111_15947_19594_3	42	1	Sample 1	Day 3
3A_bc1_M04958_54_000000000-J7Y7F_1_1111_15947_19594_3	253	1	Sample 1	Day 3
3A_bc1_M04958_54_000000000-J7Y7F_1_1111_15947_19594_3	265	1	Sample 1	Day 3
3A_bc1_M04958_54_000000000-J7Y7F_1_1111_15947_19594_3	382	1	Sample 1	Day 3
3A_bc1_M04958_54_000000000-J7Y7F_1_1111_15947_19594_3	427	1	Sample 1	Day 3
3A_bc1_M04958_54_000000000-J7Y7F_1_1111_15947_19594_3	435	1	Sample 1	Day 3
3A_bc1_M04958_54_000000000-J7Y7F_1_1111_14399_6808_3	42	1	Sample 1	Day 3
3A_bc1_M04958_54_000000000-J7Y7F_1_1111_14399_6808_3	253	1	Sample 1	Day 3
3A_bc1_M04958_54_000000000-J7Y7F_1_1111_14399_6808_3	262	1	Sample 1	Day 3
3A_bc1_M04958_54_000000000-J7Y7F_1_1111_14399_6808_3	265	1	Sample 1	Day 3
3A_bc1_M04958_54_000000000-J7Y7F_1_1111_14399_6808_3	378	1	Sample 1	Day 3
3A_bc1_M04958_54_000000000-J7Y7F_1_1111_14399_6808_3	382	1	Sample 1	Day 3
3A_bc1_M04958_54_000000000-J7Y7F_1_1111_14399_6808_3	395	1	Sample 1	Day 3
3A_bc1_M04958_54_000000000-J7Y7F_1_1111_14399_6808_3	427	1	Sample 1	Day 3
3A_bc1_M04958_54_000000000-J7Y7F_1_1111_14399_6808_3	435	1	Sample 1	Day 3
3A_bc1_M04958_54_000000000-J7Y7F_1_1111_14399_6808_3	455	1	Sample 1	Day 3
3P_bc1_M04958_54_000000000-J7Y7F_1_1102_18983_16107_3	42	1	Sample 1	Day 3
3P_bc1_M04958_54_000000000-J7Y7F_1_1102_18983_16107_3	253	1	Sample 1	Day 3
3P_bc1_M04958_54_000000000-J7Y7F_1_1102_18983_16107_3	261	1	Sample 1	Day 3
3P_bc1_M04958_54_000000000-J7Y7F_1_1102_18983_16107_3	265	1	Sample 1	Day 3
3P_bc1_M04958_54_000000000-J7Y7F_1_1102_18983_16107_3	382	1	Sample 1	Day 3
3P_bc1_M04958_54_000000000-J7Y7F_1_1102_18983_16107_3	423	1	Sample 1	Day 3
3P_bc1_M04958_54_000000000-J7Y7F_1_1102_18983_16107_3	427	1	Sample 1	Day 3
3P_bc1_M04958_54_000000000-J7Y7F_1_1102_18983_16107_3	435	1	Sample 1	Day 3
3P_bc1_M04958_54_000000000-J7Y7F_1_1111_6891_8011_3	42	1	Sample 1	Day 3
3P_bc1_M04958_54_000000000-J7Y7F_1_1111_6891_8011_3	253	1	Sample 1	Day 3
3P_bc1_M04958_54_000000000-J7Y7F_1_1111_6891_8011_3	261	1	Sample 1	Day 3
3P_bc1_M04958_54_000000000-J7Y7F_1_1111_6891_8011_3	374	1	Sample 1	Day 3
3P_bc1_M04958_54_000000000-J7Y7F_1_1111_6891_8011_3	382	1	Sample 1	Day 3
3P_bc1_M04958_54_000000000-J7Y7F_1_1111_6891_8011_3	423	1	Sample 1	Day 3
3P_bc1_M04958_54_000000000-J7Y7F_1_1111_6891_8011_3	427	1	Sample 1	Day 3
3P_bc1_M04958_54_000000000-J7Y7F_1_1111_6891_8011_3	435	1	Sample 1	Day 3
3P_bc1_M04958_54_000000000-J7Y7F_1_2109_6165_11001_3	42	1	Sample 1	Day 3
3P_bc1_M04958_54_000000000-J7Y7F_1_2109_6165_11001_3	45	1	Sample 1	Day 3
3P_bc1_M04958_54_000000000-J7Y7F_1_2109_6165_11001_3	253	1	Sample 1	Day 3
3P_bc1_M04958_54_000000000-J7Y7F_1_2109_6165_11001_3	257	1	Sample 1	Day 3
3P_bc1_M04958_54_000000000-J7Y7F_1_2109_6165_11001_3	261	1	Sample 1	Day 3
3P_bc1_M04958_54_000000000-J7Y7F_1_2109_6165_11001_3	383	1	Sample 1	Day 3
3P_bc1_M04958_54_000000000-J7Y7F_1_2109_6165_11001_3	392	1	Sample 1	Day 3
3P_bc1_M04958_54_000000000-J7Y7F_1_2109_6165_11001_3	423	1	Sample 1	Day 3
3P_bc1_M04958_54_000000000-J7Y7F_1_2109_6165_11001_3	427	1	Sample 1	Day 3
3P_bc1_M04958_54_000000000-J7Y7F_1_2109_6165_11001_3	435	1	Sample 1	Day 3
3P_bc1_M04958_54_000000000-J7Y7F_1_1112_18749_15243_3	42	1	Sample 1	Day 3
3P_bc1_M04958_54_000000000-J7Y7F_1_1112_18749_15243_3	53	1	Sample 1	Day 3
3P_bc1_M04958_54_000000000-J7Y7F_1_1112_18749_15243_3	149	1	Sample 1	Day 3
3P_bc1_M04958_54_000000000-J7Y7F_1_1112_18749_15243_3	173	1	Sample 1	Day 3
3P_bc1_M04958_54_000000000-J7Y7F_1_1112_18749_15243_3	208	1	Sample 1	Day 3
3P_bc1_M04958_54_000000000-J7Y7F_1_1112_18749_15243_3	253	1	Sample 1	Day 3
3P_bc1_M04958_54_000000000-J7Y7F_1_1112_18749_15243_3	261	1	Sample 1	Day 3
3P_bc1_M04958_54_000000000-J7Y7F_1_1112_18749_15243_3	339	1	Sample 1	Day 3
3P_bc1_M04958_54_000000000-J7Y7F_1_1112_18749_15243_3	382	1	Sample 1	Day 3
3P_bc1_M04958_54_000000000-J7Y7F_1_1112_18749_15243_3	383	1	Sample 1	Day 3
3P_bc1_M04958_54_000000000-J7Y7F_1_1112_18749_15243_3	384	1	Sample 1	Day 3
3P_bc1_M04958_54_000000000-J7Y7F_1_1112_18749_15243_3	387	1	Sample 1	Day 3
3P_bc1_M04958_54_000000000-J7Y7F_1_1112_18749_15243_3	395	1	Sample 1	Day 3
3P_bc1_M04958_54_000000000-J7Y7F_1_1112_18749_15243_3	400	1	Sample 1	Day 3
3P_bc1_M04958_54_000000000-J7Y7F_1_1112_18749_15243_3	423	1	Sample 1	Day 3
3P_bc1_M04958_54_000000000-J7Y7F_1_1112_18749_15243_3	427	1	Sample 1	Day 3
3P_bc1_M04958_54_000000000-J7Y7F_1_1112_18749_15243_3	435	1	Sample 1	Day 3
3P_bc1_M04958_54_000000000-J7Y7F_1_1112_18749_15243_3	452	1	Sample 1	Day 3
3P_bc1_M04958_54_000000000-J7Y7F_1_1104_23335_16781_3	42	1	Sample 1	Day 3
3P_bc1_M04958_54_000000000-J7Y7F_1_1104_23335_16781_3	253	1	Sample 1	Day 3
3P_bc1_M04958_54_000000000-J7Y7F_1_1104_23335_16781_3	261	1	Sample 1	Day 3
3P_bc1_M04958_54_000000000-J7Y7F_1_1104_23335_16781_3	382	1	Sample 1	Day 3
3P_bc1_M04958_54_000000000-J7Y7F_1_1104_23335_16781_3	383	1	Sample 1	Day 3
3P_bc1_M04958_54_000000000-J7Y7F_1_1104_23335_16781_3	384	1	Sample 1	Day 3
3P_bc1_M04958_54_000000000-J7Y7F_1_1104_23335_16781_3	392	1	Sample 1	Day 3
3P_bc1_M04958_54_000000000-J7Y7F_1_1104_23335_16781_3	423	1	Sample 1	Day 3
3P_bc1_M04958_54_000000000-J7Y7F_1_1104_23335_16781_3	427	1	Sample 1	Day 3
3P_bc1_M04958_54_000000000-J7Y7F_1_1104_23335_16781_3	435	1	Sample 1	Day 3
3P_bc1_M04958_54_000000000-J7Y7F_1_2111_22359_12364_3	42	1	Sample 1	Day 3
3P_bc1_M04958_54_000000000-J7Y7F_1_2111_22359_12364_3	43	1	Sample 1	Day 3
3P_bc1_M04958_54_000000000-J7Y7F_1_2111_22359_12364_3	253	1	Sample 1	Day 3
3P_bc1_M04958_54_000000000-J7Y7F_1_2111_22359_12364_3	258	1	Sample 1	Day 3
3P_bc1_M04958_54_000000000-J7Y7F_1_2111_22359_12364_3	261	1	Sample 1	Day 3
3P_bc1_M04958_54_000000000-J7Y7F_1_2111_22359_12364_3	264	1	Sample 1	Day 3
3P_bc1_M04958_54_000000000-J7Y7F_1_2111_22359_12364_3	265	1	Sample 1	Day 3
3P_bc1_M04958_54_000000000-J7Y7F_1_2111_22359_12364_3	382	1	Sample 1	Day 3
3P_bc1_M04958_54_000000000-J7Y7F_1_2111_22359_12364_3	398	1	Sample 1	Day 3
3P_bc1_M04958_54_000000000-J7Y7F_1_2111_22359_12364_3	423	1	Sample 1	Day 3
3P_bc1_M04958_54_000000000-J7Y7F_1_1104_14047_12094_3	84	1	Sample 1	Day 3
3P_bc1_M04958_54_000000000-J7Y7F_1_1104_14047_12094_3	253	1	Sample 1	Day 3
3P_bc1_M04958_54_000000000-J7Y7F_1_1104_14047_12094_3	261	1	Sample 1	Day 3
3P_bc1_M04958_54_000000000-J7Y7F_1_1104_14047_12094_3	265	1	Sample 1	Day 3
3P_bc1_M04958_54_000000000-J7Y7F_1_1104_14047_12094_3	382	1	Sample 1	Day 3
3P_bc1_M04958_54_000000000-J7Y7F_1_1104_14047_12094_3	423	1	Sample 1	Day 3
3P_bc1_M04958_54_000000000-J7Y7F_1_1104_14047_12094_3	427	1	Sample 1	Day 3
3P_bc1_M04958_54_000000000-J7Y7F_1_2101_8601_4362_3	54	1	Sample 1	Day 3
3P_bc1_M04958_54_000000000-J7Y7F_1_2101_8601_4362_3	84	1	Sample 1	Day 3
3P_bc1_M04958_54_000000000-J7Y7F_1_2101_8601_4362_3	253	1	Sample 1	Day 3
3P_bc1_M04958_54_000000000-J7Y7F_1_2101_8601_4362_3	261	1	Sample 1	Day 3
3P_bc1_M04958_54_000000000-J7Y7F_1_2101_8601_4362_3	265	1	Sample 1	Day 3
3P_bc1_M04958_54_000000000-J7Y7F_1_2101_8601_4362_3	382	1	Sample 1	Day 3
3P_bc1_M04958_54_000000000-J7Y7F_1_2101_8601_4362_3	383	1	Sample 1	Day 3
3P_bc1_M04958_54_000000000-J7Y7F_1_2101_8601_4362_3	423	1	Sample 1	Day 3
3P_bc1_M04958_54_000000000-J7Y7F_1_2101_8601_4362_3	427	1	Sample 1	Day 3
3P_bc1_M04958_54_000000000-J7Y7F_1_1104_26731_19056_3	84	1	Sample 1	Day 3
3P_bc1_M04958_54_000000000-J7Y7F_1_1104_26731_19056_3	253	1	Sample 1	Day 3
3P_bc1_M04958_54_000000000-J7Y7F_1_1104_26731_19056_3	257	1	Sample 1	Day 3
3P_bc1_M04958_54_000000000-J7Y7F_1_1104_26731_19056_3	261	1	Sample 1	Day 3
3P_bc1_M04958_54_000000000-J7Y7F_1_1104_26731_19056_3	265	1	Sample 1	Day 3
3P_bc1_M04958_54_000000000-J7Y7F_1_1104_26731_19056_3	382	1	Sample 1	Day 3
3P_bc1_M04958_54_000000000-J7Y7F_1_1104_26731_19056_3	423	1	Sample 1	Day 3
3P_bc1_M04958_54_000000000-J7Y7F_1_1104_26731_19056_3	427	1	Sample 1	Day 3
3P_bc1_M04958_54_000000000-J7Y7F_1_2102_22966_5927_3	253	1	Sample 1	Day 3
3P_bc1_M04958_54_000000000-J7Y7F_1_2102_22966_5927_3	261	1	Sample 1	Day 3
3P_bc1_M04958_54_000000000-J7Y7F_1_2102_22966_5927_3	265	1	Sample 1	Day 3
3P_bc1_M04958_54_000000000-J7Y7F_1_2102_22966_5927_3	424	1	Sample 1	Day 3
3P_bc1_M04958_54_000000000-J7Y7F_1_2102_22966_5927_3	427	1	Sample 1	Day 3
3P_bc1_M04958_54_000000000-J7Y7F_1_2102_22966_5927_3	443	1	Sample 1	Day 3
3A_bc1_M04958_54_000000000-J7Y7F_1_1103_17483_14674_3	253	1	Sample 1	Day 3
3A_bc1_M04958_54_000000000-J7Y7F_1_1103_17483_14674_3	261	1	Sample 1	Day 3
3A_bc1_M04958_54_000000000-J7Y7F_1_1103_17483_14674_3	265	1	Sample 1	Day 3
3A_bc1_M04958_54_000000000-J7Y7F_1_1103_17483_14674_3	382	1	Sample 1	Day 3
3A_bc1_M04958_54_000000000-J7Y7F_1_1103_17483_14674_3	384	1	Sample 1	Day 3
3A_bc1_M04958_54_000000000-J7Y7F_1_1103_17483_14674_3	393	1	Sample 1	Day 3
3A_bc1_M04958_54_000000000-J7Y7F_1_1103_17483_14674_3	424	1	Sample 1	Day 3
3A_bc1_M04958_54_000000000-J7Y7F_1_1103_17483_14674_3	427	1	Sample 1	Day 3
3A_bc1_M04958_54_000000000-J7Y7F_1_1103_17483_14674_3	428	1	Sample 1	Day 3
3A_bc1_M04958_54_000000000-J7Y7F_1_1103_24518_5581_3	42	1	Sample 1	Day 3
3A_bc1_M04958_54_000000000-J7Y7F_1_1103_24518_5581_3	253	1	Sample 1	Day 3
3A_bc1_M04958_54_000000000-J7Y7F_1_1103_24518_5581_3	261	1	Sample 1	Day 3
3A_bc1_M04958_54_000000000-J7Y7F_1_1103_24518_5581_3	265	1	Sample 1	Day 3
3A_bc1_M04958_54_000000000-J7Y7F_1_1103_24518_5581_3	382	1	Sample 1	Day 3
3A_bc1_M04958_54_000000000-J7Y7F_1_1103_24518_5581_3	424	1	Sample 1	Day 3
3A_bc1_M04958_54_000000000-J7Y7F_1_1103_24518_5581_3	427	1	Sample 1	Day 3
3P_bc1_M04958_54_000000000-J7Y7F_1_1108_16144_13136_3	253	1	Sample 1	Day 3
3P_bc1_M04958_54_000000000-J7Y7F_1_1108_16144_13136_3	261	1	Sample 1	Day 3
3P_bc1_M04958_54_000000000-J7Y7F_1_1108_16144_13136_3	265	1	Sample 1	Day 3
3P_bc1_M04958_54_000000000-J7Y7F_1_1108_16144_13136_3	382	1	Sample 1	Day 3
3P_bc1_M04958_54_000000000-J7Y7F_1_1108_16144_13136_3	427	1	Sample 1	Day 3
3P_bc1_M04958_54_000000000-J7Y7F_1_1115_12405_14250_3	253	1	Sample 1	Day 3
3P_bc1_M04958_54_000000000-J7Y7F_1_1115_12405_14250_3	261	1	Sample 1	Day 3
3P_bc1_M04958_54_000000000-J7Y7F_1_1115_12405_14250_3	265	1	Sample 1	Day 3
3P_bc1_M04958_54_000000000-J7Y7F_1_1115_12405_14250_3	382	1	Sample 1	Day 3
3P_bc1_M04958_54_000000000-J7Y7F_1_1115_12405_14250_3	389	1	Sample 1	Day 3
3P_bc1_M04958_54_000000000-J7Y7F_1_1115_12405_14250_3	427	1	Sample 1	Day 3
3P_bc1_M04958_54_000000000-J7Y7F_1_1102_10864_14541_4	253	1	Sample 1	Day 3
3P_bc1_M04958_54_000000000-J7Y7F_1_1102_10864_14541_4	261	1	Sample 1	Day 3
3P_bc1_M04958_54_000000000-J7Y7F_1_1102_10864_14541_4	264	1	Sample 1	Day 3
3P_bc1_M04958_54_000000000-J7Y7F_1_1102_10864_14541_4	265	1	Sample 1	Day 3
3P_bc1_M04958_54_000000000-J7Y7F_1_1102_10864_14541_4	382	1	Sample 1	Day 3
3P_bc1_M04958_54_000000000-J7Y7F_1_1102_10864_14541_4	427	1	Sample 1	Day 3
3M_bc1_M04958_54_000000000-J7Y7F_1_2115_15754_6347_3	42	1	Sample 1	Day 3
3M_bc1_M04958_54_000000000-J7Y7F_1_2115_15754_6347_3	49	1	Sample 1	Day 3
3M_bc1_M04958_54_000000000-J7Y7F_1_2115_15754_6347_3	253	1	Sample 1	Day 3
3M_bc1_M04958_54_000000000-J7Y7F_1_2115_15754_6347_3	261	1	Sample 1	Day 3
3M_bc1_M04958_54_000000000-J7Y7F_1_2115_15754_6347_3	264	1	Sample 1	Day 3
3M_bc1_M04958_54_000000000-J7Y7F_1_2115_15754_6347_3	265	1	Sample 1	Day 3
3M_bc1_M04958_54_000000000-J7Y7F_1_2115_15754_6347_3	427	1	Sample 1	Day 3
3P_bc1_M04958_54_000000000-J7Y7F_1_1106_24872_17145_3	42	1	Sample 1	Day 3
3P_bc1_M04958_54_000000000-J7Y7F_1_1106_24872_17145_3	45	1	Sample 1	Day 3
3P_bc1_M04958_54_000000000-J7Y7F_1_1106_24872_17145_3	49	1	Sample 1	Day 3
3P_bc1_M04958_54_000000000-J7Y7F_1_1106_24872_17145_3	253	1	Sample 1	Day 3
3P_bc1_M04958_54_000000000-J7Y7F_1_1106_24872_17145_3	261	1	Sample 1	Day 3
3P_bc1_M04958_54_000000000-J7Y7F_1_1106_24872_17145_3	264	1	Sample 1	Day 3
3P_bc1_M04958_54_000000000-J7Y7F_1_1106_24872_17145_3	265	1	Sample 1	Day 3
3P_bc1_M04958_54_000000000-J7Y7F_1_1106_24872_17145_3	427	1	Sample 1	Day 3
3A_bc1_M04958_54_000000000-J7Y7F_1_1107_19646_14910_3	253	1	Sample 1	Day 3
3A_bc1_M04958_54_000000000-J7Y7F_1_1107_19646_14910_3	261	1	Sample 1	Day 3
3A_bc1_M04958_54_000000000-J7Y7F_1_1107_19646_14910_3	264	1	Sample 1	Day 3
3A_bc1_M04958_54_000000000-J7Y7F_1_1107_19646_14910_3	265	1	Sample 1	Day 3
3A_bc1_M04958_54_000000000-J7Y7F_1_1107_19646_14910_3	427	1	Sample 1	Day 3
3M_bc1_M04958_54_000000000-J7Y7F_1_1112_11096_14829_3	200	1	Sample 1	Day 3
3M_bc1_M04958_54_000000000-J7Y7F_1_1112_11096_14829_3	253	1	Sample 1	Day 3
3M_bc1_M04958_54_000000000-J7Y7F_1_1112_11096_14829_3	261	1	Sample 1	Day 3
3M_bc1_M04958_54_000000000-J7Y7F_1_1112_11096_14829_3	264	1	Sample 1	Day 3
3M_bc1_M04958_54_000000000-J7Y7F_1_1112_11096_14829_3	265	1	Sample 1	Day 3
3M_bc1_M04958_54_000000000-J7Y7F_1_1112_11096_14829_3	392	1	Sample 1	Day 3
3M_bc1_M04958_54_000000000-J7Y7F_1_1112_11096_14829_3	427	1	Sample 1	Day 3
3P_bc1_M04958_54_000000000-J7Y7F_1_1111_26072_8751_3	253	1	Sample 1	Day 3
3P_bc1_M04958_54_000000000-J7Y7F_1_1111_26072_8751_3	261	1	Sample 1	Day 3
3P_bc1_M04958_54_000000000-J7Y7F_1_1111_26072_8751_3	264	1	Sample 1	Day 3
3P_bc1_M04958_54_000000000-J7Y7F_1_1111_26072_8751_3	265	1	Sample 1	Day 3
3P_bc1_M04958_54_000000000-J7Y7F_1_1111_26072_8751_3	392	1	Sample 1	Day 3
3P_bc1_M04958_54_000000000-J7Y7F_1_1111_26072_8751_3	427	1	Sample 1	Day 3
3M_bc1_M04958_54_000000000-J7Y7F_1_1116_21864_21739_3	253	1	Sample 1	Day 3
3M_bc1_M04958_54_000000000-J7Y7F_1_1116_21864_21739_3	261	1	Sample 1	Day 3
3M_bc1_M04958_54_000000000-J7Y7F_1_1116_21864_21739_3	264	1	Sample 1	Day 3
3M_bc1_M04958_54_000000000-J7Y7F_1_1116_21864_21739_3	265	1	Sample 1	Day 3
3M_bc1_M04958_54_000000000-J7Y7F_1_1116_21864_21739_3	335	1	Sample 1	Day 3
3M_bc1_M04958_54_000000000-J7Y7F_1_1116_21864_21739_3	427	1	Sample 1	Day 3
3A_bc1_M04958_54_000000000-J7Y7F_1_1114_23677_9931_3	253	1	Sample 1	Day 3
3A_bc1_M04958_54_000000000-J7Y7F_1_1114_23677_9931_3	254	1	Sample 1	Day 3
3A_bc1_M04958_54_000000000-J7Y7F_1_1114_23677_9931_3	261	1	Sample 1	Day 3
3A_bc1_M04958_54_000000000-J7Y7F_1_1114_23677_9931_3	264	1	Sample 1	Day 3
3A_bc1_M04958_54_000000000-J7Y7F_1_1114_23677_9931_3	265	1	Sample 1	Day 3
3A_bc1_M04958_54_000000000-J7Y7F_1_1114_23677_9931_3	335	1	Sample 1	Day 3
3A_bc1_M04958_54_000000000-J7Y7F_1_1114_23677_9931_3	392	1	Sample 1	Day 3
3A_bc1_M04958_54_000000000-J7Y7F_1_1114_23677_9931_3	393	1	Sample 1	Day 3
3A_bc1_M04958_54_000000000-J7Y7F_1_1114_23677_9931_3	427	1	Sample 1	Day 3
3A_bc1_M04958_54_000000000-J7Y7F_1_1107_19967_12366_3	54	1	Sample 1	Day 3
3A_bc1_M04958_54_000000000-J7Y7F_1_1107_19967_12366_3	261	1	Sample 1	Day 3
3A_bc1_M04958_54_000000000-J7Y7F_1_1107_19967_12366_3	264	1	Sample 1	Day 3
3A_bc1_M04958_54_000000000-J7Y7F_1_1107_19967_12366_3	265	1	Sample 1	Day 3
3A_bc1_M04958_54_000000000-J7Y7F_1_1107_19967_12366_3	427	1	Sample 1	Day 3
3M_bc1_M04958_54_000000000-J7Y7F_1_1102_22470_16426_3	54	1	Sample 1	Day 3
3M_bc1_M04958_54_000000000-J7Y7F_1_1102_22470_16426_3	253	1	Sample 1	Day 3
3M_bc1_M04958_54_000000000-J7Y7F_1_1102_22470_16426_3	261	1	Sample 1	Day 3
3M_bc1_M04958_54_000000000-J7Y7F_1_1102_22470_16426_3	264	1	Sample 1	Day 3
3M_bc1_M04958_54_000000000-J7Y7F_1_1102_22470_16426_3	265	1	Sample 1	Day 3
3M_bc1_M04958_54_000000000-J7Y7F_1_1102_22470_16426_3	335	1	Sample 1	Day 3
3M_bc1_M04958_54_000000000-J7Y7F_1_1102_22470_16426_3	427	1	Sample 1	Day 3
3A_bc1_M04958_54_000000000-J7Y7F_1_1114_24375_7386_3	42	1	Sample 1	Day 3
3A_bc1_M04958_54_000000000-J7Y7F_1_1114_24375_7386_3	253	1	Sample 1	Day 3
3A_bc1_M04958_54_000000000-J7Y7F_1_1114_24375_7386_3	393	1	Sample 1	Day 3
3A_bc1_M04958_54_000000000-J7Y7F_1_1114_24375_7386_3	427	1	Sample 1	Day 3
3A_bc1_M04958_54_000000000-J7Y7F_1_1114_24375_7386_3	428	1	Sample 1	Day 3
3A_bc1_M04958_54_000000000-J7Y7F_1_1105_19372_14812_3	253	1	Sample 1	Day 3
3A_bc1_M04958_54_000000000-J7Y7F_1_1105_19372_14812_3	427	1	Sample 1	Day 3
3A_bc1_M04958_54_000000000-J7Y7F_1_1105_19372_14812_3	428	1	Sample 1	Day 3
3P_bc1_M04958_54_000000000-J7Y7F_1_1107_25671_13132_3	42	1	Sample 1	Day 3
3P_bc1_M04958_54_000000000-J7Y7F_1_1107_25671_13132_3	253	1	Sample 1	Day 3
3P_bc1_M04958_54_000000000-J7Y7F_1_1107_25671_13132_3	427	1	Sample 1	Day 3
3P_bc1_M04958_54_000000000-J7Y7F_1_1107_25671_13132_3	428	1	Sample 1	Day 3
3M_bc1_M04958_54_000000000-J7Y7F_1_1117_10097_9453_3	42	1	Sample 1	Day 3
3M_bc1_M04958_54_000000000-J7Y7F_1_1117_10097_9453_3	253	1	Sample 1	Day 3
3M_bc1_M04958_54_000000000-J7Y7F_1_1117_10097_9453_3	428	1	Sample 1	Day 3
3M_bc1_M04958_54_000000000-J7Y7F_1_1117_10097_9453_3	435	1	Sample 1	Day 3
3P_bc1_M04958_54_000000000-J7Y7F_1_1105_26343_21086_3	42	1	Sample 1	Day 3
3P_bc1_M04958_54_000000000-J7Y7F_1_1105_26343_21086_3	253	1	Sample 1	Day 3
3P_bc1_M04958_54_000000000-J7Y7F_1_1105_26343_21086_3	261	1	Sample 1	Day 3
3P_bc1_M04958_54_000000000-J7Y7F_1_1105_26343_21086_3	428	1	Sample 1	Day 3
3M_bc1_M04958_54_000000000-J7Y7F_1_1107_23101_5888_3	42	1	Sample 1	Day 3
3M_bc1_M04958_54_000000000-J7Y7F_1_1107_23101_5888_3	54	1	Sample 1	Day 3
3M_bc1_M04958_54_000000000-J7Y7F_1_1107_23101_5888_3	253	1	Sample 1	Day 3
3M_bc1_M04958_54_000000000-J7Y7F_1_1107_23101_5888_3	261	1	Sample 1	Day 3
3M_bc1_M04958_54_000000000-J7Y7F_1_1107_23101_5888_3	427	1	Sample 1	Day 3
3M_bc1_M04958_54_000000000-J7Y7F_1_1107_23101_5888_3	428	1	Sample 1	Day 3
3M_bc1_M04958_54_000000000-J7Y7F_1_1101_19335_19783_3	42	1	Sample 1	Day 3
3M_bc1_M04958_54_000000000-J7Y7F_1_1101_19335_19783_3	54	1	Sample 1	Day 3
3M_bc1_M04958_54_000000000-J7Y7F_1_1101_19335_19783_3	253	1	Sample 1	Day 3
3M_bc1_M04958_54_000000000-J7Y7F_1_1101_19335_19783_3	261	1	Sample 1	Day 3
3M_bc1_M04958_54_000000000-J7Y7F_1_1101_19335_19783_3	428	1	Sample 1	Day 3
3M_bc1_M04958_54_000000000-J7Y7F_1_1108_22916_9766_3	42	1	Sample 1	Day 3
3M_bc1_M04958_54_000000000-J7Y7F_1_1108_22916_9766_3	54	1	Sample 1	Day 3
3M_bc1_M04958_54_000000000-J7Y7F_1_1108_22916_9766_3	253	1	Sample 1	Day 3
3M_bc1_M04958_54_000000000-J7Y7F_1_1108_22916_9766_3	428	1	Sample 1	Day 3
3P_bc1_M04958_54_000000000-J7Y7F_1_1111_25828_9990_6	42	1	Sample 1	Day 3
3P_bc1_M04958_54_000000000-J7Y7F_1_1111_25828_9990_6	253	1	Sample 1	Day 3
3P_bc1_M04958_54_000000000-J7Y7F_1_1111_25828_9990_6	378	1	Sample 1	Day 3
3A_bc1_M04958_54_000000000-J7Y7F_1_1112_25478_20086_3	253	1	Sample 1	Day 3
3A_bc1_M04958_54_000000000-J7Y7F_1_1112_25478_20086_3	378	1	Sample 1	Day 3
3P_bc1_M04958_54_000000000-J7Y7F_1_1111_16547_9531_3	42	1	Sample 1	Day 3
3P_bc1_M04958_54_000000000-J7Y7F_1_1111_16547_9531_3	253	1	Sample 1	Day 3
3P_bc1_M04958_54_000000000-J7Y7F_1_1111_16547_9531_3	254	1	Sample 1	Day 3
3P_bc1_M04958_54_000000000-J7Y7F_1_1111_16547_9531_3	378	1	Sample 1	Day 3
3P_bc1_M04958_54_000000000-J7Y7F_1_1111_16547_9531_3	400	1	Sample 1	Day 3
3P_bc1_M04958_54_000000000-J7Y7F_1_1111_16547_9531_3	448	1	Sample 1	Day 3
3A_bc1_M04958_54_000000000-J7Y7F_1_2101_14290_14570_3	42	1	Sample 1	Day 3
3A_bc1_M04958_54_000000000-J7Y7F_1_2101_14290_14570_3	87	1	Sample 1	Day 3
3A_bc1_M04958_54_000000000-J7Y7F_1_2101_14290_14570_3	253	1	Sample 1	Day 3
3A_bc1_M04958_54_000000000-J7Y7F_1_2101_14290_14570_3	254	1	Sample 1	Day 3
3M_bc1_M04958_54_000000000-J7Y7F_1_1101_26885_12023_5	42	1	Sample 1	Day 3
3M_bc1_M04958_54_000000000-J7Y7F_1_1101_26885_12023_5	253	1	Sample 1	Day 3
3M_bc1_M04958_54_000000000-J7Y7F_1_1101_26885_12023_5	254	1	Sample 1	Day 3
3M_bc1_M04958_54_000000000-J7Y7F_1_1105_18700_13523_3	42	1	Sample 1	Day 3
3M_bc1_M04958_54_000000000-J7Y7F_1_1105_18700_13523_3	253	1	Sample 1	Day 3
3M_bc1_M04958_54_000000000-J7Y7F_1_1105_18700_13523_3	395	1	Sample 1	Day 3
3M_bc1_M04958_54_000000000-J7Y7F_1_2119_13930_20532_3	42	1	Sample 1	Day 3
3M_bc1_M04958_54_000000000-J7Y7F_1_2119_13930_20532_3	54	1	Sample 1	Day 3
3M_bc1_M04958_54_000000000-J7Y7F_1_2119_13930_20532_3	253	1	Sample 1	Day 3
3M_bc1_M04958_54_000000000-J7Y7F_1_2119_13930_20532_3	395	1	Sample 1	Day 3
3M_bc1_M04958_54_000000000-J7Y7F_1_1111_22689_21864_3	42	1	Sample 1	Day 3
3M_bc1_M04958_54_000000000-J7Y7F_1_1111_22689_21864_3	87	1	Sample 1	Day 3
3M_bc1_M04958_54_000000000-J7Y7F_1_1111_22689_21864_3	253	1	Sample 1	Day 3
3M_bc1_M04958_54_000000000-J7Y7F_1_1111_22689_21864_3	395	1	Sample 1	Day 3
3A_bc1_M04958_54_000000000-J7Y7F_1_1107_17302_16937_4	42	1	Sample 1	Day 3
3A_bc1_M04958_54_000000000-J7Y7F_1_1107_17302_16937_4	253	1	Sample 1	Day 3
3M_bc1_M04958_54_000000000-J7Y7F_1_2116_7838_11298_3	42	1	Sample 1	Day 3
3M_bc1_M04958_54_000000000-J7Y7F_1_2116_7838_11298_3	253	1	Sample 1	Day 3
3M_bc1_M04958_54_000000000-J7Y7F_1_2116_7838_11298_3	261	1	Sample 1	Day 3
3M_bc1_M04958_54_000000000-J7Y7F_1_2116_7838_11298_3	335	1	Sample 1	Day 3
3P_bc1_M04958_54_000000000-J7Y7F_1_2117_16086_15882_3	42	1	Sample 1	Day 3
3P_bc1_M04958_54_000000000-J7Y7F_1_2117_16086_15882_3	253	1	Sample 1	Day 3
3P_bc1_M04958_54_000000000-J7Y7F_1_2117_16086_15882_3	335	1	Sample 1	Day 3
3M_bc1_M04958_54_000000000-J7Y7F_1_1107_13346_6171_3	42	1	Sample 1	Day 3
3M_bc1_M04958_54_000000000-J7Y7F_1_1107_13346_6171_3	208	1	Sample 1	Day 3
3M_bc1_M04958_54_000000000-J7Y7F_1_1107_13346_6171_3	253	1	Sample 1	Day 3
3M_bc1_M04958_54_000000000-J7Y7F_1_1107_23554_18673_3	208	1	Sample 1	Day 3
3M_bc1_M04958_54_000000000-J7Y7F_1_1107_23554_18673_3	253	1	Sample 1	Day 3
3P_bc1_M04958_54_000000000-J7Y7F_1_1110_25819_7389_3	42	1	Sample 1	Day 3
3P_bc1_M04958_54_000000000-J7Y7F_1_1110_25819_7389_3	95	1	Sample 1	Day 3
3P_bc1_M04958_54_000000000-J7Y7F_1_1110_25819_7389_3	99	1	Sample 1	Day 3
3P_bc1_M04958_54_000000000-J7Y7F_1_1110_25819_7389_3	253	1	Sample 1	Day 3
3M_bc1_M04958_54_000000000-J7Y7F_1_1109_16166_13251_3	42	1	Sample 1	Day 3
3M_bc1_M04958_54_000000000-J7Y7F_1_1109_16166_13251_3	49	1	Sample 1	Day 3
3M_bc1_M04958_54_000000000-J7Y7F_1_1109_16166_13251_3	99	1	Sample 1	Day 3
3M_bc1_M04958_54_000000000-J7Y7F_1_1109_16166_13251_3	253	1	Sample 1	Day 3
3A_bc1_M04958_54_000000000-J7Y7F_1_1112_18885_8259_3	42	1	Sample 1	Day 3
3A_bc1_M04958_54_000000000-J7Y7F_1_1112_18885_8259_3	99	1	Sample 1	Day 3
3P_bc1_M04958_54_000000000-J7Y7F_1_1103_20591_8118_5	99	1	Sample 1	Day 3
3P_bc1_M04958_54_000000000-J7Y7F_1_1101_11143_11493_5	95	1	Sample 1	Day 3
3P_bc1_M04958_54_000000000-J7Y7F_1_1101_11143_11493_5	253	1	Sample 1	Day 3
3M_bc1_M04958_54_000000000-J7Y7F_1_2103_27354_13808_3	200	1	Sample 1	Day 3
3M_bc1_M04958_54_000000000-J7Y7F_1_2103_27354_13808_3	253	1	Sample 1	Day 3
3P_bc1_M04958_54_000000000-J7Y7F_1_1113_23360_22841_3	146	1	Sample 1	Day 3
3P_bc1_M04958_54_000000000-J7Y7F_1_1113_23360_22841_3	253	1	Sample 1	Day 3
3M_bc1_M04958_54_000000000-J7Y7F_1_1106_23059_11850_3	253	1	Sample 1	Day 3
3M_bc1_M04958_54_000000000-J7Y7F_1_1106_23059_11850_3	265	1	Sample 1	Day 3
3M_bc1_M04958_54_000000000-J7Y7F_1_1106_23059_11850_3	447	1	Sample 1	Day 3
3P_bc1_M04958_54_000000000-J7Y7F_1_1115_25609_13506_3	253	1	Sample 1	Day 3
3P_bc1_M04958_54_000000000-J7Y7F_1_1115_25609_13506_3	257	1	Sample 1	Day 3
3P_bc1_M04958_54_000000000-J7Y7F_1_1115_25609_13506_3	265	1	Sample 1	Day 3
3P_bc1_M04958_54_000000000-J7Y7F_1_1115_25609_13506_3	378	1	Sample 1	Day 3
3P_bc1_M04958_54_000000000-J7Y7F_1_1115_25609_13506_3	395	1	Sample 1	Day 3
3P_bc1_M04958_54_000000000-J7Y7F_1_1115_25609_13506_3	443	1	Sample 1	Day 3
3P_bc1_M04958_54_000000000-J7Y7F_1_1115_25609_13506_3	447	1	Sample 1	Day 3
3M_bc1_M04958_54_000000000-J7Y7F_1_1113_16796_7786_7	253	1	Sample 1	Day 3
3M_bc1_M04958_54_000000000-J7Y7F_1_1113_16796_7786_7	395	1	Sample 1	Day 3
3P_bc1_M04958_54_000000000-J7Y7F_1_1111_13566_8170_3	56	1	Sample 1	Day 3
3P_bc1_M04958_54_000000000-J7Y7F_1_1111_13566_8170_3	253	1	Sample 1	Day 3
3P_bc1_M04958_54_000000000-J7Y7F_1_1111_13566_8170_3	395	1	Sample 1	Day 3
3P_bc1_M04958_54_000000000-J7Y7F_1_1102_25551_8482_3	253	1	Sample 1	Day 3
3P_bc1_M04958_54_000000000-J7Y7F_1_1102_25551_8482_3	386	1	Sample 1	Day 3
3P_bc1_M04958_54_000000000-J7Y7F_1_1102_25551_8482_3	395	1	Sample 1	Day 3
3M_bc1_M04958_54_000000000-J7Y7F_1_1104_18401_16595_3	253	1	Sample 1	Day 3
3M_bc1_M04958_54_000000000-J7Y7F_1_1104_18401_16595_3	335	1	Sample 1	Day 3
3M_bc1_M04958_54_000000000-J7Y7F_1_1104_18401_16595_3	386	1	Sample 1	Day 3
3M_bc1_M04958_54_000000000-J7Y7F_1_1104_18401_16595_3	395	1	Sample 1	Day 3
3M_bc1_M04958_54_000000000-J7Y7F_1_1109_16747_11114_3	335	1	Sample 1	Day 3
3M_bc1_M04958_54_000000000-J7Y7F_1_1109_16747_11114_3	386	1	Sample 1	Day 3
3M_bc1_M04958_54_000000000-J7Y7F_1_1109_16747_11114_3	395	1	Sample 1	Day 3
3P_bc1_M04958_54_000000000-J7Y7F_1_1118_24597_10412_3	99	1	Sample 1	Day 3
3P_bc1_M04958_54_000000000-J7Y7F_1_1118_24597_10412_3	253	1	Sample 1	Day 3
3P_bc1_M04958_54_000000000-J7Y7F_1_1118_24597_10412_3	395	1	Sample 1	Day 3
3P_bc1_M04958_54_000000000-J7Y7F_1_1108_15279_9760_3	99	1	Sample 1	Day 3
3P_bc1_M04958_54_000000000-J7Y7F_1_1108_15279_9760_3	253	1	Sample 1	Day 3
3P_bc1_M04958_54_000000000-J7Y7F_1_1108_15279_9760_3	258	1	Sample 1	Day 3
3P_bc1_M04958_54_000000000-J7Y7F_1_1108_15279_9760_3	395	1	Sample 1	Day 3
3P_bc1_M04958_54_000000000-J7Y7F_1_1109_26452_5790_3	99	1	Sample 1	Day 3
3P_bc1_M04958_54_000000000-J7Y7F_1_1109_26452_5790_3	253	1	Sample 1	Day 3
3P_bc1_M04958_54_000000000-J7Y7F_1_1109_26452_5790_3	392	1	Sample 1	Day 3
3P_bc1_M04958_54_000000000-J7Y7F_1_1109_26452_5790_3	395	1	Sample 1	Day 3
3A_bc1_M04958_54_000000000-J7Y7F_1_1105_19647_14294_3	54	1	Sample 1	Day 3
3A_bc1_M04958_54_000000000-J7Y7F_1_1105_19647_14294_3	252	1	Sample 1	Day 3
3A_bc1_M04958_54_000000000-J7Y7F_1_1105_19647_14294_3	253	1	Sample 1	Day 3
3A_bc1_M04958_54_000000000-J7Y7F_1_1105_19647_14294_3	395	1	Sample 1	Day 3
3A_bc1_M04958_54_000000000-J7Y7F_1_1117_8123_8886_3	54	1	Sample 1	Day 3
3A_bc1_M04958_54_000000000-J7Y7F_1_1117_8123_8886_3	387	1	Sample 1	Day 3
3A_bc1_M04958_54_000000000-J7Y7F_1_1117_8123_8886_3	392	1	Sample 1	Day 3
3A_bc1_M04958_54_000000000-J7Y7F_1_1117_8123_8886_3	395	1	Sample 1	Day 3
3A_bc1_M04958_54_000000000-J7Y7F_1_1117_8123_8886_3	424	1	Sample 1	Day 3
3P_bc1_M04958_54_000000000-J7Y7F_1_1105_11021_5676_5	54	1	Sample 1	Day 3
3P_bc1_M04958_54_000000000-J7Y7F_1_1105_11021_5676_5	253	1	Sample 1	Day 3
3P_bc1_M04958_54_000000000-J7Y7F_1_1105_11021_5676_5	339	1	Sample 1	Day 3
3P_bc1_M04958_54_000000000-J7Y7F_1_1105_11021_5676_5	392	1	Sample 1	Day 3
3P_bc1_M04958_54_000000000-J7Y7F_1_1105_11021_5676_5	395	1	Sample 1	Day 3
3M_bc1_M04958_54_000000000-J7Y7F_1_1106_12468_10521_3	393	1	Sample 1	Day 3
3M_bc1_M04958_54_000000000-J7Y7F_1_1106_12468_10521_3	395	1	Sample 1	Day 3
3M_bc1_M04958_54_000000000-J7Y7F_1_1102_4853_8290_3	42	1	Sample 1	Day 3
3M_bc1_M04958_54_000000000-J7Y7F_1_1102_4853_8290_3	54	1	Sample 1	Day 3
3M_bc1_M04958_54_000000000-J7Y7F_1_1102_4853_8290_3	393	1	Sample 1	Day 3
3M_bc1_M04958_54_000000000-J7Y7F_1_1102_4853_8290_3	395	1	Sample 1	Day 3
3P_bc1_M04958_54_000000000-J7Y7F_1_1116_14564_4887_3	42	1	Sample 1	Day 3
3P_bc1_M04958_54_000000000-J7Y7F_1_1116_14564_4887_3	339	1	Sample 1	Day 3
3P_bc1_M04958_54_000000000-J7Y7F_1_1116_14564_4887_3	393	1	Sample 1	Day 3
3P_bc1_M04958_54_000000000-J7Y7F_1_1116_14564_4887_3	395	1	Sample 1	Day 3
3P_bc1_M04958_54_000000000-J7Y7F_1_1116_14564_4887_3	398	1	Sample 1	Day 3
3P_bc1_M04958_54_000000000-J7Y7F_1_1116_14564_4887_3	467	1	Sample 1	Day 3
3P_bc1_M04958_54_000000000-J7Y7F_1_1103_24568_23121_3	220	1	Sample 1	Day 3
3P_bc1_M04958_54_000000000-J7Y7F_1_1103_24568_23121_3	395	1	Sample 1	Day 3
3A_bc1_M04958_54_000000000-J7Y7F_1_2106_25920_9987_3	395	1	Sample 1	Day 3
3M_bc1_M04958_54_000000000-J7Y7F_1_1108_20588_5972_3	49	1	Sample 1	Day 3
3M_bc1_M04958_54_000000000-J7Y7F_1_1108_20588_5972_3	395	1	Sample 1	Day 3
3A_bc1_M04958_54_000000000-J7Y7F_1_1110_19024_5673_3	392	1	Sample 1	Day 3
3A_bc1_M04958_54_000000000-J7Y7F_1_1110_19024_5673_3	395	1	Sample 1	Day 3
3A_bc1_M04958_54_000000000-J7Y7F_1_1110_19024_5673_3	424	1	Sample 1	Day 3
3A_bc1_M04958_54_000000000-J7Y7F_1_1110_19024_5673_3	428	1	Sample 1	Day 3
3A_bc1_M04958_54_000000000-J7Y7F_1_1108_16053_5565_3	392	1	Sample 1	Day 3
3A_bc1_M04958_54_000000000-J7Y7F_1_1108_16053_5565_3	395	1	Sample 1	Day 3
3A_bc1_M04958_54_000000000-J7Y7F_1_1108_16053_5565_3	428	1	Sample 1	Day 3
3M_bc1_M04958_54_000000000-J7Y7F_1_1101_21160_14213_3	392	1	Sample 1	Day 3
3M_bc1_M04958_54_000000000-J7Y7F_1_1101_21160_14213_3	395	1	Sample 1	Day 3
3M_bc1_M04958_54_000000000-J7Y7F_1_2103_23027_9374_3	37	1	Sample 1	Day 3
3M_bc1_M04958_54_000000000-J7Y7F_1_2103_23027_9374_3	392	1	Sample 1	Day 3
3M_bc1_M04958_54_000000000-J7Y7F_1_2103_23027_9374_3	395	1	Sample 1	Day 3
3M_bc1_M04958_54_000000000-J7Y7F_1_1108_22511_13571_3	286	1	Sample 1	Day 3
3M_bc1_M04958_54_000000000-J7Y7F_1_1108_22511_13571_3	395	1	Sample 1	Day 3
3M_bc1_M04958_54_000000000-J7Y7F_1_1112_17262_15825_3	87	1	Sample 1	Day 3
3M_bc1_M04958_54_000000000-J7Y7F_1_1112_17262_15825_3	356	1	Sample 1	Day 3
3M_bc1_M04958_54_000000000-J7Y7F_1_1112_17262_15825_3	395	1	Sample 1	Day 3
3A_bc1_M04958_54_000000000-J7Y7F_1_1101_13421_5412_3	131	1	Sample 1	Day 3
3A_bc1_M04958_54_000000000-J7Y7F_1_1101_13421_5412_3	250	1	Sample 1	Day 3
3A_bc1_M04958_54_000000000-J7Y7F_1_1101_13421_5412_3	254	1	Sample 1	Day 3
3A_bc1_M04958_54_000000000-J7Y7F_1_1101_13421_5412_3	395	1	Sample 1	Day 3
3A_bc1_M04958_54_000000000-J7Y7F_1_1103_24988_5988_4	254	1	Sample 1	Day 3
3A_bc1_M04958_54_000000000-J7Y7F_1_1103_24988_5988_4	395	1	Sample 1	Day 3
3M_bc1_M04958_54_000000000-J7Y7F_1_1109_23364_3867_5	254	1	Sample 1	Day 3
3M_bc1_M04958_54_000000000-J7Y7F_1_1109_23364_3867_5	335	1	Sample 1	Day 3
3M_bc1_M04958_54_000000000-J7Y7F_1_1109_23364_3867_5	395	1	Sample 1	Day 3
3P_bc1_M04958_54_000000000-J7Y7F_1_1113_16146_17986_3	254	1	Sample 1	Day 3
3P_bc1_M04958_54_000000000-J7Y7F_1_1113_16146_17986_3	258	1	Sample 1	Day 3
3P_bc1_M04958_54_000000000-J7Y7F_1_1113_16146_17986_3	261	1	Sample 1	Day 3
3P_bc1_M04958_54_000000000-J7Y7F_1_1113_16146_17986_3	386	1	Sample 1	Day 3
3P_bc1_M04958_54_000000000-J7Y7F_1_1113_16146_17986_3	395	1	Sample 1	Day 3
3P_bc1_M04958_54_000000000-J7Y7F_1_1102_16378_6699_3	254	1	Sample 1	Day 3
3P_bc1_M04958_54_000000000-J7Y7F_1_1102_16378_6699_3	386	1	Sample 1	Day 3
3P_bc1_M04958_54_000000000-J7Y7F_1_1102_16378_6699_3	395	1	Sample 1	Day 3
3M_bc1_M04958_54_000000000-J7Y7F_1_1116_16951_10488_3	34	1	Sample 1	Day 3
3M_bc1_M04958_54_000000000-J7Y7F_1_1116_16951_10488_3	253	1	Sample 1	Day 3
3P_bc1_M04958_54_000000000-J7Y7F_1_1109_26264_8366_5	252	1	Sample 1	Day 3
3P_bc1_M04958_54_000000000-J7Y7F_1_1109_26264_8366_5	253	1	Sample 1	Day 3
3A_bc1_M04958_54_000000000-J7Y7F_1_1114_23294_8094_4	309	1	Sample 1	Day 3
3A_bc1_M04958_54_000000000-J7Y7F_1_2103_20065_22144_3	253	1	Sample 1	Day 3
3A_bc1_M04958_54_000000000-J7Y7F_1_2103_20065_22144_3	309	1	Sample 1	Day 3
3A_bc1_M04958_54_000000000-J7Y7F_1_2103_20065_22144_3	339	1	Sample 1	Day 3
3A_bc1_M04958_54_000000000-J7Y7F_1_1105_13444_22119_6	253	1	Sample 1	Day 3
3A_bc1_M04958_54_000000000-J7Y7F_1_2114_14784_13370_3	253	1	Sample 1	Day 3
3A_bc1_M04958_54_000000000-J7Y7F_1_2114_14784_13370_3	384	1	Sample 1	Day 3
3A_bc1_M04958_54_000000000-J7Y7F_1_1117_19125_8921_3	253	1	Sample 1	Day 3
3A_bc1_M04958_54_000000000-J7Y7F_1_1117_19125_8921_3	336	1	Sample 1	Day 3
3A_bc1_M04958_54_000000000-J7Y7F_1_1117_19125_8921_3	384	1	Sample 1	Day 3
3A_bc1_M04958_54_000000000-J7Y7F_1_1117_19125_8921_3	423	1	Sample 1	Day 3
3M_bc1_M04958_54_000000000-J7Y7F_1_1104_16420_14240_3	220	1	Sample 1	Day 3
3M_bc1_M04958_54_000000000-J7Y7F_1_1104_16420_14240_3	253	1	Sample 1	Day 3
3P_bc1_M04958_54_000000000-J7Y7F_1_1107_18082_4469_3	220	1	Sample 1	Day 3
3P_bc1_M04958_54_000000000-J7Y7F_1_1107_18082_4469_3	253	1	Sample 1	Day 3
3P_bc1_M04958_54_000000000-J7Y7F_1_1107_18082_4469_3	261	1	Sample 1	Day 3
3P_bc1_M04958_54_000000000-J7Y7F_1_1112_22819_23458_3	207	1	Sample 1	Day 3
3P_bc1_M04958_54_000000000-J7Y7F_1_1112_22819_23458_3	253	1	Sample 1	Day 3
3A_bc1_M04958_54_000000000-J7Y7F_1_1107_11014_8679_3	253	1	Sample 1	Day 3
3A_bc1_M04958_54_000000000-J7Y7F_1_1107_11014_8679_3	262	1	Sample 1	Day 3
3P_bc1_M04958_54_000000000-J7Y7F_1_1116_9657_11055_3	253	1	Sample 1	Day 3
3P_bc1_M04958_54_000000000-J7Y7F_1_1116_9657_11055_3	335	1	Sample 1	Day 3
3P_bc1_M04958_54_000000000-J7Y7F_1_1116_9657_11055_3	392	1	Sample 1	Day 3
3P_bc1_M04958_54_000000000-J7Y7F_1_1106_29495_15214_3	157	1	Sample 1	Day 3
3P_bc1_M04958_54_000000000-J7Y7F_1_1106_29495_15214_3	253	1	Sample 1	Day 3
3P_bc1_M04958_54_000000000-J7Y7F_1_1106_29495_15214_3	392	1	Sample 1	Day 3
3P_bc1_M04958_54_000000000-J7Y7F_1_2104_14849_17880_3	386	1	Sample 1	Day 3
3P_bc1_M04958_54_000000000-J7Y7F_1_2104_14849_17880_3	392	1	Sample 1	Day 3
3A_bc1_M04958_54_000000000-J7Y7F_1_1112_23408_19656_3	392	1	Sample 1	Day 3
3A_bc1_M04958_54_000000000-J7Y7F_1_1112_23408_19656_3	398	1	Sample 1	Day 3
3M_bc1_M04958_54_000000000-J7Y7F_1_1107_16598_21867_3	37	1	Sample 1	Day 3
3M_bc1_M04958_54_000000000-J7Y7F_1_1107_16598_21867_3	392	1	Sample 1	Day 3
3A_bc1_M04958_54_000000000-J7Y7F_1_1106_19729_2676_5	392	1	Sample 1	Day 3
3P_bc1_M04958_54_000000000-J7Y7F_1_1101_17113_8445_6	99	1	Sample 1	Day 3
3P_bc1_M04958_54_000000000-J7Y7F_1_1101_17113_8445_6	392	1	Sample 1	Day 3
3A_bc1_M04958_54_000000000-J7Y7F_1_1106_18818_7685_3	265	1	Sample 1	Day 3
3A_bc1_M04958_54_000000000-J7Y7F_1_1106_18818_7685_3	384	1	Sample 1	Day 3
3A_bc1_M04958_54_000000000-J7Y7F_1_1106_18818_7685_3	392	1	Sample 1	Day 3
3A_bc1_M04958_54_000000000-J7Y7F_1_1108_12886_10080_3	249	1	Sample 1	Day 3
3A_bc1_M04958_54_000000000-J7Y7F_1_1108_12886_10080_3	265	1	Sample 1	Day 3
3A_bc1_M04958_54_000000000-J7Y7F_1_1108_12886_10080_3	392	1	Sample 1	Day 3
3P_bc1_M04958_54_000000000-J7Y7F_1_2119_17172_9112_6	265	1	Sample 1	Day 3
3P_bc1_M04958_54_000000000-J7Y7F_1_2119_17172_9112_6	392	1	Sample 1	Day 3
3P_bc1_M04958_54_000000000-J7Y7F_1_1110_9545_7601_3	87	1	Sample 1	Day 3
3P_bc1_M04958_54_000000000-J7Y7F_1_1110_9545_7601_3	254	1	Sample 1	Day 3
3P_bc1_M04958_54_000000000-J7Y7F_1_1110_9545_7601_3	392	1	Sample 1	Day 3
3A_bc1_M04958_54_000000000-J7Y7F_1_1103_9010_17237_6	254	1	Sample 1	Day 3
3A_bc1_M04958_54_000000000-J7Y7F_1_1103_9010_17237_6	392	1	Sample 1	Day 3
3A_bc1_M04958_54_000000000-J7Y7F_1_2109_18382_16939_3	254	1	Sample 1	Day 3
3A_bc1_M04958_54_000000000-J7Y7F_1_2109_18382_16939_3	384	1	Sample 1	Day 3
3A_bc1_M04958_54_000000000-J7Y7F_1_2109_18382_16939_3	392	1	Sample 1	Day 3
3A_bc1_M04958_54_000000000-J7Y7F_1_1104_26084_20724_3	254	1	Sample 1	Day 3
3A_bc1_M04958_54_000000000-J7Y7F_1_1104_26084_20724_3	384	1	Sample 1	Day 3
3A_bc1_M04958_54_000000000-J7Y7F_1_1110_23256_15930_3	254	1	Sample 1	Day 3
3A_bc1_M04958_54_000000000-J7Y7F_1_1110_23256_15930_3	392	1	Sample 1	Day 3
3A_bc1_M04958_54_000000000-J7Y7F_1_1110_23256_15930_3	427	1	Sample 1	Day 3
3A_bc1_M04958_54_000000000-J7Y7F_1_1109_23379_19048_3	208	1	Sample 1	Day 3
3A_bc1_M04958_54_000000000-J7Y7F_1_1109_23379_19048_3	254	1	Sample 1	Day 3
3A_bc1_M04958_54_000000000-J7Y7F_1_1109_23379_19048_3	392	1	Sample 1	Day 3
3A_bc1_M04958_54_000000000-J7Y7F_1_1109_23379_19048_3	427	1	Sample 1	Day 3
3A_bc1_M04958_54_000000000-J7Y7F_1_1109_23379_19048_3	443	1	Sample 1	Day 3
3P_bc1_M04958_54_000000000-J7Y7F_1_1116_25622_6585_3	254	1	Sample 1	Day 3
3P_bc1_M04958_54_000000000-J7Y7F_1_1116_25622_6585_3	378	1	Sample 1	Day 3
3P_bc1_M04958_54_000000000-J7Y7F_1_1116_25622_6585_3	392	1	Sample 1	Day 3
3P_bc1_M04958_54_000000000-J7Y7F_1_1116_25622_6585_3	427	1	Sample 1	Day 3
3P_bc1_M04958_54_000000000-J7Y7F_1_2104_10903_13378_3	254	1	Sample 1	Day 3
3P_bc1_M04958_54_000000000-J7Y7F_1_2104_10903_13378_3	392	1	Sample 1	Day 3
3P_bc1_M04958_54_000000000-J7Y7F_1_2104_10903_13378_3	423	1	Sample 1	Day 3
3P_bc1_M04958_54_000000000-J7Y7F_1_2104_10903_13378_3	427	1	Sample 1	Day 3
3M_bc1_M04958_54_000000000-J7Y7F_1_1109_23824_12233_4	54	1	Sample 1	Day 3
3M_bc1_M04958_54_000000000-J7Y7F_1_1109_23824_12233_4	254	1	Sample 1	Day 3
3M_bc1_M04958_54_000000000-J7Y7F_1_1109_23824_12233_4	392	1	Sample 1	Day 3
3M_bc1_M04958_54_000000000-J7Y7F_1_1109_23824_12233_4	427	1	Sample 1	Day 3
3M_bc1_M04958_54_000000000-J7Y7F_1_2103_19314_16565_3	54	1	Sample 1	Day 3
3M_bc1_M04958_54_000000000-J7Y7F_1_2103_19314_16565_3	254	1	Sample 1	Day 3
3M_bc1_M04958_54_000000000-J7Y7F_1_2103_19314_16565_3	392	1	Sample 1	Day 3
3M_bc1_M04958_54_000000000-J7Y7F_1_2103_19314_16565_3	427	1	Sample 1	Day 3
3M_bc1_M04958_54_000000000-J7Y7F_1_2103_19314_16565_3	428	1	Sample 1	Day 3
3M_bc1_M04958_54_000000000-J7Y7F_1_1108_6529_11903_4	254	1	Sample 1	Day 3
3M_bc1_M04958_54_000000000-J7Y7F_1_1108_6529_11903_4	344	1	Sample 1	Day 3
3A_bc1_M04958_54_000000000-J7Y7F_1_1106_16615_20341_5	254	1	Sample 1	Day 3
3M_bc1_M04958_54_000000000-J7Y7F_1_1116_21436_14248_3	254	1	Sample 1	Day 3
3M_bc1_M04958_54_000000000-J7Y7F_1_1116_21436_14248_3	258	1	Sample 1	Day 3
3M_bc1_M04958_54_000000000-J7Y7F_1_1116_21436_14248_3	428	1	Sample 1	Day 3
3P_bc1_M04958_54_000000000-J7Y7F_1_1118_13835_10984_4	254	1	Sample 1	Day 3
3P_bc1_M04958_54_000000000-J7Y7F_1_1118_13835_10984_4	428	1	Sample 1	Day 3
3P_bc1_M04958_54_000000000-J7Y7F_1_2107_26050_17209_3	78	1	Sample 1	Day 3
3P_bc1_M04958_54_000000000-J7Y7F_1_2107_26050_17209_3	254	1	Sample 1	Day 3
3P_bc1_M04958_54_000000000-J7Y7F_1_1114_27314_11022_4	78	1	Sample 1	Day 3
3P_bc1_M04958_54_000000000-J7Y7F_1_1107_14767_15323_3	78	1	Sample 1	Day 3
3P_bc1_M04958_54_000000000-J7Y7F_1_1107_14767_15323_3	258	1	Sample 1	Day 3
3P_bc1_M04958_54_000000000-J7Y7F_1_1107_14767_15323_3	383	1	Sample 1	Day 3
3P_bc1_M04958_54_000000000-J7Y7F_1_1118_12927_6816_3	78	1	Sample 1	Day 3
3P_bc1_M04958_54_000000000-J7Y7F_1_1118_12927_6816_3	99	1	Sample 1	Day 3
3P_bc1_M04958_54_000000000-J7Y7F_1_1118_12927_6816_3	258	1	Sample 1	Day 3
3P_bc1_M04958_54_000000000-J7Y7F_1_1118_12927_6816_3	383	1	Sample 1	Day 3
3P_bc1_M04958_54_000000000-J7Y7F_1_1103_8239_6550_3	95	1	Sample 1	Day 3
3P_bc1_M04958_54_000000000-J7Y7F_1_1103_8239_6550_3	254	1	Sample 1	Day 3
3P_bc1_M04958_54_000000000-J7Y7F_1_1110_14820_3702_3	95	1	Sample 1	Day 3
3P_bc1_M04958_54_000000000-J7Y7F_1_1110_14820_3702_3	254	1	Sample 1	Day 3
3P_bc1_M04958_54_000000000-J7Y7F_1_1110_14820_3702_3	423	1	Sample 1	Day 3
3A_bc1_M04958_54_000000000-J7Y7F_1_1103_25178_11221_3	254	1	Sample 1	Day 3
3A_bc1_M04958_54_000000000-J7Y7F_1_1103_25178_11221_3	423	1	Sample 1	Day 3
3P_bc1_M04958_54_000000000-J7Y7F_1_1109_21847_10604_3	87	1	Sample 1	Day 3
3P_bc1_M04958_54_000000000-J7Y7F_1_1109_21847_10604_3	254	1	Sample 1	Day 3
3P_bc1_M04958_54_000000000-J7Y7F_1_1109_21847_10604_3	423	1	Sample 1	Day 3
3P_bc1_M04958_54_000000000-J7Y7F_1_1107_24817_10060_3	45	1	Sample 1	Day 3
3P_bc1_M04958_54_000000000-J7Y7F_1_1107_24817_10060_3	254	1	Sample 1	Day 3
3P_bc1_M04958_54_000000000-J7Y7F_1_1107_24817_10060_3	423	1	Sample 1	Day 3
3M_bc1_M04958_54_000000000-J7Y7F_1_1116_24292_2390_3	53	1	Sample 1	Day 3
3M_bc1_M04958_54_000000000-J7Y7F_1_1116_24292_2390_3	253	1	Sample 1	Day 3
3M_bc1_M04958_54_000000000-J7Y7F_1_1116_24292_2390_3	254	1	Sample 1	Day 3
3M_bc1_M04958_54_000000000-J7Y7F_1_1115_10133_20409_4	53	1	Sample 1	Day 3
3M_bc1_M04958_54_000000000-J7Y7F_1_1115_10133_20409_4	254	1	Sample 1	Day 3
3M_bc1_M04958_54_000000000-J7Y7F_1_2115_17314_12894_3	53	1	Sample 1	Day 3
3M_bc1_M04958_54_000000000-J7Y7F_1_2115_17314_12894_3	254	1	Sample 1	Day 3
3M_bc1_M04958_54_000000000-J7Y7F_1_2115_17314_12894_3	370	1	Sample 1	Day 3
3P_bc1_M04958_54_000000000-J7Y7F_1_1104_10353_18126_4	53	1	Sample 1	Day 3
3P_bc1_M04958_54_000000000-J7Y7F_1_1104_10353_18126_4	87	1	Sample 1	Day 3
3P_bc1_M04958_54_000000000-J7Y7F_1_1104_10353_18126_4	254	1	Sample 1	Day 3
3P_bc1_M04958_54_000000000-J7Y7F_1_1105_7228_14793_3	53	1	Sample 1	Day 3
3P_bc1_M04958_54_000000000-J7Y7F_1_1105_7228_14793_3	87	1	Sample 1	Day 3
3P_bc1_M04958_54_000000000-J7Y7F_1_1105_7228_14793_3	265	1	Sample 1	Day 3
3P_bc1_M04958_54_000000000-J7Y7F_1_1103_20316_4545_3	53	1	Sample 1	Day 3
3P_bc1_M04958_54_000000000-J7Y7F_1_1103_20316_4545_3	87	1	Sample 1	Day 3
3P_bc1_M04958_54_000000000-J7Y7F_1_1103_20316_4545_3	254	1	Sample 1	Day 3
3P_bc1_M04958_54_000000000-J7Y7F_1_1103_20316_4545_3	265	1	Sample 1	Day 3
3P_bc1_M04958_54_000000000-J7Y7F_1_1103_20316_4545_3	392	1	Sample 1	Day 3
3P_bc1_M04958_54_000000000-J7Y7F_1_1111_27127_14696_3	53	1	Sample 1	Day 3
3P_bc1_M04958_54_000000000-J7Y7F_1_1111_27127_14696_3	54	1	Sample 1	Day 3
3P_bc1_M04958_54_000000000-J7Y7F_1_1111_27127_14696_3	87	1	Sample 1	Day 3
3P_bc1_M04958_54_000000000-J7Y7F_1_1111_27127_14696_3	254	1	Sample 1	Day 3
3P_bc1_M04958_54_000000000-J7Y7F_1_1111_27127_14696_3	265	1	Sample 1	Day 3
3P_bc1_M04958_54_000000000-J7Y7F_1_1111_27127_14696_3	392	1	Sample 1	Day 3
3P_bc1_M04958_54_000000000-J7Y7F_1_1107_25534_9724_6	49	1	Sample 1	Day 3
3P_bc1_M04958_54_000000000-J7Y7F_1_1107_25534_9724_6	53	1	Sample 1	Day 3
3P_bc1_M04958_54_000000000-J7Y7F_1_1107_25534_9724_6	87	1	Sample 1	Day 3
3P_bc1_M04958_54_000000000-J7Y7F_1_1107_25534_9724_6	254	1	Sample 1	Day 3
3P_bc1_M04958_54_000000000-J7Y7F_1_2104_22993_20992_5	49	1	Sample 1	Day 3
3P_bc1_M04958_54_000000000-J7Y7F_1_2104_22993_20992_5	53	1	Sample 1	Day 3
3P_bc1_M04958_54_000000000-J7Y7F_1_2104_22993_20992_5	254	1	Sample 1	Day 3
3M_bc1_M04958_54_000000000-J7Y7F_1_1108_24489_10585_3	42	1	Sample 1	Day 3
3M_bc1_M04958_54_000000000-J7Y7F_1_1108_24489_10585_3	44	1	Sample 1	Day 3
3M_bc1_M04958_54_000000000-J7Y7F_1_1108_24489_10585_3	49	1	Sample 1	Day 3
3M_bc1_M04958_54_000000000-J7Y7F_1_1108_24489_10585_3	53	1	Sample 1	Day 3
3M_bc1_M04958_54_000000000-J7Y7F_1_1108_24489_10585_3	54	1	Sample 1	Day 3
3M_bc1_M04958_54_000000000-J7Y7F_1_1108_24489_10585_3	99	1	Sample 1	Day 3
3M_bc1_M04958_54_000000000-J7Y7F_1_1108_24489_10585_3	254	1	Sample 1	Day 3
3P_bc1_M04958_54_000000000-J7Y7F_1_2113_19156_18917_3	42	1	Sample 1	Day 3
3P_bc1_M04958_54_000000000-J7Y7F_1_2113_19156_18917_3	49	1	Sample 1	Day 3
3P_bc1_M04958_54_000000000-J7Y7F_1_2113_19156_18917_3	53	1	Sample 1	Day 3
3P_bc1_M04958_54_000000000-J7Y7F_1_2113_19156_18917_3	254	1	Sample 1	Day 3
3P_bc1_M04958_54_000000000-J7Y7F_1_2113_19156_18917_3	259	1	Sample 1	Day 3
3A_bc1_M04958_54_000000000-J7Y7F_1_2113_12219_8017_4	49	1	Sample 1	Day 3
3A_bc1_M04958_54_000000000-J7Y7F_1_2113_12219_8017_4	87	1	Sample 1	Day 3
3P_bc1_M04958_54_000000000-J7Y7F_1_1115_12126_7015_3	45	1	Sample 1	Day 3
3P_bc1_M04958_54_000000000-J7Y7F_1_1115_12126_7015_3	49	1	Sample 1	Day 3
3P_bc1_M04958_54_000000000-J7Y7F_1_1115_12126_7015_3	87	1	Sample 1	Day 3
3P_bc1_M04958_54_000000000-J7Y7F_1_1115_12126_7015_3	254	1	Sample 1	Day 3
3P_bc1_M04958_54_000000000-J7Y7F_1_1115_12126_7015_3	382	1	Sample 1	Day 3
3P_bc1_M04958_54_000000000-J7Y7F_1_1115_12126_7015_3	383	1	Sample 1	Day 3
3P_bc1_M04958_54_000000000-J7Y7F_1_1115_12126_7015_3	423	1	Sample 1	Day 3
3P_bc1_M04958_54_000000000-J7Y7F_1_1107_4843_4502_3	45	1	Sample 1	Day 3
3P_bc1_M04958_54_000000000-J7Y7F_1_1107_4843_4502_3	49	1	Sample 1	Day 3
3P_bc1_M04958_54_000000000-J7Y7F_1_1107_4843_4502_3	87	1	Sample 1	Day 3
3P_bc1_M04958_54_000000000-J7Y7F_1_1107_4843_4502_3	254	1	Sample 1	Day 3
3P_bc1_M04958_54_000000000-J7Y7F_1_1107_4843_4502_3	261	1	Sample 1	Day 3
3P_bc1_M04958_54_000000000-J7Y7F_1_1107_4843_4502_3	382	1	Sample 1	Day 3
3P_bc1_M04958_54_000000000-J7Y7F_1_1107_4843_4502_3	423	1	Sample 1	Day 3
3P_bc1_M04958_54_000000000-J7Y7F_1_1109_10984_10545_3	37	1	Sample 1	Day 3
3P_bc1_M04958_54_000000000-J7Y7F_1_1109_10984_10545_3	41	1	Sample 1	Day 3
3P_bc1_M04958_54_000000000-J7Y7F_1_1109_10984_10545_3	44	1	Sample 1	Day 3
3P_bc1_M04958_54_000000000-J7Y7F_1_1109_10984_10545_3	45	1	Sample 1	Day 3
3P_bc1_M04958_54_000000000-J7Y7F_1_1109_10984_10545_3	49	1	Sample 1	Day 3
3P_bc1_M04958_54_000000000-J7Y7F_1_1109_10984_10545_3	87	1	Sample 1	Day 3
3P_bc1_M04958_54_000000000-J7Y7F_1_1109_10984_10545_3	166	1	Sample 1	Day 3
3P_bc1_M04958_54_000000000-J7Y7F_1_1109_10984_10545_3	254	1	Sample 1	Day 3
3P_bc1_M04958_54_000000000-J7Y7F_1_1109_10984_10545_3	392	1	Sample 1	Day 3
3P_bc1_M04958_54_000000000-J7Y7F_1_1109_10984_10545_3	423	1	Sample 1	Day 3
3P_bc1_M04958_54_000000000-J7Y7F_1_1107_12331_11081_3	45	1	Sample 1	Day 3
3P_bc1_M04958_54_000000000-J7Y7F_1_1107_12331_11081_3	49	1	Sample 1	Day 3
3P_bc1_M04958_54_000000000-J7Y7F_1_1107_12331_11081_3	254	1	Sample 1	Day 3
3P_bc1_M04958_54_000000000-J7Y7F_1_1104_13622_11852_3	45	1	Sample 1	Day 3
3P_bc1_M04958_54_000000000-J7Y7F_1_1104_13622_11852_3	49	1	Sample 1	Day 3
3P_bc1_M04958_54_000000000-J7Y7F_1_1104_13622_11852_3	254	1	Sample 1	Day 3
3P_bc1_M04958_54_000000000-J7Y7F_1_1104_13622_11852_3	392	1	Sample 1	Day 3
3P_bc1_M04958_54_000000000-J7Y7F_1_1104_13622_11852_3	423	1	Sample 1	Day 3
3A_bc1_M04958_54_000000000-J7Y7F_1_1110_16165_6078_4	253	1	Sample 1	Day 3
3A_bc1_M04958_54_000000000-J7Y7F_1_1110_16165_6078_4	392	1	Sample 1	Day 3
3P_bc1_M04958_54_000000000-J7Y7F_1_1107_9361_15431_3	253	1	Sample 1	Day 3
3P_bc1_M04958_54_000000000-J7Y7F_1_1107_9361_15431_3	286	1	Sample 1	Day 3
3P_bc1_M04958_54_000000000-J7Y7F_1_1107_9361_15431_3	392	1	Sample 1	Day 3
3P_bc1_M04958_54_000000000-J7Y7F_1_1115_20282_10959_3	95	1	Sample 1	Day 3
3P_bc1_M04958_54_000000000-J7Y7F_1_1115_20282_10959_3	253	1	Sample 1	Day 3
3P_bc1_M04958_54_000000000-J7Y7F_1_1115_20282_10959_3	257	1	Sample 1	Day 3
3P_bc1_M04958_54_000000000-J7Y7F_1_1115_20282_10959_3	382	1	Sample 1	Day 3
3P_bc1_M04958_54_000000000-J7Y7F_1_1115_20282_10959_3	392	1	Sample 1	Day 3
3A_bc1_M04958_54_000000000-J7Y7F_1_1116_17980_19598_3	253	1	Sample 1	Day 3
3A_bc1_M04958_54_000000000-J7Y7F_1_1116_17980_19598_3	257	1	Sample 1	Day 3
3A_bc1_M04958_54_000000000-J7Y7F_1_1116_17980_19598_3	374	1	Sample 1	Day 3
3A_bc1_M04958_54_000000000-J7Y7F_1_1116_17980_19598_3	392	1	Sample 1	Day 3
3A_bc1_M04958_54_000000000-J7Y7F_1_1107_12143_6123_3	253	1	Sample 1	Day 3
3A_bc1_M04958_54_000000000-J7Y7F_1_1107_12143_6123_3	257	1	Sample 1	Day 3
3A_bc1_M04958_54_000000000-J7Y7F_1_1107_12143_6123_3	392	1	Sample 1	Day 3
3A_bc1_M04958_54_000000000-J7Y7F_1_1107_26311_4871_3	253	1	Sample 1	Day 3
3A_bc1_M04958_54_000000000-J7Y7F_1_1107_26311_4871_3	258	1	Sample 1	Day 3
3A_bc1_M04958_54_000000000-J7Y7F_1_1107_26311_4871_3	392	1	Sample 1	Day 3
3P_bc1_M04958_54_000000000-J7Y7F_1_1108_9359_6380_3	87	1	Sample 1	Day 3
3P_bc1_M04958_54_000000000-J7Y7F_1_1108_9359_6380_3	253	1	Sample 1	Day 3
3P_bc1_M04958_54_000000000-J7Y7F_1_1108_9359_6380_3	392	1	Sample 1	Day 3
3P_bc1_M04958_54_000000000-J7Y7F_1_1115_17747_19156_3	87	1	Sample 1	Day 3
[truncated: 63,654 more rows]

## Sheet: S6 Fig
Tip name	Mutation position	Mutation indicator	Sample ID	Age post-eclosion
[truncated: 114,466 more rows]

[truncated: 10 more sheets: S9 Fig, S10 Fig, S11A Fig, S11B Fig, S12 Fig, S13 Fig, S14 Fig, S15 Fig, S16 Fig, S17 Fig]
